# Supplementary material for: Genome sequence of the model rice variety KitaakeX
Source: BMC Genomics. 2019 Nov 27;20:905. doi: 10.1186/s12864-019-6262-4 (PMC6882167; doi:10.1186/s12864-019-6262-4)
Supplement: Supplementary file 3 — Additional file 3: Table S13. Genes used in annotation quality control. We selected 291 genes from three pathways associated with stress resistance, flowering time and response to light to evaluate the quality of annotation. See main text for additional details. [file 12864_2019_6262_MOESM3_ESM.xlsx]

## Sheet: Sheet1
Additional file 3. Table S13. Genes used in annotation quality control.
We selected 291 genes from three pathways associated with stress resistance, flowering time and response to light to evaluate the quality of annotation. See reference [1].
MSU ID	RAP-DB ID	Rice	Arabidopsis	MSU-Kitaake ID	Identity (%)	RAP-DB-Kitaake ID	Identity (%)	DNA (%)	Notes
LOC_Os01g52240	Os01g0720500	-	CAB2	OsKitaake01g305800.1	100	OsKitaake01g305800.1	100	100
LOC_Os01g01484	Os01g0104600	DET1	DET1	OsKitaake01g003800.1	100	OsKitaake01g003800.2	100	100
LOC_Os01g38530	Os01g0566050	ELF3	ELF3	OsKitaake01g212151.1	100	OsKitaake01g212151.1	100	99.9013
LOC_Os01g61400	Os01g0830000	-	LAF6	OsKitaake01g387300.1	100	OsKitaake01g387300.1	100	100
LOC_Os01g74020	Os01g0971800	PCL1	LUX	OsKitaake01g489900.1	100	OsKitaake01g489900.1	100	100
LOC_Os01g13460	Os01g0235700	-	MYC2	OsKitaake01g095800.1	100	OsKitaake01g095800.1	100	99.91
LOC_Os01g15990	Os01g0264600	-	PKS4	OsKitaake01g117500.1	99.8099	OsKitaake01g117500.1	99.8099	99.9051
LOC_Os01g52640	Os01g0725800	-	SPA4	OsKitaake01g309700.2	99.841	OsKitaake01g309700.2	99.841	99.9519
LOC_Os02g53140	Os02g0771100	OsCOP1	COP1	OsKitaake02g348800.1	100	OsKitaake02g348800.1	100	100
LOC_Os02g34590	Os02g0550900	-	FAR1	OsKitaake02g204000.2	100	OsKitaake02g204000.2	92.7891	100
LOC_Os02g40510	Os02g0618200	PRR1	TOC1	OsKitaake02g249300.1	99.6146	OsKitaake02g249300.1	99.6146	99.6633
LOC_Os02g05700	Os02g0150800	OsZTL1	ZTL	OsKitaake02g040900.2	100	OsKitaake02g040900.2	100	99.9801
LOC_Os02g36380	Os02g0573200	-	CRY1	OsKitaake02g216900.1	100	OsKitaake02g216900.1	100	100
LOC_Os02g41550	Os02g0625000	OsCRY2	CRY2	OsKitaake02g253900.1	100	OsKitaake02g253900.2	100	100
LOC_Os03g02540	Os03g0116500	-	COP11	OsKitaake03g014400.1	100	OsKitaake03g014400.1	100	100
LOC_Os03g56950	Os03g0782500	OsPIL13	PIF4	OsKitaake03g363200.1	100	OsKitaake03g363200.7	100	100
LOC_Os03g08754	Os03g0186600	-	SVP	OsKitaake03g067300.1	100	OsKitaake03g067300.2	100	67.4616
LOC_Os03g51030	Os03g0719800	PHYA	PHYA	OsKitaake03g317700.3	100	OsKitaake03g317700.3	100	100
LOC_Os03g19590	Os03g0309200	PHYB	PHYB	OsKitaake03g153100.1	100	OsKitaake03g153100.1	98.9295	99.9877
LOC_Os03g54084	Os03g0752100	PHYC	PHYC	OsKitaake03g341000.1	100	OsKitaake03g341000.1	96.087	100
LOC_Os04g56070	Os04g0654700	JAB1	AJH2	OsKitaake04g290700.1	100	OsKitaake04g290700.1	100	100
LOC_Os04g44280	Os04g0524300	OsRR5	ARR3	OsKitaake04g200800.1	100	OsKitaake04g200800.1	100	99.7539
LOC_Os04g46350	Os04g0548700	HOX17	ATHB2	OsKitaake04g215700.2	100	OsKitaake04g215700.2	100	100
LOC_Os04g42020	Os04g0497700	-	COL3	OsKitaake04g184400.1	100	OsKitaake04g184400.1	100	100
LOC_Os04g52770	Os04g0618600	-	HFR1	OsKitaake04g263600.1	100	OsKitaake04g263600.1	100	99.8689
LOC_Os05g51530	Os05g0593100	-	DET3	OsKitaake05g285600.1	100	OsKitaake05g285600.2	100	99.9764
LOC_Os05g50890	Os05g0586200	GH3.5	FIN219	OsKitaake05g280200.2	100	OsKitaake05g280200.2	100	99.8188
LOC_Os05g49420	Os05g0569300	-	GBF1	OsKitaake05g268200.1	100	OsKitaake05g268200.1	100	100
LOC_Os05g49590	Os05g0571000	-	SPA1	OsKitaake05g269800.2	100	OsKitaake05g269800.2	100	99.9874
LOC_Os06g08440	Os06g0183100	-	ARR12	OsKitaake06g057800.1	100	OsKitaake06g057800.1	100	100
LOC_Os06g05060	Os06g0142600	HD17	ELF3	OsKitaake06g029400.1	100	OsKitaake06g029400.1	100	100
LOC_Os06g47890	Os06g0694000	OsZTL2	FKF1	OsKitaake06g264600.1	100	OsKitaake06g264600.1	100	100
LOC_Os06g09910	Os06g0199500	-	HAL3	OsKitaake06g069600.1	100	OsKitaake06g069600.1	100	100
LOC_Os07g38940	Os07g0577400	-	COP10	OsKitaake07g203300.1	100	OsKitaake07g203300.1	100	99.9674
LOC_Os07g43990	Os07g0633600	-	SUB1	OsKitaake07g241300.1	100	OsKitaake07g241300.1	100	99.957
LOC_Os08g02550	Os08g0119000	-	FUS11	OsKitaake08g013900.2	100	OsKitaake08g013900.2	100	100
LOC_Os08g06110	Os08g0157600	OsCCA1	LHY	OsKitaake08g038000.1	100	OsKitaake08g038000.1	100	100
LOC_Os10g22430	Os10g0369600	-	PAT1	OsKitaake10g073800.1	100	OsKitaake10g073800.1	89.8305	99.9745
LOC_Os11g40610	Os11g0621500	EFL4	ELF4	OsKitaake11g201600.1	100	OsKitaake11g201600.1	100	100
LOC_Os11g02610	Os11g0118300	-	RPT2	OsKitaake11g009600.1	100	OsKitaake11g009600.1	92.5566	100
LOC_Os12g02530	Os12g0117400	-	SPT	OsKitaake12g013500.1	100	OsKitaake12g013500.2	100	100
LOC_Os01g08700	Os01g0182600	GI	GI	OsKitaake01g059100.6	100	OsKitaake01g059100.6	100	100
LOC_Os01g16414	Os01g0269900	ARP6	ARP6	OsKitaake01g121400.7	100	OsKitaake01g121400.7	100	100
LOC_Os01g49830	Os01g0693400	-	TEM1	OsKitaake01g288000.1	100	OsKitaake01g288000.1	100	100
LOC_Os01g51300	Os01g0710000	OsFVE	FVE	OsKitaake01g298500.1	100	OsKitaake01g298500.2	100	100
LOC_Os01g59760	Os01g0813100	-	AREB3	OsKitaake01g374200.1	100	OsKitaake01g374200.1	91.0663	100
LOC_Os01g69850	Os01g0922800	OsMADS51	-	OsKitaake01g452100.2	78.1818	OsKitaake01g452100.2	97.5758	52.6363
LOC_Os01g72220	Os01g0951000	FY	FY	OsKitaake01g473500.1	100	OsKitaake01g473500.1	100	99.9699
LOC_Os02g47660	Os02g0705500	-	CIB1	OsKitaake02g302900.1	100	OsKitaake02g302900.1	100	100
NA	Os03g0197300	-	COP8	NA	NA	OsKitaake03g074950.1	100	100
NA	Os02g0203000	-	HY5	NA	NA	OsKitaake02g080800.2	83	99.7
LOC_Os03g03100	Os03g0122600	MADS50	SOC1	OsKitaake03g019800.1	52.9915	OsKitaake03g019600.2	73.5931	46.2635
LOC_Os03g14669	Os03g0251350	OsHAP5C	HAP5A	OsKitaake03g112900.1	100	OsKitaake03g112900.1	100	100
LOC_Os03g43890	Os03g0640100	MSI1	MSI1	OsKitaake03g267500.1	100	OsKitaake03g267500.1	100	99.9878
LOC_Os03g54160	Os03g0752800	-	AP1	OsKitaake03g341700.1	100	OsKitaake03g341700.2	100	100
LOC_Os03g55389	Os03g0762000	-	CKA1	OsKitaake03g348300.1	100	OsKitaake03g348300.1	87.6712	100
LOC_Os03g60110	Os03g0815700	SPIN1	-	OsKitaake03g389300.1	100	OsKitaake03g389300.1	100	100
LOC_Os03g63440	Os03g0851400	-	FRI	OsKitaake03g416800.1	100	OsKitaake03g416800.1	100	100
LOC_Os04g47270	Os04g0560300	-	FLD	OsKitaake04g223900.1	100	OsKitaake04g223900.1	100	100
LOC_Os04g51000	Os04g0598300	FL	LFY	OsKitaake04g247500.1	100	OsKitaake04g247500.1	100	100
LOC_Os05g03040	Os05g0121600	-	TOE1	OsKitaake05g016500.1	100	OsKitaake05g016500.1	100	100
LOC_Os05g38820	Os05g0463800	NFYB3	HAP3A	OsKitaake05g189900.4	100	OsKitaake05g189900.4	100	100
LOC_Os06g06320	Os06g0157700	HD3A	FT	OsKitaake06g041200.1	99.4444	OsKitaake06g041200.1	99.4444	99.8775
LOC_Os06g16370	Os06g0275000	HD1	CO	OsKitaake06g112900.1	99.7475	OsKitaake06g112900.1	99.7475	99.8687
LOC_Os06g40080	Os06g0603000	HO1	HY1	OsKitaake06g206600.1	100	OsKitaake06g206600.1	100	99.977
LOC_Os07g01820	Os07g0108900	MADS15	-	OsKitaake07g006200.4	100	OsKitaake07g006200.3	100	100
LOC_Os07g12630	Os07g0229700	-	RALF1	OsKitaake07g080500.1	100	OsKitaake07g080500.1	100	100
LOC_Os07g15770	Os07g0261200	Ghd7	-	OsKitaake07g095000.2	84.0278	OsKitaake07g095000.2	93.7984	99.9641
LOC_Os07g30250	Os07g0486100	-	RFT1	OsKitaake07g143900.2	100	OsKitaake07g143900.3	90.3061	100
LOC_Os07g32170	Os07g0505200	SPL13	SPL3	OsKitaake07g154900.1	100	OsKitaake07g154900.1	100	100
LOC_Os07g41370	Os07g0605200	MADS18	-	OsKitaake07g222100.1	99.6	OsKitaake07g222100.1	99.6	99.7227
LOC_Os07g49460	Os07g0695100	PRR37	PRR3	OsKitaake07g285400.5	99.5962	OsKitaake07g285400.5	100	93.4979
LOC_Os08g04270	Os08g0137100	-	FIE1	OsKitaake08g024200.1	99.7347	OsKitaake08g024200.1	99.7347	99.9344
LOC_Os08g33370	Os08g0430500	GF14C	GF14	OsKitaake08g160500.1	100	OsKitaake08g160500.1	100	100
LOC_Os09g03610	Os09g0123200	-	FCA	OsKitaake09g009700.1	100	OsKitaake09g009700.1	100	100
LOC_Os09g21250	Os09g0380200	-	CDF1	OsKitaake09g081900.1	100	OsKitaake09g081900.1	100	100
LOC_Os09g36910	Os09g0540800	-	FD	OsKitaake09g181600.1	100	OsKitaake09g181600.1	100	100
LOC_Os09g38790	Os09g0560900	-	SUF4	OsKitaake09g198800.1	100	OsKitaake09g198800.1	100	100
LOC_Os10g28330	Os10g0419200	EHD2	IDD7	OsKitaake10g098500.1	99.7561	OsKitaake10g098500.1	99.7899	99.9685
LOC_Os10g32600	Os10g0463400	EHD1	ARR2	OsKitaake10g123600.4	95.2381	OsKitaake10g123600.4	100	100
LOC_Os10g39130	Os10g0536100	MADS56	-	OsKitaake10g173500.1	100	OsKitaake10g173500.1	100	100
LOC_Os12g34850	Os12g0533500	-	VRN5	OsKitaake12g161300.1	100	OsKitaake12g161300.1	100	99.9771
LOC_Os12g38210	Os12g0570000	SPL11	SPL11	OsKitaake12g182900.1	100	OsKitaake12g182900.1	100	96.8804
LOC_Os01g61900	Os01g0835700	OsCCT01	-	OsKitaake01g391100.1	100	OsKitaake01g391100.1	100	100
LOC_Os02g01990	Os02g0110100	OsCCT02	-	OsKitaake02g008400.1	85.8025	OsKitaake02g008400.1	96.4539	100	The MSU gene model is not fully supported by transcriptome.
LOC_Os02g05470	Os02g0148000	OsCCT03	-	OsKitaake02g038500.1	100	OsKitaake02g038500.3	100	100
LOC_Os02g05510	Os02g0148500	OsCCT04	-	OsKitaake02g038900.1	100	OsKitaake02g038900.1	100	100
LOC_Os02g08150	Os02g0178100	OsCCT05	-	OsKitaake02g061400.2	99.7143	OsKitaake02g061400.2	99.6988	99.9407
LOC_Os02g39710	Os02g0610500	OsCCT06	-	OsKitaake02g243100.1	100	OsKitaake02g243100.1	100	100
LOC_Os02g49230	Os02g0724000	OsCCT08	-	OsKitaake02g315600.1	99.7921	OsKitaake02g315600.1	99.7549	99.9815
LOC_Os02g49880	Os02g0731700	OsCCT09	-	OsKitaake02g321800.1	100	OsKitaake02g321800.1	100	99.9665
LOC_Os03g04620	Os03g0139500	OsCCT10	-	OsKitaake03g032500.1	100	OsKitaake03g032500.4	100	100
LOC_Os03g17570	Os03g0284100	OsCCT11	-	OsKitaake03g135300.1	100	OsKitaake03g135300.2	100	100
LOC_Os03g22770	Os03g0351100	OsCCT12	-	OsKitaake03g177500.1	100	OsKitaake03g177500.1	100	100
LOC_Os03g47970	Os03g0684000	OsCCT13	-	OsKitaake03g293400.1	100	OsKitaake03g293400.1	100	100
LOC_Os03g50310	Os03g0711100	OsCCT14	-	OsKitaake03g311400.1	100	OsKitaake03g311400.1	100	100
LOC_Os03g52450	Os03g0734900	OsCCT15	-	OsKitaake03g328800.1	100	OsKitaake03g328800.1	100	100
LOC_Os05g38990	Os05g0466100	OsCCT17	-	OsKitaake05g191000.1	100	OsKitaake05g191000.1	100	100
LOC_Os05g51690	Os05g0595300	OsCCT18	-	OsKitaake05g287200.1	100	OsKitaake05g287200.2	100	100
LOC_Os06g01340	Os06g0103000	OsCCT19	-	OsKitaake06g001300.1	100	OsKitaake06g001300.1	100	100
LOC_Os06g15330	Os06g0264200	OsCCT20	-	OsKitaake06g107200.1	100	OsKitaake06g107200.1	93.1535	99.9528
LOC_Os06g19444	Os06g0298200	OsCCT22	-	OsKitaake06g124900.1	100	OsKitaake06g124900.1	100	100
LOC_Os06g44450	Os06g0654900	OsCCT23	-	OsKitaake06g237800.1	100	OsKitaake06g237800.1	100	100
LOC_Os06g48534	Os06g0698900	OsCCT24	-	OsKitaake06g268600.1	100	OsKitaake06g268600.1	100	100
LOC_Os06g48610	Os06g0699600	OsCCT25	-	OsKitaake06g269200.1	99.7859	OsKitaake06g269200.1	99.7859	99.9767
LOC_Os07g47140	Os07g0667300	OsCCT27	-	OsKitaake07g265600.1	100	OsKitaake07g265600.1	100	100
LOC_Os08g15050	Os08g0249000	OsCCT29	-	OsKitaake08g085101.1	37.1711	OsKitaake08g085101.1	99.4475	100	The MSU gene model is not fully supported by transcriptome.
LOC_Os08g42440	Os08g0536300	OsCCT30	-	OsKitaake08g231500.1	100	OsKitaake08g231500.1	100	100
LOC_Os09g06464	Os09g0240200	OsCCT31	-	OsKitaake09g015300.1	100	OsKitaake09g015300.1	100	99.994
LOC_Os09g33550	Os09g0509700	OsCCT32	-	OsKitaake09g159700.1	100	OsKitaake09g159700.1	100	100
LOC_Os09g36220	Os09g0532400	OsCCT33	-	OsKitaake09g175500.1	100	OsKitaake09g175500.1	100	100
LOC_Os10g32900	Os10g0466500	OsCCT34	-	OsKitaake10g126300.1	100	OsKitaake10g126300.3	100	100
LOC_Os10g41100	Os10g0560400	OsCCT35	-	OsKitaake10g190900.1	100	OsKitaake10g190900.1	100	100
LOC_Os11g01074	Os11g0101200	OsCCT36	-	OsKitaake12g000700.3	100	OsKitaake12g000700.3	100	99.8963
LOC_Os11g01100	Os11g0101400	OsCCT37	-	OsKitaake12g000900.1	73.3766	OsKitaake12g000900.1	86.9231	99.3583
LOC_Os11g05930	Os11g0157600	OsCCT38	-	OsKitaake11g038800.1	100	OsKitaake11g038800.1	100	99.9789
LOC_Os12g01080	Os12g0101000	OsCCT39	-	OsKitaake12g000700.3	96.5986	OsKitaake12g000700.3	100	100
LOC_Os12g01100	Os12g0101200	OsCCT40	-	OsKitaake12g000900.1	74.026	OsKitaake12g000900.1	87.6923	100	The expression level is low at this locus.
LOC_Os12g16160	Os12g0262400	OsCCT41	-	OsKitaake12g088200.1	100	OsKitaake12g088200.1	100	100
LOC_Os01g09080	Os01g0185900	WRKY	-	OsKitaake01g062300.1	100	OsKitaake01g062300.1	100	100
LOC_Os01g09100	Os01g0186000	OsWRKY10	-	OsKitaake01g062400.1	100	OsKitaake01g062400.1	100	100
LOC_Os01g14440	Os01g0246700	OsWRKY1v2	-	OsKitaake01g102400.1	94.6918	OsKitaake01g102400.1	63.7681	100	The Kitaake gene model is better supported by transcriptome.
LOC_Os01g18584	Os01g0289600	OsWRKY9	-	OsKitaake01g132100.1	100	OsKitaake01g132100.1	70.3883	99.9516
LOC_Os01g40260	Os01g0584900	WRKY77	-	OsKitaake01g222500.1	100	OsKitaake01g222500.1	100	100
LOC_Os01g43550	Os01g0624700	OsWRKY12	-	OsKitaake01g248500.1	99.1453	OsKitaake01g248500.1	99.7135	99.8511
LOC_Os01g43650	Os01g0626400	OsWRKY11	-	OsKitaake01g249200.2	100	OsKitaake01g249200.2	100	100
LOC_Os01g46800	Os01g0656400	OsWRKY15	-	OsKitaake01g266700.2	100	OsKitaake01g266700.2	100	100
LOC_Os01g47560	Os01g0665500	OsWRKY16	-	OsKitaake01g271200.1	66.4372	OsKitaake01g271200.1	100	100
LOC_Os01g51690	Os01g0714800	OsWRKY59	-	OsKitaake01g301800.1	100	OsKitaake01g301800.1	100	100
LOC_Os01g53260	Os01g0734000	OsWRKY23	-	OsKitaake01g315200.1	100	OsKitaake01g315200.1	100	100
LOC_Os01g54600	Os01g0750100	OsWRKY13	-	OsKitaake01g325600.1	100	OsKitaake01g325600.1	100	100
LOC_Os01g60490	Os01g0820400	OsWRKY22	-	OsKitaake01g380200.1	100	OsKitaake01g380200.1	100	100
LOC_Os01g60520	Os01g0820700	WRKY	-	OsKitaake01g380300.1	100	OsKitaake01g380300.1	100	99.9845
LOC_Os01g60540	Os01g0820900	OsWRKY20	-	OsKitaake01g380800.1	100	OsKitaake01g380800.1	100	100
LOC_Os01g60600	Os01g0821300	WRKY	-	OsKitaake01g380700.1	100	OsKitaake01g380700.1	100	100
LOC_Os01g60640	Os01g0821600	OsWRKY21	-	OsKitaake01g381100.1	100	OsKitaake01g381100.1	100	100
LOC_Os01g61080	Os01g0826400	OsWRKY24	-	OsKitaake01g385000.1	100	OsKitaake01g385000.1	100	100
LOC_Os01g62510	NA	WRKY	-	OsKitaake01g396000.2	91.1765	NA	NA	100	The Kitaake gene model is better supported by transcriptome.
LOC_Os01g62514	Os01g0842801	WRKY	-	OsKitaake01g396000.1	94.898	OsKitaake01g396000.1	94.898	100	The Kitaake gene model is better supported by transcriptome.
LOC_Os01g74140	Os01g0972800	OsWRKY17	-	OsKitaake01g490500.1	98.5401	OsKitaake01g490500.1	98.5401	99.1491
LOC_Os02g08440	Os02g0181300	OsWRKY71	-	OsKitaake02g063800.1	99.7135	OsKitaake02g063800.1	99.7135	99.955
LOC_Os02g16540	Os02g0265200	OsWRKY39v2	-	OsKitaake02g116600.1	100	OsKitaake02g116600.1	100	99.9151
LOC_Os02g26430	Os02g0462800	OsWRKY42	-	OsKitaake02g162100.1	100	OsKitaake02g162100.1	100	100
LOC_Os02g43560	Os02g0652100	OsWRKY34	-	OsKitaake02g269600.1	96.8421	OsKitaake02g269600.1	96.3415	98.9896
LOC_Os02g47060	Os02g0698800	OsWRKY66	-	OsKitaake02g297700.1	100	OsKitaake02g297700.1	100	100
LOC_Os02g53100	Os02g0770500	OsWRKY32	-	OsKitaake02g348300.1	93.0579	OsKitaake02g348300.1	100	99.8679
LOC_Os03g20550	Os03g0321700	OsWRKY55	-	OsKitaake03g159800.1	100	OsKitaake03g159800.1	100	100
LOC_Os03g21710	Os03g0335200	WRKY45	-	OsKitaake03g169100.1	100	OsKitaake03g169100.1	73.7342	100
LOC_Os03g33012	Os03g0444900	WRKY	-	OsKitaake05g005833.1	100	OsKitaake05g005833.2	88.7399	99.9909
LOC_Os03g45450	Os03g0657400	OsWRKY60	-	OsKitaake03g277600.1	99.3289	OsKitaake03g277600.2	99.3007	99.54
LOC_Os03g53050	Os03g0741400	WRKY	-	OsKitaake03g332800.2	100	OsKitaake03g332800.2	100	99.9404
LOC_Os03g55080	Os03g0758000	OsWRKY3	-	OsKitaake03g345200.1	100	OsKitaake03g345200.1	92.6724	100
LOC_Os03g55164	Os03g0758900	OsWRKY4	-	OsKitaake03g346100.1	43.8684	OsKitaake03g346000.1	100	100
LOC_Os03g58420	Os03g0798500	OsWRKY6	-	OsKitaake03g375900.1	100	OsKitaake03g375900.1	100	100
LOC_Os03g63810	Os03g0855100	WRKY	-	OsKitaake03g420100.1	100	OsKitaake03g420100.1	100	99.9785
LOC_Os04g21950	Os04g0287400	OsWRKY51	-	OsKitaake04g064300.1	100	OsKitaake04g064300.1	100	100
LOC_Os04g39570	Os04g0471700	OsWRKY35v2	-	OsKitaake04g163800.1	76.6767	OsKitaake04g163800.1	76.6767	99.9864
LOC_Os04g46060	Os04g0545000	OsWRKY36	-	OsKitaake04g213500.2	100	OsKitaake04g213500.2	100	99.9553
LOC_Os04g50920	Os04g0597300	OsWRKY37	-	OsKitaake04g246800.1	95.3398	OsKitaake04g246800.1	71.5663	100	The Kitaake gene model is better supported by transcriptome.
LOC_Os04g51560	Os04g0605100	OsWRKY68	-	OsKitaake04g252500.1	100	OsKitaake04g252500.1	100	100
LOC_Os05g03900	Os05g0129800	OsWRKY89	-	OsKitaake05g022400.4	100	OsKitaake05g022400.4	100	100
LOC_Os05g04640	Os05g0137500	OsWRKY5	-	OsKitaake05g027700.1	100	OsKitaake05g027700.1	100	100
LOC_Os05g09020	Os05g0183100	OsWRKY67	-	OsKitaake05g059000.1	100	OsKitaake05g059000.1	91.5493	100
LOC_Os05g14370	Os05g0233100	WRKY	-	OsKitaake05g082000.1	100	OsKitaake05g082000.1	100	100
LOC_Os05g25770	Os05g0322900	OsWRKY45	-	OsKitaake05g114600.1	100	OsKitaake05g114600.1	100	100
LOC_Os05g27730	Os05g0343400	OsWRKY53	-	OsKitaake05g123900.3	100	OsKitaake05g123900.3	100	100
LOC_Os05g40060	Os05g0478400	OsWRKY48	-	OsKitaake05g206900.2	100	OsKitaake05g206900.1	93.3148	100
LOC_Os05g40070	Os05g0478700	WRKY	-	OsKitaake05g207000.1	100	OsKitaake05g207000.1	100	100
LOC_Os05g40080	Os05g0478800	OsWRKY54	-	OsKitaake05g207100.1	100	OsKitaake05g207100.1	99.1071	100
LOC_Os05g49100	Os05g0565900	OsWRKY49	-	OsKitaake05g265000.1	100	OsKitaake05g265000.1	100	100
LOC_Os05g49210	Os05g0567200	OsWRKY43	-	OsKitaake05g266200.1	100	OsKitaake05g266200.1	100	100
LOC_Os05g49620	Os05g0571200	OsWRKY19	-	OsKitaake05g270000.1	100	OsKitaake05g270000.1	100	100
LOC_Os05g50610	Os05g0583000	OsWRKY8v2	-	OsKitaake05g278300.1	59.3254	OsKitaake05g278300.1	100	100
LOC_Os05g50700	NA	WRKY	-	OsKitaake05g278800.1	100	NA	NA	100
LOC_Os06g05380	Os06g0146250	OsWRKY73	-	OsKitaake06g032800.2	100	OsKitaake06g032800.2	100	100
LOC_Os06g06360	Os06g0158100	WRKY	-	OsKitaake06g041600.1	100	OsKitaake06g041600.1	100	100
LOC_Os06g30860	Os06g0504900	OsWRKY31	-	OsKitaake06g168000.1	100	OsKitaake06g168000.1	90.9561	100
LOC_Os06g44010	Os06g0649000	OsWRKY28	-	OsKitaake06g234100.1	100	OsKitaake06g234100.1	100	100
LOC_Os07g02060	Os07g0111400	OsWRKY29	-	OsKitaake07g008500.1	100	OsKitaake07g008500.1	100	100
LOC_Os07g27670	Os07g0460900	WRKY	-	OsKitaake07g132100.1	99.6169	OsKitaake07g132100.1	100	99.809
LOC_Os07g39480	Os07g0583700	OsWRKY78	-	OsKitaake07g207400.1	100	OsKitaake07g207400.1	100	100
LOC_Os07g40570	Os07g0596900	WRKY	-	OsKitaake07g216200.1	100	OsKitaake07g216200.1	100	99.8566
LOC_Os07g48260	Os07g0680400	OsWRKY47	-	OsKitaake07g274800.2	100	OsKitaake07g274800.2	100	100
LOC_Os08g13840	Os08g0235800	OsWRKY44	-	OsKitaake08g077400.1	100	OsKitaake08g077400.1	89.2754	100
LOC_Os08g17400	Os08g0276200	WRKY	-	OsKitaake08g098300.1	100	OsKitaake08g098300.2	100	99.9844
LOC_Os08g29660	Os08g0386200	OsWRKY69	-	OsKitaake08g139300.1	100	OsKitaake08g139300.1	100	99.8311
LOC_Os08g38990	Os08g0499300	OsWRKY30	-	OsKitaake08g200400.2	100	OsKitaake08g200400.2	100	99.975
LOC_Os09g09630	NA	WRKY	-	OsKitaake09g029800.1	100	N/A	NA	100
LOC_Os09g25060	Os09g0417600	OsWRKY76	-	OsKitaake09g100500.1	98.7805	OsKitaake09g100500.1	98.7805	99.1582
LOC_Os09g25070	Os09g0417800	OsWRKY62	-	OsKitaake09g100600.1	99.6865	OsKitaake09g100600.1	99.6865	99.7124
LOC_Os09g30400	Os09g0481700	OsWRKY80	-	OsKitaake09g141300.2	100	OsKitaake09g141300.2	100	100
LOC_Os10g18099	NA	OsWRKY18	-	OsKitaake10g056700.2	100	N/A	NA	99.973
LOC_Os10g42850	Os10g0579400	OsWRKY2	-	OsKitaake10g207000.2	100	OsKitaake10g207000.2	21.9101	100
LOC_Os11g02470	Os11g0116600	OsWRKY52	-	OsKitaake11g008600.1	100	OsKitaake11g008600.1	68.5393	100
LOC_Os11g02480	Os11g0116900	OsWRKY46	-	OsKitaake11g008700.1	100	OsKitaake11g008700.1	100	99.92
LOC_Os11g02520	Os11g0117400	WRKY	-	OsKitaake11g008800.1	100	OsKitaake11g008800.1	100	100
LOC_Os11g02530	Os11g0117500	OsWRKY40	-	OsKitaake11g009000.1	100	OsKitaake11g009000.1	100	100
LOC_Os11g02540	Os11g0117550	OsWRKY50	-	OsKitaake11g009100.1	100	OsKitaake11g009100.1	97.8378	100
LOC_Os11g29870	Os11g0490900	OsWRKY72	-	OsKitaake11g137900.1	100	OsKitaake11g137900.1	100	100
LOC_Os11g45850	Os11g0685700	OsWRKY81	-	OsKitaake11g235300.1	38.4615	OsKitaake11g235300.1	39.8964	99.4327
LOC_Os12g01180	Os12g0102300	OsWRKY57v2	-	OsKitaake12g001700.1	52.2976	OsKitaake12g001884.1	60.1695	100	The MSU gene model is not fully supported by transcriptome.
LOC_Os12g02400	NA	WRKY	-	OsKitaake12g012300.1	100	NA	NA	100
LOC_Os12g02420	Os12g0116400	WRKY	-	OsKitaake12g012400.1	100	OsKitaake12g012400.2	100	100
LOC_Os12g02450	Os12g0116700	OsWRKY64	-	OsKitaake12g012800.2	100	OsKitaake12g012800.2	100	100
LOC_Os12g02470	Os12g0116750	OsWRKY65	-	OsKitaake12g013000.1	100	OsKitaake12g013000.1	100	100
LOC_Os12g32250	Os12g0507300	WRKY	-	OsKitaake12g140400.1	92.7911	OsKitaake12g140400.1	90.25	99.6721
LOC_Os12g40570	Os12g0597700	WRKY	-	OsKitaake12g200200.2	95.082	OsKitaake12g200200.2	100	99.9189
LOC_Os06g06300	Os06g0157500	RFT1	-	OsKitaake06g041000.1	100	OsKitaake06g041000.1	100	100
LOC_Os08g07740	Os08g0174500	Hd5/DTH8/Ghd8/LHD1/Ds9	-	OsKitaake08g050100.1	100	OsKitaake08g050100.1	100	100
LOC_Os03g57940	Os03g0793500	Hd16/EL1/CKI	-	OsKitaake03g371600.1	100	OsKitaake03g371600.1	100	99.9459
LOC_Os03g07360	Os03g0169600	OsDof12	-	OsKitaake03g055000.1	100	OsKitaake03g055000.1	100	100
LOC_Os03g02160	Os03g0112700	Ehd4	-	OsKitaake03g011400.1	100	OsKitaake03g011400.3	100	100
LOC_Os05g46370	Os05g0541400	OsLF	-	OsKitaake05g244600.2	99.0408	OsKitaake05g244600.2	99.0408	99.7382
LOC_Os07g13170	Os07g0235800	SNB	-	OsKitaake07g082900.1	100	OsKitaake07g082900.1	100	99.957
LOC_Os03g60430	Os03g0818800	OsIDS1	-	OsKitaake03g392300.1	100	OsKitaake03g392300.1	100	100
LOC_Os01g51610	Os01g0713600	OsLFL1	-	OsKitaake01g300900.2	100	OsKitaake01g300900.2	100	99.9804
LOC_Os02g05840	Os02g0152500	OsVIL2/LC2/OsVIL3	-	OsKitaake02g042100.1	100	OsKitaake02g042100.1	100	99.9822
LOC_Os04g08034	Os04g0162100	OsEMF2b	-	OsKitaake04g022400.1	99.68	OsKitaake04g022400.1	99.68	99.7154
LOC_Os09g04890	Os09g0134500	OsTrx1	-	OsKitaake09g014300.1	100	OsKitaake09g014300.2	100	99.979
LOC_Os08g01420	Os08g0105000	Ehd3	-	OsKitaake08g003800.1	100	OsKitaake08g003800.1	100	100
LOC_Os09g13740	Os09g0307800	SDG724/LVP1	-	OsKitaake09g045100.1	100	OsKitaake09g045100.1	100	100
LOC_Os06g16390	Os06g0275500	SDG711	-	OsKitaake06g113000.1	100	OsKitaake06g113000.1	100	99.9881
LOC_Os03g19480	Os03g0307800	SDG718	-	OsKitaake03g152000.1	100	OsKitaake03g152000.1	100	99.987
LOC_Os02g34850	Os02g0554000	SDG725	-	OsKitaake02g205600.1	98.8622	OsKitaake02g205600.1	100	100
LOC_Os04g08740	Os04g0169100	ETR2	-	NA	77.0942	NA	100	100
LOC_Os03g11614	Os03g0215400	OsMADS1	-	OsKitaake03g089000.1	100	OsKitaake03g089000.1	100	100
LOC_Os01g66030	Os01g0883100	OsMADS2	-	OsKitaake01g424400.1	100	OsKitaake01g424400.1	100	99.9088
LOC_Os01g10504	Os01g0201700	*OsMADS3	-	OsKitaake01g072400.1	89.2361	OsKitaake01g072400.1	94.5848	99.7849
LOC_Os05g34940	Os05g0423400	OsMADS4	-	OsKitaake01g424400.1	83.25	OsKitaake01g424400.1	83.25	100	The Kitaake gene model is shorter than the Nipponbare version likely due to the alternative transcript.
LOC_Os06g06750	Os06g0162800	OsMADS5	-	OsKitaake06g045200.1	100	OsKitaake06g045200.1	100	100
LOC_Os02g45770	Os02g0682200	OsMADS6	-	OsKitaake02g288300.1	100	OsKitaake02g288300.1	100	100
LOC_Os08g41950	Os08g0531700	OsMADS7	-	OsKitaake08g225500.1	82.3151	OsKitaake08g225500.2	100	100
LOC_Os09g32948	Os09g0507200	OsMADS8	-	OsKitaake09g157900.1	100	OsKitaake09g157900.1	100	99.9373
LOC_Os12g10540	Os12g0207000	OsMADS13	-	OsKitaake10g165825.4	100	OsKitaake10g165825.4	100	100
LOC_Os06g49840	Os06g0712700	OsMADS16	-	OsKitaake06g280100.1	100	OsKitaake06g280100.1	100	62.5709
LOC_Os04g49150	Os04g0580700	OsMADS17	-	OsKitaake04g236000.1	100	OsKitaake04g236000.1	100	99.6251
LOC_Os12g31748	Os12g0501700	OsMADS20	-	OsKitaake12g137400.1	95.9677	OsKitaake12g137400.1	96.1538	15.8472
LOC_Os01g66290	Os01g0886200	OsMADS21	-	OsKitaake01g426800.1	100	OsKitaake01g426800.1	100	100
LOC_Os02g52340	Os02g0761000	OsMADS22	-	OsKitaake02g341900.1	100	OsKitaake02g341900.1	100	100
LOC_Os08g33488	Os08g0431900	OsMADS23	-	OsKitaake08g161800.1	97.5	OsKitaake08g161800.1	97.5	99.969
LOC_Os04g23910	Os04g0304400	OsMADS25	-	OsKitaake04g069900.1	100	OsKitaake04g069900.1	100	100
LOC_Os08g02070	Os08g0112700	OsMADS26	-	OsKitaake08g009700.1	100	OsKitaake08g009700.1	100	100
LOC_Os02g36924	Os02g0579600	OsMADS27	-	OsKitaake02g220700.1	100	OsKitaake02g220700.1	100	100
LOC_Os02g07430	Os02g0170300	OsMADS29	-	OsKitaake02g056100.1	100	OsKitaake02g056100.1	100	99.9002
LOC_Os06g45650	Os06g0667200	OsMADS30	-	OsKitaake06g246400.1	77.027	OsKitaake06g246400.1	77.027	99.9751
LOC_Os04g52410	Os04g0614100	OsMADS31	-	OsKitaake04g259600.1	100	OsKitaake04g259600.1	86.5922	100
LOC_Os01g52680	Os01g0726400	OsMADS32	-	OsKitaake01g310100.1	100	OsKitaake01g310100.1	100	100
LOC_Os12g10520	Os12g0206800	OsMADS33	-	OsKitaake10g165826.1	100	OsKitaake10g165826.1	100	100
LOC_Os03g54170	Os03g0753100	OsMADS34	-	OsKitaake03g341800.1	100	OsKitaake03g341800.1	100	99.97
LOC_Os08g41960	Os08g0531900	OsMADS37	-	OsKitaake08g225600.1	100	OsKitaake08g225600.1	100	100
LOC_Os06g11330	Os06g0217300	OsMADS55	-	OsKitaake06g080600.1	100	OsKitaake06g080600.1	100	99.9896
LOC_Os02g49840	Os02g0731200	OsMADS57	-	OsKitaake02g321300.2	99.5868	OsKitaake02g321300.2	99.5868	99.9836
LOC_Os05g11414	Os05g0203800	OsMADS58	-	OsKitaake05g068400.1	100	OsKitaake05g068400.3	100	45.0449
LOC_Os06g23950	Os06g0347700	OsMADS59	-	OsKitaake06g147500.1	100	OsKitaake02g220700.1	63.5135	100
LOC_Os02g01360	Os02g0104200	OsMADS60	-	OsKitaake02g003600.1	100	OsKitaake02g003600.1	100	100
LOC_Os04g38770	Os04g0461300	OsMADS61	-	OsKitaake04g156000.1	88	OsKitaake04g156000.1	84.2105	100	The expression level is low at this locus.
LOC_Os08g38590	Os08g0494100	OsMADS62	-	OsKitaake08g197000.1	100	OsKitaake08g197000.1	100	100
LOC_Os06g11970	Os06g0223300	OsMADS63	-	OsKitaake06g085100.1	100	OsKitaake06g085100.1	100	100
LOC_Os04g31804	NA	OsMADS64	-	OsKitaake04g105500.1	100	NA	NA	99.9373
LOC_Os05g11380	NA	OsMADS66	-	OsKitaake05g068300.2	91.2752	NA	NA	99.9879
LOC_Os11g43740	Os11g0658700	OsMADS68	-	OsKitaake11g221200.1	97.7099	OsKitaake11g221200.1	100	99.9012
LOC_Os05g23780	Os05g0303400	OsMADS70	-	OsKitaake05g106000.1	100	OsKitaake05g106000.1	100	100
LOC_Os06g22760	Os06g0333700	OsMADS71	-	OsKitaake06g141900.1	81.59	OsKitaake06g141900.1	81.59	100	The MSU gene model is not fully supported by transcriptome.
LOC_Os03g14850	NA	OsMADS72	-	OsKitaake03g114300.1	82.2581	NA	NA	100	The MSU gene model is not fully supported by transcriptome.
LOC_Os12g21850	Os12g0407000	OsMADS73	-	OsKitaake12g104400.1	95.3846	OsKitaake12g104400.1	95.3846	100	The expression level is low at this locus.
LOC_Os12g21880	Os12g0407350	OsMADS74	-	OsKitaake12g104700.1	84.1667	NA	NA	100	The MSU gene model is not fully supported by transcriptome.
LOC_Os06g30810	Os06g0504100	OsMADS75	-	OsKitaake12g104400.1	51.1848	OsKitaake12g104400.1	51.1848	100	The expression level is low at this locus.
LOC_Os06g30830	Os06g0504450	OsMADS76	-	OsKitaake06g167900.1	73.1405	OsKitaake03g036100.1	17.7419	100	The MSU gene model is not fully supported by transcriptome.
LOC_Os09g02780	Os09g0116000	OsMADS77	-	OsKitaake09g007600.1	100	OsKitaake09g007600.1	100	100
LOC_Os09g02830	Os09g0116800	OsMADS78	-	OsKitaake09g008200.1	100	OsKitaake09g008200.1	100	100
LOC_Os01g74440	Os01g0975800	OsMADS79	-	OsKitaake01g492700.1	100	OsKitaake01g492700.1	100	100
LOC_Os02g06860	Os02g0164450	OsMADS80	-	OsKitaake02g051400.1	100	OsKitaake02g051400.1	100	100
LOC_Os04g24790	NA	OsMADS81	-	OsKitaake04g073500.1	100	NA	NA	100
LOC_Os04g24800	Os04g0313200	OsMADS82	-	OsKitaake04g073600.1	100	OsKitaake04g073600.1	100	100
LOC_Os04g24810	Os04g0313400	OsMADS83	-	OsKitaake04g073700.1	99.5238	OsKitaake04g073700.1	99.5238	99.8413
LOC_Os04g25870	Os04g0324900	OsMADS84	-	OsKitaakeM050502.1	100	OsKitaakeM050502.1	100	100
LOC_Os04g25920	NA	OsMADS85	-	OsKitaake04g073500.1	93.3333	NA	NA	100	The MSU gene model is not fully supported by transcriptome.
LOC_Os03g37670	NA	OsMADS86	-	OsKitaake03g240700.1	38.191	NA	NA	100	The MSU gene model is not fully supported by transcriptome.
LOC_Os03g38610	Os03g0582400	OsMADS87	-	OsKitaake03g240700.1	100	OsKitaake03g240700.1	100	100
LOC_Os01g18420	NA	OsMADS88	-	OsKitaake01g131500.1	99.5851	NA	NA	99.8617
LOC_Os01g18440	Os01g0288100	OsMADS89	-	OsKitaake01g131700.1	100	OsKitaake01g131700.1	100	100
LOC_Os07g04170	Os07g0133900	OsMADS90	-	OsKitaake07g025001.1	35.6415	OsKitaake07g025001.1	48.7465	100	The MSU gene model is not fully supported by transcriptome.
LOC_Os01g11510	Os01g0213300	OsMADS91	-	OsKitaake01g079800.1	100	OsKitaake01g079800.1	100	100
LOC_Os01g23750	Os01g0340000	OsMADS92	-	OsKitaake01g157600.1	100	OsKitaake01g157600.1	100	100
LOC_Os01g23760	Os01g0340100	OsMADS93	-	OsKitaake01g157700.1	100	OsKitaake01g157700.1	100	100
LOC_Os01g23770	Os01g0340200	OsMADS94	-	OsKitaake01g157800.1	75.3086	OsKitaake01g157800.1	75	100	Neither model is fully not supported by transcriptome
LOC_Os01g23780	Os01g0340400	OsMADS95	-	OsKitaake01g157700.1	17.9211	OsKitaake01g157700.1	42.8571	100	The MSU gene model is not fully supported by transcriptome.
LOC_Os01g67890	Os01g0906300	OsMADS96	-	OsKitaake01g439900.1	76.4463	OsKitaake01g439900.1	76.4463	100	Neither model is fully not supported by transcriptome
LOC_Os01g68420	Os01g0912400	OsMADS97	-	OsKitaake01g443900.1	100	OsKitaake01g443900.1	99.6403	100
LOC_Os01g68560	Os01g0913900	OsMADS98	-	OsKitaake01g445200.1	100	OsKitaake01g445200.1	100	100
LOC_Os04g25930	Os04g0325600	OsMADS99	-	OsKitaake04g073500.1	90.2597	OsKitaake04g073700.1	89.0411	100	The MSU gene model is not fully supported by transcriptome.
NA, not available.
Reference: [1] Wang M, Yu Y, Haberer G, Marri PR, Fan C, Goicoechea JL, Zuccolo A, Song X, Kudrna D, Ammiraju JS et al: The genome sequence of African rice (Oryza glaberrima) and evidence for independent domestication. Nat Genet 2014, 46(9):982-988.
