# Supplementary material for: Genome sequence of the model rice variety KitaakeX
Source: BMC Genomics. 2019 Nov 27;20:905. doi: 10.1186/s12864-019-6262-4 (PMC6882167; doi:10.1186/s12864-019-6262-4)
Supplement: Supplementary file 6 — Additional file 6. SNPs between KitaakeX and Zhenshan97. [file 12864_2019_6262_MOESM6_ESM.txt]

#Additional file 6 SNPs between KitaakeX and Zhenshan97
Chrom	Position	Ref	Alt
Chr1 18597 G A
Chr1 19208 T C
Chr1 19239 G T
Chr1 19252 T G
Chr1 19696 T G
Chr1 19766 A G
Chr1 20485 C A
Chr1 22489 G A
Chr1 22568 A G
Chr1 22597 C A
Chr1 23059 A T
Chr1 23393 T C
Chr1 23640 G C
Chr1 23735 G C
Chr1 23915 T A
Chr1 24147 G A
Chr1 24179 T C
Chr1 24195 T A
Chr1 24521 T C
Chr1 24523 C T
Chr1 24689 T A
Chr1 24886 A G
Chr1 24901 T G
Chr1 25012 G A
Chr1 25222 T C
Chr1 25255 C T
Chr1 25339 T C
Chr1 25357 C T
Chr1 25377 G A
Chr1 25444 G A
Chr1 25489 A G
Chr1 25490 T C
Chr1 25509 C T
Chr1 25541 G A
Chr1 25626 C T
Chr1 25772 T A
Chr1 25835 T A
Chr1 25855 C T
Chr1 26136 G A
Chr1 26441 T G
Chr1 27952 C T
Chr1 29143 C T
Chr1 29201 G A
Chr1 29204 T C
Chr1 29475 A T
Chr1 29562 C G
Chr1 29651 G A
Chr1 29956 G C
Chr1 30138 T C
Chr1 30144 T G
Chr1 30422 C T
Chr1 31241 C A
Chr1 31694 C G
Chr1 31978 T G
Chr1 32022 T C
Chr1 32092 T C
Chr1 32147 T C
Chr1 32162 C T
Chr1 32186 T C
Chr1 32246 G A
Chr1 32435 A T
Chr1 32632 A T
Chr1 32659 T C
Chr1 32677 T C
Chr1 32690 A C
Chr1 32910 A C
Chr1 33088 C A
Chr1 33435 G A
Chr1 33444 T A
Chr1 33558 C A
Chr1 33583 T C
Chr1 33747 C T
Chr1 33799 A G
Chr1 33874 C T
Chr1 33881 T G
Chr1 33980 G A
Chr1 34301 A G
Chr1 35065 G A
Chr1 35154 T A
Chr1 35164 C A
Chr1 35535 T C
Chr1 35963 T G
Chr1 36412 G A
Chr1 36541 T C
Chr1 37138 A G
Chr1 37417 T C
Chr1 37587 G T
Chr1 37629 G A
Chr1 37762 C T
Chr1 37782 C T
Chr1 37884 C T
Chr1 37907 A C
Chr1 37972 A G
Chr1 38137 G A
Chr1 38444 C T
Chr1 38462 A G
Chr1 38470 T C
Chr1 38491 C T
Chr1 38512 T C
Chr1 38615 C A
Chr1 38657 G A
Chr1 38709 A C
Chr1 39368 G A
Chr1 39935 C A
Chr1 39986 G A
Chr1 40127 C T
Chr1 40253 G A
Chr1 40487 A G
Chr1 40671 T C
Chr1 41113 G T
Chr1 41422 T G
Chr1 42038 G T
Chr1 42166 G A
Chr1 42236 A G
Chr1 42486 T C
Chr1 42694 T C
Chr1 43057 C T
Chr1 43259 C T
Chr1 44147 G T
Chr1 44545 A G
Chr1 44558 C A
Chr1 44664 C T
Chr1 44688 C T
Chr1 44771 T C
Chr1 44820 T C
Chr1 44888 T C
Chr1 44907 G A
Chr1 44932 T C
Chr1 44979 T C
Chr1 45055 T C
Chr1 45461 C A
Chr1 45725 C T
Chr1 45791 C T
Chr1 45841 G A
Chr1 45960 C T
Chr1 45971 T C
Chr1 45990 G A
Chr1 46024 G A
Chr1 46040 T C
Chr1 46337 T G
Chr1 46372 C G
Chr1 46382 A G
Chr1 46418 G A
Chr1 66293 A G
Chr1 66302 A G
Chr1 66364 G A
Chr1 66469 C T
Chr1 66531 G A
Chr1 66563 G A
Chr1 66630 T C
Chr1 66643 C T
Chr1 66675 G A
Chr1 66692 T C
Chr1 66766 A G
Chr1 66789 A G
Chr1 66816 T C
Chr1 66838 G A
Chr1 66983 G C
Chr1 67015 T C
Chr1 67076 G A
Chr1 67085 G A
Chr1 67109 C T
Chr1 67115 A G
Chr1 67260 A G
Chr1 67269 G A
Chr1 67286 T C
Chr1 67287 G A
Chr1 67290 G A
Chr1 67448 G A
Chr1 67479 G A
Chr1 67524 G A
Chr1 67579 G A
Chr1 67608 G A
Chr1 67649 A G
Chr1 67674 C T
Chr1 67679 C T
Chr1 67745 C T
Chr1 67752 G A
Chr1 67764 G A
Chr1 67793 T A
Chr1 67801 C T
Chr1 67845 T C
Chr1 67887 G A
Chr1 67893 T G
Chr1 67897 A G
Chr1 67912 G A
Chr1 67964 A G
Chr1 68098 G A
Chr1 68146 G A
Chr1 68175 A C
Chr1 68186 C T
Chr1 68201 T C
Chr1 68236 A G
Chr1 68250 A G
Chr1 71735 A G
Chr1 71763 C T
Chr1 71835 T A
Chr1 71836 G T
Chr1 71904 T C
Chr1 71931 T C
Chr1 71977 G C
Chr1 72023 C T
Chr1 72234 C G
Chr1 72250 G A
Chr1 72454 G A
Chr1 72773 C T
Chr1 72833 T C
Chr1 73202 T C
Chr1 73992 A G
Chr1 75062 G A
Chr1 75664 C T
Chr1 76117 A T
Chr1 76351 C T
Chr1 76973 G A
Chr1 77205 C T
Chr1 77279 G T
Chr1 77516 A C
Chr1 77889 C T
Chr1 78399 A C
Chr1 79175 A G
Chr1 79994 G A
Chr1 80027 C T
Chr1 80182 C T
Chr1 80193 A C
Chr1 80218 T G
Chr1 80345 A C
Chr1 80354 C T
Chr1 80357 C T
Chr1 80375 C G
Chr1 80462 T C
Chr1 80478 C T
Chr1 80503 C T
Chr1 80521 G A
Chr1 80588 C T
Chr1 80605 T C
Chr1 80660 G A
Chr1 80689 G A
Chr1 80712 G A
Chr1 80801 A G
Chr1 80835 G A
Chr1 80846 C T
Chr1 80926 A G
Chr1 80929 T G
Chr1 80950 G A
Chr1 80981 C A
Chr1 80982 A G
Chr1 81060 G A
Chr1 81069 A G
Chr1 81103 A G
Chr1 81117 G A
Chr1 81125 A G
Chr1 81243 A G
Chr1 81326 G A
Chr1 81380 A G
Chr1 81411 G A
Chr1 81432 G A
Chr1 81943 G A
Chr1 81946 G A
Chr1 81985 T C
Chr1 82088 A G
Chr1 82092 G A
Chr1 82269 C G
Chr1 82356 C T
Chr1 82377 T C
Chr1 82722 A G
Chr1 82759 T C
Chr1 82825 C T
Chr1 82948 C T
Chr1 82975 C T
Chr1 82986 C A
Chr1 83113 G A
Chr1 83227 T C
Chr1 83269 A T
Chr1 83288 T C
Chr1 83289 A C
Chr1 83467 T C
Chr1 83559 T C
Chr1 83597 C T
Chr1 83678 A G
Chr1 83897 A G
Chr1 83930 G A
Chr1 84108 C T
Chr1 84278 C A
Chr1 84434 C T
Chr1 84476 G A
Chr1 84586 T G
Chr1 84647 C T
Chr1 84673 A G
Chr1 84725 A G
Chr1 84810 C T
Chr1 84909 T C
Chr1 84967 C G
Chr1 85035 A G
Chr1 85148 C A
Chr1 85239 C T
Chr1 85354 T C
Chr1 85369 T C
Chr1 85577 T G
Chr1 85590 A G
Chr1 85653 G A
Chr1 85734 T C
Chr1 85751 C T
Chr1 86009 A G
Chr1 86034 G A
Chr1 86036 C T
Chr1 86116 T C
Chr1 86189 C A
Chr1 86239 T C
Chr1 86368 A G
Chr1 86405 C T
Chr1 86704 C T
Chr1 87120 G A
Chr1 87866 T A
Chr1 88014 T C
Chr1 88213 T C
Chr1 88903 A C
Chr1 89009 A C
Chr1 90366 T C
Chr1 90674 G A
Chr1 90775 T G
Chr1 91840 G A
Chr1 92654 G A
Chr1 92904 T C
Chr1 93045 A G
Chr1 93046 T C
Chr1 93050 C T
Chr1 93111 C T
Chr1 93184 A G
Chr1 93259 A G
Chr1 93290 C T
Chr1 93715 A G
Chr1 93961 C T
Chr1 94002 G A
Chr1 94058 G T
Chr1 94160 A C
Chr1 94176 G A
Chr1 94289 C T
Chr1 94297 A G
Chr1 94312 G A
Chr1 94480 C T
Chr1 94500 C T
Chr1 94504 T C
Chr1 94907 T C
Chr1 94954 A G
Chr1 94991 A G
Chr1 95011 T C
Chr1 95121 C T
Chr1 95205 A T
Chr1 95336 T C
Chr1 95452 C A
Chr1 95683 T G
Chr1 95711 T G
Chr1 95722 A G
Chr1 96210 G A
Chr1 96239 G A
Chr1 96514 C G
Chr1 96713 G A
Chr1 97300 T C
Chr1 97338 A C
Chr1 97364 T C
Chr1 97447 C T
Chr1 97470 G C
Chr1 97728 T C
Chr1 97743 C T
Chr1 98121 C T
Chr1 98352 G T
Chr1 98725 G A
Chr1 98850 G A
Chr1 98927 C A
Chr1 98937 C T
Chr1 99356 C G
Chr1 99399 C A
Chr1 99409 C T
Chr1 100201 G A
Chr1 100826 A C
Chr1 100939 T C
Chr1 100952 A G
Chr1 101343 C T
Chr1 101587 T A
Chr1 101609 C G
Chr1 102280 G A
Chr1 102308 A T
Chr1 103251 G A
Chr1 104270 C T
Chr1 104324 T C
Chr1 104633 A G
Chr1 104741 C G
Chr1 104771 C A
Chr1 104914 T C
Chr1 105521 T C
Chr1 105539 A G
Chr1 105718 G A
Chr1 105733 A G
Chr1 105750 C T
Chr1 105755 T C
Chr1 105761 T C
Chr1 105763 A T
Chr1 105778 C T
Chr1 105840 A G
Chr1 105876 C G
Chr1 106051 C A
Chr1 106241 T C
Chr1 106274 G A
Chr1 106298 G T
Chr1 106309 C T
Chr1 106416 G A
Chr1 106479 A G
Chr1 106696 C G
Chr1 106717 G A
Chr1 106843 G T
Chr1 107016 T C
Chr1 107099 C A
Chr1 107490 C T
Chr1 107537 C T
Chr1 107739 A G
Chr1 107864 C T
Chr1 107865 C T
Chr1 107869 A G
Chr1 107883 A T
Chr1 107889 G A
Chr1 107904 G A
Chr1 107935 A G
Chr1 107937 G A
Chr1 107962 G A
Chr1 107969 A G
Chr1 107998 G A
Chr1 108034 G A
Chr1 108264 T A
Chr1 108358 A T
Chr1 108431 G A
Chr1 108451 T G
Chr1 108608 T C
Chr1 108639 C T
Chr1 108655 T A
Chr1 108717 G T
Chr1 108735 C T
Chr1 108740 T C
Chr1 108787 A C
Chr1 108803 C T
Chr1 108812 T G
Chr1 108843 A G
Chr1 108855 C T
Chr1 108892 G A
Chr1 109011 G A
Chr1 109112 G T
Chr1 109115 C T
Chr1 109127 C T
Chr1 109128 G A
Chr1 109158 T C
Chr1 109175 G A
Chr1 109216 T C
Chr1 109263 G A
Chr1 109268 A C
Chr1 109355 A G
Chr1 109396 G A
Chr1 109419 G T
Chr1 109438 A C
Chr1 109503 G A
Chr1 109701 T C
Chr1 109702 T A
Chr1 109706 G A
Chr1 109753 A G
Chr1 109895 C A
Chr1 109928 G A
Chr1 109966 T C
Chr1 109994 G T
Chr1 110099 G A
Chr1 110100 G T
Chr1 110128 C T
Chr1 110145 A G
Chr1 110205 G T
Chr1 110209 C T
Chr1 110220 C A
Chr1 110224 C T
Chr1 110229 G A
Chr1 110230 T C
Chr1 110265 C A
Chr1 110337 A G
Chr1 110402 C T
Chr1 110403 A G
Chr1 110406 G T
Chr1 110409 G A
Chr1 110440 C T
Chr1 110512 C T
Chr1 110578 T C
Chr1 110679 C T
Chr1 110705 C T
Chr1 110719 T C
Chr1 110786 C T
Chr1 110827 C T
Chr1 110858 G A
Chr1 110960 G A
Chr1 110964 A G
Chr1 110988 A G
Chr1 111098 G A
Chr1 111125 A C
Chr1 111153 A G
Chr1 111164 A G
Chr1 111179 T C
Chr1 111193 T C
Chr1 111250 T C
Chr1 111279 G A
Chr1 111286 T G
Chr1 111376 G A
Chr1 111411 C T
Chr1 111426 A G
Chr1 111549 C T
Chr1 111643 C T
Chr1 111686 C T
Chr1 111695 T C
Chr1 111696 G A
Chr1 111706 G A
Chr1 111732 G A
Chr1 111856 A G
Chr1 111870 G A
Chr1 111939 G A
Chr1 111997 C A
Chr1 111998 T G
Chr1 112027 G A
Chr1 112049 A C
Chr1 112098 G A
Chr1 112127 T C
Chr1 112145 C G
Chr1 112263 T C
Chr1 112537 T C
Chr1 112602 G A
Chr1 112742 T C
Chr1 112830 T C
Chr1 113046 G T
Chr1 113072 A T
Chr1 113192 G A
Chr1 113409 C T
Chr1 113628 A G
Chr1 113735 C G
Chr1 113784 A C
Chr1 113841 T C
Chr1 113916 C T
Chr1 113927 C T
Chr1 117558 C T
Chr1 117657 A G
Chr1 117721 C T
Chr1 117735 T G
Chr1 117753 G A
Chr1 117826 A G
Chr1 117881 T C
Chr1 117884 C T
Chr1 117990 G A
Chr1 142587 A G
Chr1 142601 G A
Chr1 142635 C T
Chr1 142698 A G
Chr1 142781 A G
Chr1 142791 C T
Chr1 142807 T G
Chr1 142860 C T
Chr1 142971 T G
Chr1 143090 C T
Chr1 143180 C T
Chr1 143302 G A
Chr1 143333 T C
Chr1 143423 T C
Chr1 143439 A G
Chr1 143456 G A
Chr1 143530 C T
Chr1 143531 T C
Chr1 143549 T C
Chr1 143573 T C
Chr1 143624 A G
Chr1 143701 G A
Chr1 143705 A T
Chr1 143990 G A
Chr1 144014 T C
Chr1 144072 A C
Chr1 144135 T G
Chr1 144172 C T
Chr1 144431 T G
Chr1 144550 G A
Chr1 144654 C T
Chr1 144666 G T
Chr1 144667 C T
Chr1 144750 G A
Chr1 144760 C T
Chr1 144947 C A
Chr1 144980 C T
Chr1 145028 G C
Chr1 145146 A G
Chr1 145172 T G
Chr1 145178 C T
Chr1 145208 A G
Chr1 145246 G A
Chr1 145259 C A
Chr1 145269 T C
Chr1 145315 C T
Chr1 145339 C T
Chr1 145373 A G
Chr1 145396 C T
Chr1 145497 A G
Chr1 145537 C T
Chr1 145586 C T
Chr1 145639 A C
Chr1 145672 G A
Chr1 145781 C T
Chr1 145790 A G
Chr1 145874 A G
Chr1 146011 C T
Chr1 146025 G A
Chr1 146087 A G
Chr1 146202 A G
Chr1 146204 A G
Chr1 146254 C T
Chr1 146330 G A
Chr1 146333 C T
Chr1 146340 C T
Chr1 146392 C T
Chr1 146394 C T
Chr1 146398 T C
Chr1 146427 C T
Chr1 146515 A G
Chr1 146544 G A
Chr1 146551 G A
Chr1 146553 C T
Chr1 146625 A G
Chr1 146649 G A
Chr1 146696 T C
Chr1 146805 T G
Chr1 146872 T G
Chr1 146899 T G
Chr1 146945 C T
Chr1 146966 T C
Chr1 146973 C T
Chr1 147067 G A
Chr1 147250 G A
Chr1 147296 A G
Chr1 147309 T C
Chr1 147319 C T
Chr1 147409 G A
Chr1 147429 T C
Chr1 147532 T A
Chr1 147628 C T
Chr1 147765 C T
Chr1 147832 G A
Chr1 147847 C T
Chr1 147958 A T
Chr1 148005 C T
Chr1 148263 T G
Chr1 148342 C A
Chr1 149527 A G
Chr1 149630 A C
Chr1 149713 T C
Chr1 149857 T A
Chr1 149907 C T
Chr1 149910 C T
Chr1 149913 A G
Chr1 149970 C T
Chr1 149981 C T
Chr1 150020 C T
Chr1 150030 A G
Chr1 150128 A G
Chr1 150259 G A
Chr1 150266 T C
Chr1 150322 T C
Chr1 150334 T A
Chr1 150434 C G
Chr1 150451 T C
Chr1 150523 T C
Chr1 150562 T C
Chr1 150585 C T
Chr1 150672 G A
Chr1 150715 A G
Chr1 150744 C T
Chr1 150753 T C
Chr1 150786 A C
Chr1 150791 C T
Chr1 150813 G A
Chr1 150897 T C
Chr1 150916 A G
Chr1 151029 C T
Chr1 151089 A T
Chr1 151273 G A
Chr1 151359 T A
Chr1 151384 C T
Chr1 151604 C T
Chr1 151655 C T
Chr1 151814 G A
Chr1 152744 T C
Chr1 152913 G T
Chr1 153154 T C
Chr1 153179 T C
Chr1 153380 A C
Chr1 153844 C T
Chr1 153889 A G
Chr1 154099 G A
Chr1 154157 T A
Chr1 154514 C T
Chr1 154809 G C
Chr1 155091 T C
Chr1 155483 C G
Chr1 155655 A G
Chr1 156018 G C
Chr1 156986 T C
Chr1 158372 C T
Chr1 158664 T A
Chr1 159166 T A
Chr1 159528 T C
Chr1 160073 T C
Chr1 161722 T C
Chr1 163594 A T
Chr1 163826 T G
Chr1 164434 G A
Chr1 164575 A T
Chr1 164797 G A
Chr1 164906 G A
Chr1 165047 C T
Chr1 165060 C T
Chr1 165085 C T
Chr1 165397 T C
Chr1 166080 C G
Chr1 166239 A G
Chr1 166313 A G
Chr1 166560 A G
Chr1 167028 G A
Chr1 167466 T C
Chr1 170086 T A
Chr1 170506 G A
Chr1 170805 G T
Chr1 170839 A G
Chr1 170861 G A
Chr1 171096 G T
Chr1 171184 T G
Chr1 171289 T C
Chr1 171372 T G
Chr1 171429 G A
Chr1 171546 A T
Chr1 171641 C T
Chr1 171835 T A
Chr1 171836 G A
Chr1 172273 T A
Chr1 172619 A G
Chr1 172959 T C
Chr1 172960 G A
Chr1 173103 C T
Chr1 173153 C T
Chr1 173305 T C
Chr1 173478 G A
Chr1 173493 T A
Chr1 173622 A C
Chr1 173642 G A
Chr1 173649 A G
Chr1 173749 A G
Chr1 173783 A G
Chr1 173813 T C
Chr1 173898 G A
Chr1 173969 C T
Chr1 173989 C T
Chr1 174025 T C
Chr1 174275 T C
Chr1 174463 A G
Chr1 174528 T C
Chr1 174568 C T
Chr1 174600 A G
Chr1 174622 G T
Chr1 174741 T C
Chr1 174807 C T
Chr1 175214 A G
Chr1 175240 G A
Chr1 175288 A G
Chr1 175316 G A
Chr1 175381 G A
Chr1 175557 T C
Chr1 175570 A G
Chr1 175720 A C
Chr1 175728 A G
Chr1 175732 T C
Chr1 175778 A T
Chr1 175857 G A
Chr1 175858 T A
Chr1 175880 G A
Chr1 176160 T A
Chr1 176627 C T
Chr1 176646 G A
Chr1 176685 G A
Chr1 176783 T C
Chr1 176998 G A
Chr1 177355 G T
Chr1 177438 A G
Chr1 177517 G A
Chr1 177897 C T
Chr1 177923 C T
Chr1 178050 A G
Chr1 178146 C T
Chr1 178151 T C
Chr1 178316 G A
Chr1 178587 A G
Chr1 178724 A G
Chr1 178752 T C
Chr1 178913 G T
Chr1 178920 G T
Chr1 179166 C T
Chr1 179330 G A
Chr1 179332 A T
Chr1 179364 C T
Chr1 179658 T G
Chr1 179659 T C
Chr1 179800 C T
Chr1 180261 T A
Chr1 180594 C T
Chr1 180992 A G
Chr1 181133 G C
Chr1 181141 C T
Chr1 181147 T C
Chr1 181202 A G
Chr1 181219 G A
Chr1 181227 A G
Chr1 181259 G A
Chr1 181420 A T
Chr1 181644 G A
Chr1 181663 T C
Chr1 181715 G A
Chr1 181736 T A
Chr1 181930 G C
Chr1 182166 T G
Chr1 182230 G T
Chr1 182419 G A
Chr1 182426 C A
Chr1 182576 A G
Chr1 182670 C T
Chr1 182701 A C
Chr1 182806 T G
Chr1 182889 A G
Chr1 182933 C T
Chr1 182939 T C
Chr1 183052 G A
Chr1 183684 T G
Chr1 183873 T G
Chr1 184069 C T
Chr1 184323 C T
Chr1 184434 A G
Chr1 184449 T C
Chr1 184635 G A
Chr1 184752 C A
Chr1 184971 C T
Chr1 185397 A G
Chr1 186573 A G
Chr1 186793 G A
Chr1 186902 C T
Chr1 187274 A G
Chr1 187318 G A
Chr1 187533 T A
Chr1 187576 C T
Chr1 187609 C T
Chr1 187729 C T
Chr1 187732 A G
Chr1 187814 T C
Chr1 187881 A G
Chr1 187976 G T
Chr1 188091 G A
Chr1 188129 C T
Chr1 188215 C T
Chr1 188232 T C
Chr1 188237 A C
Chr1 188239 C G
Chr1 188281 G A
Chr1 188291 G T
Chr1 188313 T C
Chr1 188362 G T
Chr1 188368 G C
Chr1 188435 C T
Chr1 188450 T C
Chr1 188513 A T
Chr1 188647 T A
Chr1 188750 T C
Chr1 188767 C T
Chr1 188844 T C
Chr1 189028 G A
Chr1 189266 A G
Chr1 189361 G T
Chr1 189372 T C
Chr1 189373 G A
Chr1 189374 G A
Chr1 189401 G A
Chr1 189413 T C
Chr1 189441 A G
Chr1 189443 T C
Chr1 189466 C T
Chr1 189473 G A
Chr1 189484 C T
Chr1 189486 G A
Chr1 189492 T C
Chr1 189501 T A
Chr1 189509 T A
Chr1 189532 A C
Chr1 189538 C T
Chr1 189568 C T
Chr1 189570 T C
Chr1 189784 G A
Chr1 189794 T C
Chr1 189840 G T
Chr1 189850 A G
Chr1 189851 A G
Chr1 189867 C T
Chr1 189922 T C
Chr1 189995 C G
Chr1 190000 C T
Chr1 190040 A G
Chr1 190041 T C
Chr1 190045 A G
Chr1 190049 A G
Chr1 190056 T C
Chr1 190065 C T
Chr1 190106 C T
Chr1 190157 A C
Chr1 190176 C T
Chr1 190179 A G
Chr1 190182 G A
Chr1 190193 C T
Chr1 190201 A T
Chr1 190247 A C
Chr1 190531 C T
Chr1 190545 C T
Chr1 190561 C T
Chr1 190611 A G
Chr1 190627 C T
Chr1 190632 A G
Chr1 190633 A T
Chr1 190652 G A
Chr1 190654 C T
Chr1 190668 A G
Chr1 190676 C T
Chr1 190932 T C
Chr1 190940 A G
Chr1 190976 C T
Chr1 190990 T C
Chr1 190997 T C
Chr1 191012 G A
Chr1 191063 G A
Chr1 191070 G A
Chr1 191091 C T
Chr1 191115 G A
Chr1 191116 T G
Chr1 191130 A T
Chr1 191236 C G
Chr1 191305 G A
Chr1 191395 C T
Chr1 191401 C T
Chr1 191408 A G
Chr1 191438 T C
Chr1 191528 G A
Chr1 191598 C T
Chr1 191607 C A
Chr1 191722 A T
Chr1 191761 G A
Chr1 191775 A G
Chr1 191791 T C
Chr1 191792 T C
Chr1 191827 A G
Chr1 191842 G A
Chr1 191847 G T
Chr1 191862 A G
Chr1 191883 T A
Chr1 191884 T A
Chr1 191887 C T
Chr1 191900 C T
Chr1 191908 A G
Chr1 191916 C T
Chr1 191918 G A
Chr1 191945 T G
Chr1 191946 T G
Chr1 191993 G A
Chr1 192021 G A
Chr1 192124 A T
Chr1 192155 T C
Chr1 192157 A G
Chr1 192160 T C
Chr1 192165 T C
Chr1 192185 G A
Chr1 192191 C T
Chr1 192194 C T
Chr1 192197 G A
Chr1 192205 C T
Chr1 192219 T C
Chr1 192232 C T
Chr1 192233 G A
Chr1 192244 C T
Chr1 192262 C T
Chr1 192266 T G
Chr1 192301 T A
Chr1 192302 T A
Chr1 192328 G A
Chr1 192331 A G
Chr1 192344 C T
Chr1 192364 A G
Chr1 192588 G A
Chr1 192832 C T
Chr1 192847 G A
Chr1 192883 T C
Chr1 195155 T A
Chr1 195248 A G
Chr1 195400 G T
Chr1 195415 C T
Chr1 195492 C T
Chr1 195494 C G
Chr1 195499 C T
Chr1 195509 C T
Chr1 195540 A G
Chr1 195570 C T
Chr1 195593 T C
Chr1 195595 G A
Chr1 195596 T C
Chr1 195621 G A
Chr1 195622 A G
Chr1 195629 C A
Chr1 195671 G A
Chr1 195674 G A
Chr1 195697 T A
Chr1 195701 T C
Chr1 195851 T C
Chr1 195862 C G
Chr1 195899 G T
Chr1 195959 C A
Chr1 195972 T C
Chr1 196010 G T
Chr1 196055 T A
Chr1 196202 G A
Chr1 196219 C A
Chr1 196331 G A
Chr1 196336 G T
Chr1 196340 G A
Chr1 196464 A G
Chr1 196484 G A
Chr1 196517 T C
Chr1 196525 A G
Chr1 196539 C T
Chr1 196581 A G
Chr1 196799 A G
Chr1 196817 T C
Chr1 196839 T C
Chr1 196911 C T
Chr1 196946 C T
Chr1 197053 G C
Chr1 197067 G A
Chr1 197071 T C
Chr1 197157 C T
Chr1 197171 A G
Chr1 197234 A G
Chr1 197335 T C
Chr1 197383 C T
Chr1 197500 G C
Chr1 197516 A G
Chr1 197568 C T
Chr1 197628 G A
Chr1 197670 C A
Chr1 197714 C A
Chr1 197808 T C
Chr1 197874 C T
Chr1 197931 A T
Chr1 197962 A G
Chr1 198081 A G
Chr1 198101 T A
Chr1 198112 C T
Chr1 198124 A G
Chr1 198152 T C
Chr1 198200 T C
Chr1 198247 A G
Chr1 198282 A G
Chr1 198296 C T
Chr1 199905 A G
Chr1 200111 G A
Chr1 200190 A C
Chr1 200363 C A
Chr1 201334 T C
Chr1 201421 T C
Chr1 201603 T C
Chr1 201799 T G
Chr1 201860 C G
Chr1 202077 C T
Chr1 203147 A G
Chr1 203375 G A
Chr1 203654 T C
Chr1 204213 G A
Chr1 204356 A C
Chr1 204357 A C
Chr1 204360 A C
Chr1 204366 A C
Chr1 204375 G C
Chr1 204379 A T
Chr1 204380 G C
Chr1 204381 G C
Chr1 204407 C T
Chr1 204603 A C
Chr1 204709 T C
Chr1 204760 A G
Chr1 204833 G A
Chr1 206369 G T
Chr1 206653 G A
Chr1 207749 G C
Chr1 207940 C T
Chr1 208021 C T
Chr1 208515 C T
Chr1 208574 T C
Chr1 208661 A G
Chr1 209071 G A
Chr1 209151 G T
Chr1 209751 G A
Chr1 209843 A G
Chr1 209995 C G
Chr1 210003 C A
Chr1 210110 C G
Chr1 210144 T C
Chr1 210553 G C
Chr1 210616 G A
Chr1 210682 G A
Chr1 211134 A T
Chr1 211196 T C
Chr1 211241 T C
Chr1 211254 C T
Chr1 211328 T C
Chr1 211336 C T
Chr1 211337 A G
Chr1 211353 C T
Chr1 211355 G A
Chr1 211471 C T
Chr1 211628 A G
Chr1 211778 C G
Chr1 213374 T C
Chr1 213829 T C
Chr1 214603 C G
Chr1 214825 G A
Chr1 214838 T A
Chr1 214898 C T
Chr1 214982 G A
Chr1 215035 T C
Chr1 215080 A C
Chr1 215222 G A
Chr1 215225 G A
Chr1 215227 G A
Chr1 215233 T C
Chr1 215378 G T
Chr1 215637 A C
Chr1 215652 T A
Chr1 215949 C T
Chr1 216484 T C
Chr1 216639 C A
Chr1 216704 T C
Chr1 217178 T C
Chr1 217286 T A
Chr1 217944 A C
Chr1 218221 C T
Chr1 219307 G A
Chr1 219583 A G
Chr1 219926 C A
Chr1 220080 G A
Chr1 220109 C A
Chr1 220685 A G
Chr1 221366 G T
Chr1 221369 C T
Chr1 222840 A C
Chr1 222842 G A
Chr1 223094 T C
Chr1 223325 A C
Chr1 223411 A G
Chr1 223427 T A
Chr1 224017 C A
Chr1 224794 C A
Chr1 225228 T G
Chr1 225904 G T
Chr1 226170 G T
Chr1 226410 G C
Chr1 226500 T C
Chr1 226682 G A
Chr1 226748 T C
Chr1 227049 T C
Chr1 227056 C T
Chr1 227066 G A
Chr1 227088 C T
Chr1 227301 G T
Chr1 227514 G T
Chr1 227535 T C
Chr1 227653 C T
Chr1 228017 A G
Chr1 228191 G A
Chr1 228198 C T
Chr1 228205 T C
Chr1 228221 T C
Chr1 228222 A G
Chr1 228264 G A
Chr1 228281 A T
Chr1 228344 C T
Chr1 228350 A G
Chr1 228372 G A
Chr1 228380 T C
Chr1 228397 T A
Chr1 228428 C T
Chr1 228474 C T
Chr1 228475 G T
Chr1 229043 T C
Chr1 229061 C T
Chr1 229077 C T
Chr1 229107 C A
Chr1 229109 A G
Chr1 229126 C T
Chr1 229222 T C
Chr1 229232 A G
Chr1 229249 C A
Chr1 229259 C T
Chr1 229269 C T
Chr1 229280 T G
Chr1 229281 T G
Chr1 229289 A G
Chr1 229330 T G
Chr1 229397 C G
Chr1 229426 T C
Chr1 229493 G A
Chr1 229532 G A
Chr1 229560 A G
Chr1 229597 G T
Chr1 229654 C T
Chr1 230537 A C
Chr1 230615 G A
Chr1 230623 C T
Chr1 231031 T A
Chr1 231601 T C
Chr1 231674 T C
Chr1 231713 T C
Chr1 231718 T C
Chr1 231731 T C
Chr1 231744 C T
Chr1 231787 C T
Chr1 231811 T C
Chr1 232120 C T
Chr1 232158 C T
Chr1 232168 G A
Chr1 232405 G T
Chr1 232505 T A
Chr1 232958 G T
Chr1 233023 T A
Chr1 233079 T G
Chr1 233254 A G
Chr1 233278 A G
Chr1 233294 G A
Chr1 233372 C T
Chr1 233397 T C
Chr1 233431 A G
Chr1 233537 A G
Chr1 233720 A G
Chr1 233744 T C
Chr1 233874 A G
Chr1 233937 G A
Chr1 234244 C T
Chr1 234249 A G
Chr1 234335 T C
Chr1 234345 T G
Chr1 234421 C A
Chr1 234589 G A
Chr1 234618 T C
Chr1 234695 A G
Chr1 234853 G A
Chr1 234854 G T
Chr1 234895 G A
Chr1 234939 T C
Chr1 234959 G A
Chr1 234968 T A
Chr1 235180 G A
Chr1 235226 C T
Chr1 235286 T G
Chr1 235287 G T
Chr1 235289 A G
Chr1 235323 T G
Chr1 235344 T C
Chr1 235398 A G
Chr1 235621 C T
Chr1 235655 C T
Chr1 235737 G A
Chr1 235745 G A
Chr1 235782 G A
Chr1 235917 C T
Chr1 235955 A T
Chr1 235965 C T
Chr1 235982 C T
Chr1 235994 C T
Chr1 235998 C T
Chr1 236001 C T
Chr1 236008 C A
Chr1 236067 C G
Chr1 236088 T C
Chr1 236092 C T
Chr1 236120 A G
Chr1 236165 T A
Chr1 236360 G C
Chr1 236559 G A
Chr1 236560 A T
Chr1 236600 T C
Chr1 236641 C T
Chr1 236659 G A
Chr1 236787 C T
Chr1 236846 C T
Chr1 236861 C A
Chr1 236915 T C
Chr1 236917 A G
Chr1 236986 G A
Chr1 237002 G A
Chr1 237045 A G
Chr1 237195 G A
Chr1 237233 A G
Chr1 237272 A T
Chr1 237278 A T
Chr1 237355 T C
Chr1 237358 G A
Chr1 237527 G A
Chr1 237602 A G
Chr1 237615 G A
Chr1 237701 A C
Chr1 237768 C A
Chr1 237813 A T
Chr1 237949 G T
Chr1 237990 G T
Chr1 238054 T A
Chr1 238069 T G
Chr1 238077 T C
Chr1 238078 C G
Chr1 238094 G A
Chr1 238109 A T
Chr1 238116 C T
Chr1 238117 A G
Chr1 238124 T C
Chr1 238128 T C
Chr1 238129 G A
Chr1 238137 C T
Chr1 238189 A G
Chr1 238191 A G
Chr1 238207 C T
Chr1 238501 C T
Chr1 238507 T C
Chr1 238535 C T
Chr1 238537 C T
Chr1 238559 T C
Chr1 238561 T C
Chr1 238562 C A
Chr1 238564 G A
Chr1 238593 T C
Chr1 238790 A G
Chr1 238830 A G
Chr1 239178 T C
Chr1 239283 A G
Chr1 239394 C G
Chr1 239489 A T
Chr1 239562 T G
Chr1 239583 T C
Chr1 239764 C T
Chr1 239806 A G
Chr1 239826 A G
Chr1 239852 T C
Chr1 239928 G A
Chr1 240036 T G
Chr1 240161 C T
Chr1 240299 T G
Chr1 240305 C G
Chr1 240382 C T
Chr1 240494 C T
Chr1 240520 A C
Chr1 240590 G A
Chr1 240623 A G
Chr1 240701 C T
Chr1 240719 G C
Chr1 240754 G T
Chr1 240770 G T
Chr1 240822 A T
Chr1 240823 C T
Chr1 240875 G C
Chr1 240920 T G
Chr1 240963 A T
Chr1 242349 A T
Chr1 242413 C T
Chr1 242719 T C
Chr1 243367 C T
Chr1 243480 T G
Chr1 243603 A C
Chr1 243811 G A
Chr1 244058 A G
Chr1 244072 T A
Chr1 244170 G C
Chr1 244296 T A
Chr1 244499 T C
Chr1 244613 A G
Chr1 244903 G A
Chr1 244915 G T
Chr1 245280 C T
Chr1 245310 G A
Chr1 245357 A G
Chr1 245456 T C
Chr1 245652 A C
Chr1 245679 G A
Chr1 245724 G C
Chr1 245856 T G
Chr1 245972 C A
Chr1 245995 T C
Chr1 246244 T G
Chr1 246325 A G
Chr1 246404 T C
Chr1 246586 C T
Chr1 246643 G A
Chr1 246661 G A
Chr1 246744 T C
Chr1 247142 T C
Chr1 247193 C T
Chr1 247212 C T
Chr1 247216 G C
Chr1 247265 C T
Chr1 247446 C A
Chr1 247531 T C
Chr1 247637 T C
Chr1 247690 G A
Chr1 247781 C T
Chr1 247874 C A
Chr1 247875 A G
Chr1 247932 C T
Chr1 248039 C T
Chr1 248047 A G
Chr1 248101 T C
Chr1 248272 A C
Chr1 248367 G T
Chr1 248511 C T
Chr1 248518 G A
Chr1 248807 G A
Chr1 248952 G A
Chr1 249040 G T
Chr1 249123 T C
Chr1 249190 A C
Chr1 249344 T A
Chr1 249471 A G
Chr1 249524 A G
Chr1 249727 T C
Chr1 249907 A T
Chr1 250002 C T
Chr1 250007 A G
Chr1 250012 G C
Chr1 250048 G A
Chr1 250226 T C
Chr1 250256 C T
Chr1 250440 T G
Chr1 250524 G A
Chr1 250553 C T
Chr1 250674 G A
Chr1 250781 C T
Chr1 250797 C T
Chr1 250907 A T
Chr1 250970 A G
Chr1 250995 G A
Chr1 251008 T C
Chr1 251013 G A
Chr1 251112 T C
Chr1 251127 G A
Chr1 251159 G A
Chr1 251181 G A
Chr1 251207 A G
Chr1 251251 C T
Chr1 251358 G C
Chr1 251390 T C
Chr1 251445 A G
Chr1 251559 G A
Chr1 251595 C T
Chr1 252202 A T
Chr1 252203 C A
Chr1 252346 G A
Chr1 252376 C T
Chr1 252479 G T
Chr1 252527 G A
Chr1 252561 C T
Chr1 253090 G T
Chr1 253253 G A
Chr1 253373 A C
Chr1 253417 A T
Chr1 253485 G A
Chr1 253558 A C
Chr1 253651 G A
Chr1 253695 C T
Chr1 253705 T A
Chr1 253727 C T
Chr1 253750 C G
Chr1 254137 T A
Chr1 254138 A T
Chr1 254311 G T
Chr1 254428 C A
Chr1 254588 T A
Chr1 254790 T C
Chr1 254860 T C
Chr1 255285 C T
Chr1 255373 T C
Chr1 255720 C T
Chr1 255747 T C
Chr1 255968 G A
Chr1 256186 G A
Chr1 256503 A C
Chr1 256579 T G
Chr1 256580 A C
Chr1 256796 A C
Chr1 257066 C G
Chr1 257468 G A
Chr1 257714 C T
Chr1 257726 G A
Chr1 257730 A T
Chr1 257778 C T
Chr1 257888 A G
Chr1 257891 C T
Chr1 258181 A G
Chr1 258311 C A
Chr1 258771 T A
Chr1 259167 G C
Chr1 259172 A G
Chr1 259206 T C
Chr1 259237 A G
Chr1 259246 G A
Chr1 259256 G A
Chr1 259278 G A
Chr1 259310 C G
Chr1 259369 C T
Chr1 259395 A G
Chr1 259409 T C
Chr1 259436 C A
Chr1 259473 T C
Chr1 259597 T C
Chr1 259681 A G
Chr1 259729 T C
Chr1 259895 T C
Chr1 259933 T C
Chr1 260103 T C
Chr1 260217 G T
Chr1 260481 C T
Chr1 260510 A G
Chr1 260526 C T
Chr1 260552 T C
Chr1 260731 C A
Chr1 260754 G A
Chr1 260794 A G
Chr1 260795 A G
Chr1 260864 C T
Chr1 260865 G A
Chr1 260952 G A
Chr1 260962 C G
Chr1 260963 A G
Chr1 260979 C A
Chr1 261019 G A
Chr1 261021 C T
Chr1 261044 G A
Chr1 261053 A G
Chr1 261064 C T
Chr1 261081 G A
Chr1 261117 T C
Chr1 261157 C T
Chr1 261159 A G
Chr1 261213 A G
Chr1 261312 T C
Chr1 261350 T G
Chr1 261365 G A
Chr1 261384 T G
Chr1 261678 T C
Chr1 261721 G T
Chr1 261911 C T
Chr1 261953 A G
Chr1 262066 G T
Chr1 262328 C T
Chr1 262409 G T
Chr1 262410 C T
Chr1 262435 A C
Chr1 262654 C T
Chr1 262666 C A
Chr1 262744 A G
Chr1 264361 T C
Chr1 264764 G A
Chr1 265077 T C
Chr1 265390 G A
Chr1 265485 C T
Chr1 265507 C T
Chr1 265790 C A
Chr1 266216 A G
Chr1 266406 T C
Chr1 266665 C T
Chr1 266698 C A
Chr1 266704 C T
Chr1 266708 A G
Chr1 266746 A G
Chr1 267461 C A
Chr1 267796 G A
Chr1 267942 A T
Chr1 267978 T A
Chr1 268040 A G
Chr1 268376 C A
Chr1 268814 C T
Chr1 268903 A G
Chr1 269478 A T
Chr1 269496 A G
Chr1 270163 A G
Chr1 270406 T A
Chr1 270815 G A
Chr1 270976 G C
Chr1 271013 A C
Chr1 271094 C T
Chr1 271106 T C
Chr1 271117 C T
Chr1 271125 G A
Chr1 271128 C T
Chr1 271132 G A
Chr1 271153 T C
Chr1 271369 C G
Chr1 271474 C T
Chr1 271581 A T
Chr1 271582 A T
Chr1 271622 C A
Chr1 271625 G C
Chr1 271636 G T
Chr1 271896 T G
Chr1 271983 T C
Chr1 272468 A G
Chr1 272486 A G
Chr1 272516 C T
Chr1 272743 T C
Chr1 272777 C T
Chr1 272808 A C
Chr1 272982 A G
Chr1 273029 G C
Chr1 273170 G A
Chr1 273447 C T
Chr1 273462 G T
Chr1 273479 G A
Chr1 273612 G A
Chr1 273686 G C
Chr1 273705 C T
Chr1 273746 G T
Chr1 273923 A G
Chr1 274014 T C
Chr1 274095 G A
Chr1 274280 A G
Chr1 274364 A G
Chr1 274378 T C
Chr1 274396 T C
Chr1 274424 G A
Chr1 274507 A G
Chr1 274607 T C
Chr1 274632 G A
Chr1 274652 A G
Chr1 274665 G T
Chr1 274797 C A
Chr1 274805 T C
Chr1 274809 G A
Chr1 274822 G A
Chr1 274883 T C
Chr1 274905 A G
Chr1 275000 G A
Chr1 275044 C T
Chr1 275098 T C
Chr1 275142 G A
Chr1 275160 C T
Chr1 275179 C T
Chr1 275678 T G
Chr1 275828 G T
Chr1 276034 T C
Chr1 276114 A G
Chr1 276212 G T
Chr1 276935 G A
Chr1 277639 C G
Chr1 278417 A G
Chr1 278646 C T
Chr1 278680 G A
Chr1 279473 A C
Chr1 279718 A G
Chr1 279930 C T
Chr1 280655 A G
Chr1 280789 C T
Chr1 280795 C A
Chr1 280819 C T
Chr1 280972 A G
Chr1 281414 A G
Chr1 281667 T A
Chr1 281863 T G
Chr1 282209 G T
Chr1 282323 G A
Chr1 282418 G A
Chr1 282425 T C
Chr1 282449 A G
Chr1 282972 T C
Chr1 283243 T G
Chr1 283453 T C
Chr1 284091 A C
Chr1 284092 A G
Chr1 284111 A T
Chr1 284168 G T
Chr1 284175 G T
Chr1 284192 A C
Chr1 285103 G C
Chr1 285149 G C
Chr1 285182 A C
Chr1 285260 C T
Chr1 285275 G C
Chr1 285305 G A
Chr1 285431 T C
Chr1 285474 T C
Chr1 285480 A C
Chr1 285485 G C
Chr1 285486 A T
Chr1 285489 C A
Chr1 285583 C T
Chr1 285665 T G
Chr1 285698 T C
Chr1 285728 T C
Chr1 285743 C T
Chr1 285771 C T
Chr1 285792 A C
Chr1 285796 T G
Chr1 285816 A T
Chr1 285820 A C
Chr1 285821 A T
Chr1 285823 A C
Chr1 285894 T C
Chr1 285915 G C
Chr1 285999 T C
Chr1 286038 A G
Chr1 286098 C A
Chr1 286108 C T
Chr1 286109 T C
Chr1 286124 A G
Chr1 286148 C T
Chr1 286153 G A
Chr1 286154 A G
Chr1 286161 A G
Chr1 286165 G A
Chr1 286179 A G
Chr1 286180 T A
Chr1 286183 G A
Chr1 286195 A T
Chr1 286224 A C
Chr1 286230 T C
Chr1 286269 T C
Chr1 286489 A T
Chr1 286579 G C
Chr1 286609 T C
Chr1 286680 C T
Chr1 286711 T C
Chr1 286724 G A
Chr1 286742 A T
Chr1 286784 C T
Chr1 286807 T C
Chr1 286827 A T
Chr1 286843 T A
Chr1 286863 G A
Chr1 286875 G A
Chr1 286914 T A
Chr1 286928 G A
Chr1 286935 A G
Chr1 286950 T G
Chr1 286955 A G
Chr1 286971 C T
Chr1 286985 C A
Chr1 286999 A T
Chr1 287020 T G
Chr1 287040 A G
Chr1 287047 T G
Chr1 287396 A C
Chr1 287428 A G
Chr1 287445 G T
Chr1 287685 A G
Chr1 288192 C G
Chr1 288206 G T
Chr1 288210 A C
Chr1 288211 A T
Chr1 288214 A C
Chr1 288216 G C
Chr1 288318 G A
Chr1 288362 C T
Chr1 288394 A G
Chr1 288930 A C
Chr1 289295 C T
Chr1 289404 A T
Chr1 289427 A G
Chr1 289457 T C
Chr1 289473 C T
Chr1 289897 C T
Chr1 289981 A C
Chr1 297030 T A
Chr1 297048 A T
Chr1 297068 T G
Chr1 297126 C T
Chr1 297176 T C
Chr1 297305 T C
Chr1 297343 G A
Chr1 297366 C T
Chr1 297413 G A
Chr1 297436 T G
Chr1 297441 C T
Chr1 298108 C T
Chr1 298196 T C
Chr1 298258 A G
Chr1 298336 A G
Chr1 298348 A G
Chr1 298383 T C
Chr1 298426 T A
Chr1 302590 C T
Chr1 302831 C G
Chr1 302860 C T
Chr1 302981 G A
Chr1 303095 C T
Chr1 303221 G A
Chr1 303395 G A
Chr1 303483 G T
Chr1 303629 T C
Chr1 304315 A T
Chr1 304457 A G
Chr1 304458 T C
Chr1 304459 G A
Chr1 304498 T A
Chr1 304760 T C
Chr1 305100 G A
Chr1 305208 G T
Chr1 305858 T G
Chr1 306633 G A
Chr1 307007 C G
Chr1 307030 T C
Chr1 307076 G A
Chr1 307578 G A
Chr1 307686 A C
Chr1 307712 G A
Chr1 307796 C T
Chr1 308107 C A
Chr1 308380 T C
Chr1 308426 G T
Chr1 308493 A C
Chr1 308555 C T
Chr1 308609 G A
Chr1 308654 T C
Chr1 308708 G A
Chr1 308767 T A
Chr1 308851 A T
Chr1 308977 A G
Chr1 309232 G T
Chr1 309304 T G
Chr1 309593 T A
Chr1 309595 T A
Chr1 309712 A G
Chr1 309945 G A
Chr1 310078 T C
Chr1 310085 C T
Chr1 310090 G A
Chr1 310103 A C
Chr1 310105 T G
Chr1 310106 C G
Chr1 310140 C T
Chr1 310225 C A
Chr1 311057 A G
Chr1 311358 A G
Chr1 311851 C T
Chr1 311879 C T
Chr1 311997 A G
Chr1 312040 C T
Chr1 312090 A G
Chr1 312147 C A
Chr1 312158 A G
Chr1 312175 G C
Chr1 312229 C T
Chr1 312249 G T
Chr1 312325 A G
Chr1 312329 A C
Chr1 312343 A T
Chr1 312373 G A
Chr1 312400 A G
Chr1 312448 G T
Chr1 312581 T A
Chr1 312584 C T
Chr1 312598 A G
Chr1 312719 C T
Chr1 312729 C T
Chr1 312730 G A
Chr1 312792 G A
Chr1 312809 A C
Chr1 312834 A C
Chr1 312882 T C
Chr1 313014 C T
Chr1 313051 G C
Chr1 313093 C T
Chr1 313176 T A
Chr1 313317 C T
Chr1 313328 T C
Chr1 313329 C T
Chr1 313360 T C
Chr1 313375 C T
Chr1 313391 C T
Chr1 313468 T G
Chr1 313483 G A
Chr1 313491 C T
Chr1 313511 A G
Chr1 313589 A T
Chr1 313626 T C
Chr1 313632 C T
Chr1 313659 T C
Chr1 313665 T G
Chr1 313669 A G
Chr1 313677 T G
Chr1 313896 T A
Chr1 314140 G A
Chr1 314153 C T
Chr1 314168 C T
Chr1 314224 G A
Chr1 314239 C T
Chr1 314242 G A
Chr1 314270 G A
Chr1 314387 A G
Chr1 314391 A G
Chr1 314409 C T
Chr1 314495 G A
Chr1 314604 A T
Chr1 314606 A C
Chr1 314608 A C
Chr1 314610 A C
Chr1 314613 T C
Chr1 314615 T G
Chr1 314617 T G
Chr1 314621 T G
Chr1 314625 T G
Chr1 314635 T A
Chr1 314675 T A
Chr1 314799 C T
Chr1 314842 G A
Chr1 314888 C T
Chr1 314890 C T
Chr1 314961 A G
Chr1 315290 C A
Chr1 315321 C T
Chr1 315726 C G
Chr1 315777 T A
Chr1 315795 T A
Chr1 316665 A T
Chr1 316716 C T
Chr1 316793 C T
Chr1 316844 A G
Chr1 316869 G A
Chr1 316876 G A
Chr1 317025 G A
Chr1 317145 T C
Chr1 317192 T C
Chr1 317577 T G
Chr1 318111 C T
Chr1 318228 A C
Chr1 318599 T A
Chr1 318807 T C
Chr1 318958 G C
Chr1 319444 T A
Chr1 319986 T C
Chr1 320116 G C
Chr1 320161 C T
Chr1 320750 T G
Chr1 321014 C T
Chr1 321042 G T
Chr1 321255 T C
Chr1 321762 C T
Chr1 321777 G C
Chr1 322330 A G
Chr1 322413 A G
Chr1 322460 G A
Chr1 322475 C T
Chr1 322489 C T
Chr1 322590 G A
Chr1 322757 A G
Chr1 322947 T G
Chr1 323282 A G
Chr1 323365 C T
Chr1 324183 A G
Chr1 324533 C T
Chr1 324879 G T
Chr1 325783 A G
Chr1 327094 C T
Chr1 328777 T A
Chr1 328855 T C
Chr1 329055 A G
Chr1 329162 G A
Chr1 329358 A T
Chr1 329698 A G
Chr1 329779 G A
Chr1 330041 C T
Chr1 330061 T C
Chr1 330081 C T
Chr1 330290 C T
Chr1 331328 C T
Chr1 331387 G C
Chr1 331399 T C
Chr1 331425 C T
Chr1 331500 T A
Chr1 331660 C T
Chr1 331680 G A
Chr1 331736 G A
Chr1 331869 C T
Chr1 331936 A G
Chr1 331977 G A
Chr1 332002 T C
Chr1 332071 T C
Chr1 332083 G C
Chr1 332096 A G
Chr1 332109 G A
Chr1 332336 A T
Chr1 332493 G A
Chr1 332497 A G
Chr1 332501 C T
Chr1 332533 G A
Chr1 332636 A G
Chr1 332988 G A
Chr1 333219 C T
Chr1 333470 A G
Chr1 333554 T C
Chr1 333569 C T
Chr1 333577 A G
Chr1 333585 G A
Chr1 333613 G A
Chr1 333631 G A
Chr1 333639 A G
Chr1 333640 A T
Chr1 333641 C T
Chr1 333671 C T
Chr1 333686 C T
Chr1 333697 G T
Chr1 333706 T C
Chr1 333710 T C
Chr1 333728 C T
Chr1 333736 T C
Chr1 333761 A G
Chr1 333780 C T
Chr1 333802 G T
Chr1 333808 T C
Chr1 333831 T G
Chr1 333862 T C
Chr1 333863 C T
Chr1 333875 C T
Chr1 333882 A G
Chr1 333886 T C
Chr1 333904 C A
Chr1 333921 T G
Chr1 333926 G A
Chr1 333934 G A
Chr1 333955 T A
Chr1 333956 G T
Chr1 333970 C T
Chr1 333971 A G
Chr1 334012 C T
Chr1 334089 T A
Chr1 334091 A G
Chr1 334092 T G
Chr1 334101 C T
Chr1 334113 T C
Chr1 334136 C G
Chr1 334529 C T
Chr1 334680 C T
Chr1 334712 G C
Chr1 334727 G A
Chr1 334826 G A
Chr1 334834 T C
Chr1 334882 C T
Chr1 334883 A T
Chr1 334884 T A
Chr1 334914 T C
Chr1 335007 C G
Chr1 335090 T C
Chr1 335124 G T
Chr1 335140 G A
Chr1 335187 A T
Chr1 335195 A T
Chr1 335216 C G
Chr1 335229 T C
Chr1 335230 G A
Chr1 335237 A G
Chr1 335249 T C
Chr1 335273 G C
Chr1 335307 G A
Chr1 335439 A T
Chr1 335578 C A
Chr1 335608 G A
Chr1 335632 A C
Chr1 335673 C G
Chr1 335807 A G
Chr1 335867 C A
Chr1 335988 C A
Chr1 336009 T C
Chr1 336072 T C
Chr1 336147 A G
Chr1 336160 C G
Chr1 336172 A T
Chr1 336221 A G
Chr1 336227 A C
Chr1 336265 T G
Chr1 336276 G A
Chr1 336289 G A
Chr1 336308 T A
Chr1 336309 G A
Chr1 336318 A T
Chr1 336446 G A
Chr1 336447 G A
Chr1 336461 T C
Chr1 336852 C A
Chr1 336871 G T
Chr1 337100 G T
Chr1 337181 A T
Chr1 338192 C A
Chr1 338751 G A
Chr1 338771 A G
Chr1 338779 T C
Chr1 338860 G A
Chr1 338905 T C
Chr1 338964 A G
Chr1 339052 A G
Chr1 339070 C T
Chr1 339141 A G
Chr1 339370 A G
Chr1 339395 C T
Chr1 339444 T C
Chr1 339523 G A
Chr1 339524 A G
Chr1 339539 C T
Chr1 339603 C T
Chr1 339684 A G
Chr1 339721 T A
Chr1 339741 G A
Chr1 339828 C T
Chr1 339868 T A
Chr1 339878 T C
Chr1 339886 A G
Chr1 339950 C T
Chr1 339958 C T
Chr1 340030 A G
Chr1 340052 C T
Chr1 340063 C T
Chr1 340259 G T
Chr1 340269 G T
Chr1 340300 T C
Chr1 340339 T C
Chr1 340516 C T
Chr1 340562 A G
Chr1 340596 T C
Chr1 340662 T C
Chr1 340900 A G
Chr1 341029 T G
Chr1 341079 T C
Chr1 341126 C T
Chr1 341147 G A
Chr1 341385 G A
Chr1 341396 T G
Chr1 341410 T G
Chr1 341454 G A
Chr1 341548 T C
Chr1 342109 C G
Chr1 343287 G A
Chr1 343504 C A
Chr1 343538 T A
Chr1 343835 G A
Chr1 343913 A G
Chr1 344480 A C
Chr1 344766 G A
Chr1 345156 G A
Chr1 345343 T C
Chr1 345517 A G
Chr1 345683 T C
Chr1 346717 A G
Chr1 346766 T C
Chr1 347265 T C
Chr1 348227 G A
Chr1 348282 G C
Chr1 348295 G T
Chr1 348456 A G
Chr1 348704 T C
Chr1 348739 G A
Chr1 348773 G T
Chr1 348846 G A
Chr1 348854 C T
Chr1 348890 T C
Chr1 348918 A G
Chr1 348954 C T
Chr1 348956 C T
Chr1 348969 A G
Chr1 349017 T A
Chr1 349018 T A
Chr1 349019 G A
Chr1 349260 T C
Chr1 349481 G T
Chr1 349578 G C
Chr1 349624 A G
Chr1 349650 G T
Chr1 349725 C T
Chr1 349914 C T
Chr1 349999 C G
Chr1 350023 C T
Chr1 350026 C T
Chr1 350039 C A
Chr1 350551 A G
Chr1 351071 A G
Chr1 351309 C T
Chr1 351436 T G
Chr1 351695 T G
Chr1 351763 T C
Chr1 352771 T C
Chr1 352814 A G
Chr1 352930 G C
Chr1 353192 C T
Chr1 353361 G A
Chr1 353480 A G
Chr1 353548 G T
Chr1 353580 G T
Chr1 354004 G T
Chr1 354864 T C
Chr1 355002 C T
Chr1 355669 T C
Chr1 355997 C A
Chr1 356662 G A
Chr1 356864 T G
Chr1 357509 T C
Chr1 357639 C T
Chr1 358136 A G
Chr1 358207 T A
Chr1 359204 T C
Chr1 359408 G A
Chr1 359539 T C
Chr1 359897 A G
Chr1 362784 G A
Chr1 363325 T C
Chr1 363706 G A
Chr1 363793 G A
Chr1 363810 G A
Chr1 364353 G A
Chr1 365595 A G
Chr1 365864 A G
Chr1 366011 A T
Chr1 366218 G A
Chr1 366473 C T
Chr1 367041 A T
Chr1 367148 C T
Chr1 367178 G A
Chr1 367463 C T
Chr1 367575 G A
Chr1 368050 A G
Chr1 369138 G A
Chr1 370907 T G
Chr1 370990 T C
Chr1 371593 C T
Chr1 371874 G A
Chr1 372127 A C
Chr1 372131 G A
Chr1 372723 C G
Chr1 373331 G A
Chr1 375287 T C
Chr1 375776 G A
Chr1 376659 G A
Chr1 376812 T C
Chr1 377639 A G
Chr1 377810 G A
Chr1 377897 T C
Chr1 378209 A G
Chr1 378428 T A
Chr1 378786 A G
Chr1 379284 G C
Chr1 379695 T C
Chr1 380003 T C
Chr1 380310 A T
Chr1 380882 A G
Chr1 381054 C T
Chr1 381437 G A
Chr1 382358 A G
Chr1 382509 A G
Chr1 384154 C T
Chr1 385194 C A
Chr1 385525 C T
Chr1 385582 T C
Chr1 385846 G T
Chr1 386861 A G
Chr1 387002 T C
Chr1 387006 G A
Chr1 387214 G T
Chr1 387856 C T
Chr1 388670 T C
Chr1 388929 G A
Chr1 389044 C T
Chr1 389564 G A
Chr1 390248 T G
Chr1 390849 G A
Chr1 391109 C T
Chr1 393179 C T
Chr1 393367 T A
Chr1 395120 T C
Chr1 395230 G A
Chr1 395391 G C
Chr1 395509 G A
Chr1 395522 G A
Chr1 395535 C T
Chr1 395540 T C
Chr1 395601 T C
Chr1 395640 T C
Chr1 395666 T A
Chr1 396034 C T
Chr1 396377 C A
Chr1 396494 G A
Chr1 396809 T A
Chr1 396904 T C
Chr1 397609 T C
Chr1 397643 G A
Chr1 397675 T A
Chr1 397682 C T
Chr1 397725 A T
Chr1 397764 T G
Chr1 398428 C T
Chr1 398920 G A
Chr1 398926 A G
Chr1 399038 T C
Chr1 399725 T G
Chr1 400347 T C
Chr1 401203 T A
Chr1 401331 G T
Chr1 401758 G T
Chr1 401818 T G
Chr1 401895 T C
Chr1 401911 G A
Chr1 401963 G A
Chr1 402033 C T
Chr1 402204 C T
Chr1 402434 T C
Chr1 402651 G C
Chr1 402658 A G
Chr1 402734 C A
Chr1 403794 G T
Chr1 403839 C T
Chr1 403876 C G
Chr1 403928 G T
Chr1 404141 T G
Chr1 404180 T C
Chr1 404493 T C
Chr1 405069 G C
Chr1 405310 T C
Chr1 405411 G A
Chr1 405456 G C
Chr1 405648 C T
Chr1 405703 A C
Chr1 405797 G A
Chr1 405919 A G
Chr1 405927 A G
Chr1 406111 G A
Chr1 406285 C T
Chr1 407676 G C
Chr1 409283 C T
Chr1 410338 G C
Chr1 410997 T G
Chr1 411537 C G
Chr1 412098 C T
Chr1 412125 C T
Chr1 412133 G A
Chr1 412150 A G
Chr1 412196 T C
Chr1 412361 T C
Chr1 412472 A T
Chr1 412565 C G
Chr1 412589 C T
Chr1 412782 A T
Chr1 414022 T C
Chr1 414031 T C
Chr1 414086 T A
Chr1 414108 G A
Chr1 414447 A C
Chr1 414625 C T
Chr1 414861 A T
Chr1 415091 G A
Chr1 415340 C G
Chr1 415360 A G
Chr1 415447 C T
Chr1 415780 C T
Chr1 415785 G A
Chr1 415788 C T
Chr1 415863 A G
Chr1 415891 C T
Chr1 415907 G A
Chr1 415987 T C
Chr1 416020 G C
Chr1 416061 C A
Chr1 416089 T C
Chr1 416115 G A
Chr1 416144 G A
Chr1 416160 A G
Chr1 416171 A G
Chr1 416172 C T
Chr1 416182 G A
Chr1 416214 A G
Chr1 416235 G A
Chr1 416305 T G
Chr1 416720 T C
Chr1 416725 A G
Chr1 416727 T C
Chr1 416763 C T
Chr1 416799 C T
Chr1 416899 T A
Chr1 416926 T G
Chr1 416988 A C
Chr1 417066 C T
Chr1 417080 A G
Chr1 417090 T A
Chr1 417192 G C
Chr1 417315 C T
Chr1 417335 A G
Chr1 417343 A T
Chr1 417345 G C
Chr1 417350 G C
Chr1 417364 T C
Chr1 417385 T C
Chr1 417389 T C
Chr1 417429 T C
Chr1 417440 G T
Chr1 417583 C T
Chr1 417584 G A
Chr1 417602 G C
Chr1 417614 C G
Chr1 417636 C T
Chr1 417649 T A
Chr1 417659 C G
Chr1 417675 A T
Chr1 417690 G C
Chr1 417691 G A
Chr1 417695 C T
Chr1 417713 A G
Chr1 417726 T A
Chr1 417734 C G
Chr1 417831 C A
Chr1 417837 A C
Chr1 417856 G A
Chr1 417917 T C
Chr1 417984 G A
Chr1 418072 C G
Chr1 418131 A T
Chr1 418138 T A
Chr1 418160 T C
Chr1 418165 A G
Chr1 418186 C T
Chr1 418227 A G
Chr1 418237 G T
Chr1 418238 A G
Chr1 418262 T C
Chr1 418293 T A
Chr1 419837 G T
Chr1 419922 C A
Chr1 420061 G A
Chr1 420161 A G
Chr1 420216 A G
Chr1 420233 C T
Chr1 420327 T C
Chr1 420369 T A
Chr1 421003 A C
Chr1 421044 C T
Chr1 421048 A C
Chr1 421092 T C
Chr1 421093 G C
Chr1 421222 T C
Chr1 421241 A T
Chr1 421282 A G
Chr1 421342 C G
Chr1 421447 A C
Chr1 421465 A C
Chr1 421470 T A
Chr1 421661 A C
Chr1 421780 G A
Chr1 421795 C A
Chr1 421868 G A
Chr1 421902 A G
Chr1 421913 G C
Chr1 421923 G A
Chr1 422010 G A
Chr1 422072 G T
Chr1 422118 G A
Chr1 422186 A T
Chr1 422214 G A
Chr1 422227 T C
Chr1 422228 A G
Chr1 422231 T C
Chr1 422235 T C
Chr1 422244 C T
Chr1 422265 C A
Chr1 422298 T G
Chr1 422312 G T
Chr1 422344 G T
Chr1 422350 C T
Chr1 422353 C T
Chr1 422355 G C
Chr1 422360 T C
Chr1 422411 G T
Chr1 422424 T C
Chr1 422429 G A
Chr1 422435 G A
Chr1 422455 T C
Chr1 422456 G A
Chr1 422485 T A
Chr1 422490 C A
Chr1 422503 G A
Chr1 422522 G A
Chr1 422532 G A
Chr1 422549 A C
Chr1 422601 C T
Chr1 422614 A G
Chr1 422640 A G
Chr1 422911 C A
Chr1 423046 A T
Chr1 423140 G C
Chr1 423141 C A
Chr1 423236 G A
Chr1 423333 T C
Chr1 423335 C T
Chr1 423401 C T
Chr1 423418 A C
Chr1 423623 G A
Chr1 423629 C A
Chr1 423661 C T
Chr1 423713 C G
Chr1 423715 A G
Chr1 423865 A G
Chr1 423877 G T
Chr1 423949 A C
Chr1 424013 A T
Chr1 424051 C A
Chr1 424084 A C
Chr1 424111 C T
Chr1 424113 A C
Chr1 424116 G C
Chr1 424119 T A
Chr1 424120 C T
Chr1 424121 G T
Chr1 424133 C G
Chr1 424143 A G
Chr1 424156 T C
Chr1 424177 C A
Chr1 424179 G A
Chr1 424182 C T
Chr1 424201 G T
Chr1 424237 G C
Chr1 424252 C G
Chr1 424266 A G
Chr1 424278 T C
Chr1 424342 A G
Chr1 424363 G C
Chr1 424378 C G
Chr1 424380 C T
Chr1 424381 C T
Chr1 424383 G A
Chr1 424384 C G
Chr1 424411 A G
Chr1 424443 T C
Chr1 424535 T A
Chr1 424649 C G
Chr1 425067 C G
Chr1 425096 G C
Chr1 425102 C T
Chr1 425114 C G
Chr1 425117 C G
Chr1 425277 A C
Chr1 425327 C A
Chr1 425375 C A
Chr1 425402 A G
Chr1 425477 G C
Chr1 426025 G C
Chr1 426026 A G
Chr1 426041 C T
Chr1 426054 A G
Chr1 426057 C T
Chr1 426091 T C
Chr1 426094 A G
Chr1 426123 C G
Chr1 426140 A G
Chr1 426141 T C
Chr1 426151 T A
Chr1 426158 T A
Chr1 426164 T G
Chr1 426169 G A
Chr1 426172 A G
Chr1 426182 A G
Chr1 426222 G C
Chr1 426224 G C
Chr1 426230 A T
Chr1 426237 G A
Chr1 426242 G A
Chr1 426252 G A
Chr1 426269 T C
Chr1 426304 A T
Chr1 426325 A T
Chr1 426340 A G
Chr1 426366 A G
Chr1 426371 G T
Chr1 426380 C T
Chr1 426390 G A
Chr1 426508 G C
Chr1 426510 A T
Chr1 426513 C T
Chr1 426556 G C
Chr1 426578 G A
Chr1 426585 G A
Chr1 426590 A T
Chr1 426593 T A
Chr1 426595 T C
Chr1 426621 T G
Chr1 426630 A G
Chr1 426635 G A
Chr1 426652 T C
Chr1 426680 C T
Chr1 426712 A G
Chr1 426931 C T
Chr1 426940 T G
Chr1 426942 A G
Chr1 426952 T C
Chr1 426957 G A
Chr1 426995 G A
Chr1 427004 G A
Chr1 427014 G T
Chr1 427015 C T
Chr1 427028 T A
Chr1 427031 A T
Chr1 427049 A T
Chr1 427050 C T
Chr1 427053 A G
Chr1 427064 G T
Chr1 427068 A G
Chr1 427070 G T
Chr1 427074 T C
Chr1 427079 A G
Chr1 427083 A G
Chr1 427092 G A
Chr1 427113 T C
Chr1 427127 G A
Chr1 427130 G T
Chr1 427140 C A
Chr1 427144 T C
Chr1 427148 A T
Chr1 427154 T A
Chr1 427169 C T
Chr1 427174 A G
Chr1 427180 T A
Chr1 427181 C T
Chr1 427183 G C
Chr1 427187 A G
Chr1 427206 T C
Chr1 427219 G A
Chr1 427221 G A
Chr1 427222 C T
Chr1 427226 C T
Chr1 427227 C T
Chr1 427231 A C
Chr1 427235 G A
Chr1 427274 G C
Chr1 427314 G C
Chr1 427427 C G
Chr1 427451 A G
Chr1 427557 C G
Chr1 427690 C G
Chr1 427713 G T
Chr1 427722 A C
Chr1 427764 A G
Chr1 427944 T C
Chr1 427951 T C
Chr1 427963 C A
Chr1 427966 T G
Chr1 427982 T A
Chr1 428004 C T
Chr1 428099 A G
Chr1 428131 C A
Chr1 428193 G T
Chr1 428257 T A
Chr1 428304 A G
Chr1 428334 A G
Chr1 428339 G A
Chr1 428352 T A
Chr1 428359 G T
Chr1 428387 C G
Chr1 428414 A G
Chr1 428515 A T
Chr1 428556 G T
Chr1 428575 A C
Chr1 428581 C G
Chr1 428596 T G
Chr1 428602 T A
Chr1 428622 G T
Chr1 428632 G A
Chr1 428667 G A
Chr1 428703 G A
Chr1 428732 C T
Chr1 428749 C T
Chr1 428786 T G
Chr1 428789 G A
Chr1 428796 T C
Chr1 428799 C T
Chr1 428811 C T
Chr1 428829 A T
Chr1 428830 A T
Chr1 428838 T A
Chr1 428840 A T
Chr1 428850 C T
Chr1 428851 T A
Chr1 428857 T C
Chr1 428877 T C
Chr1 428891 A T
Chr1 428933 A G
Chr1 428946 A T
Chr1 428973 G T
Chr1 429005 T A
Chr1 429167 T C
Chr1 429209 G A
Chr1 429309 A G
Chr1 429443 C A
Chr1 429537 T A
Chr1 429608 T C
Chr1 429632 T A
Chr1 429761 T C
Chr1 429834 A G
Chr1 429836 T C
Chr1 429975 C T
Chr1 429986 T C
Chr1 430006 C T
Chr1 430025 A G
Chr1 430045 C A
Chr1 430100 G A
Chr1 430109 T A
Chr1 430136 C T
Chr1 430191 A T
Chr1 430584 C G
Chr1 430585 C G
Chr1 430657 G C
Chr1 430664 G C
Chr1 430759 C A
Chr1 430781 T C
Chr1 431128 G A
Chr1 432120 G T
Chr1 433537 G T
Chr1 434051 T C
Chr1 434978 A G
Chr1 435299 T A
Chr1 435413 C T
Chr1 435416 T C
Chr1 435424 A G
Chr1 435581 G A
Chr1 435704 T C
Chr1 435741 T A
Chr1 435776 T C
Chr1 435973 T C
Chr1 436547 A C
Chr1 436740 T C
Chr1 436750 C T
Chr1 436804 A T
Chr1 436858 A C
Chr1 436870 C T
Chr1 437814 C A
Chr1 437892 C T
Chr1 438132 C T
Chr1 438325 T G
Chr1 438397 T C
Chr1 438534 C A
Chr1 438683 A G
Chr1 438826 C A
Chr1 438965 A G
Chr1 439061 T A
Chr1 439065 T A
Chr1 439105 C T
Chr1 439222 T A
Chr1 439566 A G
Chr1 439587 T C
Chr1 439597 C A
Chr1 439598 G T
Chr1 439774 T C
Chr1 439821 C A
Chr1 439885 C T
Chr1 439909 C A
Chr1 439964 A C
Chr1 439974 T C
Chr1 440042 C A
Chr1 440096 A G
Chr1 440145 G A
Chr1 440154 C T
Chr1 440171 G A
Chr1 440385 G A
Chr1 440392 C T
Chr1 440487 C T
Chr1 440530 G T
Chr1 440551 C G
Chr1 440722 G T
Chr1 440757 C T
Chr1 440790 T G
Chr1 440827 A T
Chr1 440837 C T
Chr1 440875 G A
Chr1 440885 C T
Chr1 440898 G A
Chr1 440916 C T
Chr1 440935 T C
Chr1 440937 G A
Chr1 440943 T C
Chr1 440947 G A
Chr1 440958 T C
Chr1 441184 G A
Chr1 441185 T A
Chr1 441232 T G
Chr1 441308 A G
Chr1 441401 T C
Chr1 441533 A G
Chr1 441608 C G
Chr1 441656 C T
Chr1 441799 A T
Chr1 441880 C G
Chr1 441933 A G
Chr1 442072 T C
Chr1 442204 T C
Chr1 442218 T C
Chr1 442509 T G
Chr1 442804 T C
Chr1 443087 G A
Chr1 443136 G A
Chr1 443338 A G
Chr1 443560 T C
Chr1 443730 G A
Chr1 443738 A C
Chr1 443765 G A
Chr1 443784 T A
Chr1 443832 T G
Chr1 443868 A G
Chr1 443884 G T
Chr1 443956 A G
Chr1 443987 A T
Chr1 444039 T A
Chr1 444057 C A
Chr1 444144 G C
Chr1 444261 T C
Chr1 444314 G A
Chr1 444362 G A
Chr1 444365 T G
Chr1 444621 C T
Chr1 444623 G A
Chr1 444685 A T
Chr1 444773 G A
Chr1 444956 T G
Chr1 445026 C T
Chr1 445140 A T
Chr1 445210 G T
Chr1 445224 T G
Chr1 445244 G A
Chr1 445301 T A
Chr1 445349 G T
Chr1 445499 T C
Chr1 445555 T C
Chr1 445721 G C
Chr1 445787 A G
Chr1 445792 A T
Chr1 445793 C T
Chr1 445859 A C
Chr1 445948 A G
Chr1 445994 C T
Chr1 446080 C T
Chr1 446127 A C
Chr1 446152 G A
Chr1 446166 G A
Chr1 446311 A G
Chr1 446353 G A
Chr1 446382 A G
Chr1 446393 G A
Chr1 446402 T G
Chr1 446411 C T
Chr1 446418 C T
Chr1 446426 C A
Chr1 446452 T C
Chr1 446453 G A
Chr1 446480 C A
Chr1 446483 A G
Chr1 446489 C T
Chr1 446490 G A
Chr1 446500 C T
Chr1 446513 G A
Chr1 446538 G A
Chr1 446545 C T
Chr1 446563 G A
Chr1 446565 A G
Chr1 446575 A G
Chr1 446580 A T
Chr1 446585 A G
Chr1 446592 C T
Chr1 446621 A T
Chr1 446622 G T
Chr1 446677 T G
Chr1 446708 C G
Chr1 446712 T C
Chr1 446734 T C
Chr1 446785 C T
Chr1 446831 A G
Chr1 446837 T A
Chr1 446855 A G
Chr1 446860 A G
Chr1 448343 C T
Chr1 448353 C A
Chr1 448364 C A
Chr1 448393 A G
Chr1 448404 G C
Chr1 448405 T G
Chr1 448432 G T
Chr1 448437 G A
Chr1 448442 T C
Chr1 448443 C G
Chr1 448455 G A
Chr1 448533 A G
Chr1 448566 A C
Chr1 448591 T C
Chr1 448681 G T
Chr1 448800 T A
Chr1 448873 A G
Chr1 448907 A G
Chr1 448920 G A
Chr1 448928 G A
Chr1 448942 C T
Chr1 448946 A T
Chr1 448948 G A
Chr1 448954 A C
Chr1 448961 C T
Chr1 448969 C A
Chr1 448980 G A
Chr1 449015 G A
Chr1 449016 A G
Chr1 449047 G A
Chr1 449101 T C
Chr1 449102 C A
Chr1 449190 C T
Chr1 449209 A G
Chr1 449291 G A
Chr1 449321 T G
Chr1 449326 T C
Chr1 449825 G T
Chr1 449840 C G
Chr1 449967 A T
Chr1 450241 A G
Chr1 450254 C T
Chr1 450265 T G
Chr1 450299 C A
Chr1 450326 G C
Chr1 450346 A G
Chr1 450347 G T
Chr1 450375 A T
Chr1 450438 C T
Chr1 450463 A C
Chr1 450485 T G
Chr1 450497 G T
Chr1 450498 G A
Chr1 450509 G T
Chr1 450535 G A
Chr1 450610 A G
Chr1 450634 T C
Chr1 450652 A G
Chr1 450666 A G
Chr1 450724 A G
Chr1 450773 G A
Chr1 450830 A G
Chr1 450932 C T
Chr1 450948 T A
Chr1 451562 T C
Chr1 451590 C T
Chr1 451606 A C
Chr1 451611 G C
Chr1 451613 G A
Chr1 451669 C T
Chr1 451671 A G
Chr1 451718 G A
Chr1 451727 C T
Chr1 451734 G A
Chr1 451742 C T
Chr1 451754 T C
Chr1 451760 G A
Chr1 451781 G A
Chr1 451783 A G
Chr1 451838 A G
Chr1 451868 G A
Chr1 451870 C T
Chr1 451896 G A
Chr1 451945 T C
Chr1 451950 G T
Chr1 451990 G A
Chr1 452018 G A
Chr1 452024 C T
Chr1 452040 T G
Chr1 452069 G A
Chr1 452078 G A
Chr1 452080 T C
Chr1 452081 G A
Chr1 452090 T C
Chr1 452185 G A
Chr1 452197 A G
Chr1 452243 C G
Chr1 452246 T C
Chr1 452251 A G
Chr1 452255 T C
Chr1 452256 A G
Chr1 452265 C T
Chr1 452358 A C
Chr1 452377 T C
Chr1 452404 G C
Chr1 452411 G C
Chr1 452453 T C
Chr1 452475 C A
Chr1 452476 C T
Chr1 452478 G T
Chr1 452524 C G
Chr1 452644 C G
Chr1 452773 G A
Chr1 452836 T C
Chr1 452905 T C
Chr1 452931 T A
Chr1 452933 C T
Chr1 453018 C A
Chr1 453043 C T
Chr1 453063 G T
Chr1 453112 C T
Chr1 453131 A T
Chr1 453184 C G
Chr1 453348 T C
Chr1 453395 T C
Chr1 453404 G A
Chr1 453606 C T
Chr1 453669 A C
Chr1 453688 C A
Chr1 453697 C G
Chr1 453748 C A
Chr1 453767 A C
Chr1 453892 T C
Chr1 453968 G C
Chr1 453999 G A
Chr1 454005 A C
Chr1 454041 G A
Chr1 454051 C T
Chr1 454398 T C
Chr1 454449 C A
Chr1 454479 C G
Chr1 454539 T C
Chr1 454693 G A
Chr1 455012 C A
Chr1 455072 G A
Chr1 455074 T C
Chr1 455242 C T
Chr1 455267 A G
Chr1 455466 C T
Chr1 455524 T A
Chr1 455625 G T
Chr1 455642 T C
Chr1 455754 C A
Chr1 455831 A C
Chr1 455871 G A
Chr1 455947 T C
Chr1 455953 C T
Chr1 456001 T C
Chr1 456043 T C
Chr1 456085 T C
Chr1 456089 A G
Chr1 456125 G A
Chr1 456165 C T
Chr1 456215 T C
Chr1 456302 C T
Chr1 456322 G A
Chr1 456378 A G
Chr1 456513 C T
Chr1 456615 A G
Chr1 456682 T C
Chr1 456806 C T
Chr1 457437 T C
Chr1 457678 C T
Chr1 457809 T A
Chr1 458017 T C
Chr1 458664 T A
Chr1 458882 C A
Chr1 458944 C T
Chr1 459061 A G
Chr1 459074 A T
Chr1 459453 A T
Chr1 459566 T C
Chr1 459665 A G
Chr1 459916 A G
Chr1 460033 A C
Chr1 460516 C A
Chr1 460959 C T
Chr1 461417 A G
Chr1 461557 T C
Chr1 461665 C G
Chr1 462500 T C
Chr1 462559 A G
Chr1 462646 C A
Chr1 462740 T C
Chr1 462761 A G
Chr1 462767 C T
Chr1 462808 G A
Chr1 463201 C T
Chr1 463307 G T
Chr1 463338 T C
Chr1 463655 G A
Chr1 463673 T C
Chr1 463761 A C
Chr1 463779 C A
Chr1 463794 A G
Chr1 463855 T C
Chr1 463887 A G
Chr1 463919 C G
Chr1 463980 T A
Chr1 463993 C T
Chr1 464068 T C
Chr1 464082 T C
Chr1 464116 T C
Chr1 464172 T C
Chr1 464338 G C
Chr1 464409 A T
Chr1 464410 C T
Chr1 464559 A G
Chr1 464605 C T
Chr1 464622 G C
Chr1 464643 G C
Chr1 464660 G A
Chr1 464684 A G
Chr1 464691 C T
Chr1 464702 G A
Chr1 464704 T C
Chr1 464752 A T
Chr1 464763 G A
Chr1 464782 G C
Chr1 464794 G T
Chr1 464811 A G
Chr1 464829 A G
Chr1 464878 A G
Chr1 464890 G T
Chr1 464926 G A
Chr1 464948 A G
Chr1 464956 G A
Chr1 464960 A T
Chr1 464998 G A
Chr1 465028 A G
Chr1 465030 T A
Chr1 465033 C T
Chr1 465063 C T
Chr1 465085 G A
Chr1 465096 C T
Chr1 465212 C T
Chr1 465255 G A
Chr1 465287 T A
Chr1 465299 T A
Chr1 465357 G T
Chr1 465474 T C
Chr1 465475 T A
Chr1 465476 C A
Chr1 465487 A C
Chr1 465495 T C
Chr1 465514 T C
Chr1 465518 C T
Chr1 465548 C T
Chr1 465754 C A
Chr1 465755 C T
Chr1 465768 T C
Chr1 465783 G A
Chr1 465804 T C
Chr1 465811 C T
Chr1 465819 G A
Chr1 465832 C T
Chr1 465834 A T
Chr1 465843 A T
Chr1 465865 T G
Chr1 465867 A G
Chr1 465937 T C
Chr1 465975 G C
Chr1 466023 G A
Chr1 466066 T C
Chr1 466067 G A
Chr1 466114 G T
Chr1 466136 C A
Chr1 466204 A T
Chr1 466205 A T
Chr1 466206 A T
Chr1 466357 G A
Chr1 466372 G T
Chr1 466380 G A
Chr1 466392 T C
Chr1 466416 T A
Chr1 466421 T C
Chr1 466422 A G
Chr1 466440 T C
Chr1 466441 G A
Chr1 466443 T A
Chr1 466452 G A
Chr1 466457 C T
Chr1 466458 G A
Chr1 466465 C T
Chr1 466486 G C
Chr1 466516 C T
Chr1 466520 A T
Chr1 466536 C T
Chr1 466602 G T
Chr1 467797 G A
Chr1 467798 G T
Chr1 467809 T C
Chr1 467823 A G
Chr1 467826 A G
Chr1 467880 G A
Chr1 467889 A G
Chr1 467932 A T
Chr1 467964 A G
Chr1 467975 C G
Chr1 467981 G C
Chr1 468180 A G
Chr1 468228 C G
Chr1 468237 C T
Chr1 468268 T C
Chr1 468371 C G
Chr1 468376 C A
Chr1 469399 G T
Chr1 469403 C T
Chr1 469405 G A
Chr1 469453 T A
Chr1 469458 A T
Chr1 469471 G T
Chr1 469473 G A
Chr1 469474 T C
Chr1 469497 G C
Chr1 469528 A G
Chr1 469552 T A
Chr1 469553 C G
Chr1 469554 T C
Chr1 469564 A T
Chr1 469568 G A
Chr1 469628 T C
Chr1 469629 A G
Chr1 469644 C T
Chr1 469648 C T
Chr1 469653 G A
Chr1 469664 C T
Chr1 469669 C T
Chr1 469676 T C
Chr1 469679 T C
Chr1 469689 T C
Chr1 469698 A G
Chr1 469708 G A
Chr1 469711 G A
Chr1 469713 G A
Chr1 469725 C T
Chr1 469726 C T
Chr1 469730 C T
Chr1 469735 C T
Chr1 469738 T C
Chr1 469742 G T
Chr1 469743 T G
Chr1 469747 A G
Chr1 469761 G A
Chr1 469764 G A
Chr1 469765 A G
Chr1 469772 T G
Chr1 469804 A T
Chr1 469812 A G
Chr1 469820 G A
Chr1 469822 T A
Chr1 469823 G C
Chr1 469866 G C
Chr1 469875 G A
Chr1 469881 T C
Chr1 469888 C G
Chr1 469894 G A
Chr1 469898 G A
Chr1 469920 G A
Chr1 469935 G A
Chr1 469936 C T
Chr1 469943 T A
Chr1 469956 A G
Chr1 470147 A C
Chr1 470265 A G
Chr1 470277 T C
Chr1 470305 G A
Chr1 470347 G A
Chr1 470362 T C
Chr1 470589 A T
Chr1 470603 T A
Chr1 470796 T G
Chr1 470963 T A
Chr1 471016 C A
Chr1 471053 C G
Chr1 471064 C T
Chr1 471105 A G
Chr1 471121 A T
Chr1 471200 T C
Chr1 471360 C A
Chr1 471374 C G
Chr1 471379 T A
Chr1 471381 T G
Chr1 471382 A G
Chr1 471515 G T
Chr1 471678 A G
Chr1 471777 C T
Chr1 471845 T C
Chr1 471863 T C
Chr1 471873 T C
Chr1 471874 A G
Chr1 471941 A G
Chr1 471956 G A
Chr1 472030 T C
Chr1 472037 C A
Chr1 472095 A G
Chr1 472327 G C
Chr1 472407 A G
Chr1 472455 G A
Chr1 472465 C T
Chr1 472670 G A
Chr1 472679 G T
Chr1 472689 T C
Chr1 472690 G A
Chr1 472691 G T
Chr1 472951 C T
Chr1 473051 C T
Chr1 473356 T C
Chr1 473823 G C
Chr1 473938 G A
Chr1 473968 C T
Chr1 473972 G A
Chr1 474067 G T
Chr1 474223 C T
Chr1 474269 T C
Chr1 474318 A T
Chr1 474338 A T
Chr1 474381 G A
Chr1 474508 C T
Chr1 474517 A C
Chr1 474541 T C
Chr1 474551 C A
Chr1 474579 G A
Chr1 474605 G A
Chr1 474742 C T
Chr1 474769 A G
Chr1 474889 C T
Chr1 474939 T C
Chr1 474964 A G
Chr1 475028 A G
Chr1 475073 A G
Chr1 475122 G A
Chr1 475126 C T
Chr1 475227 A G
Chr1 475266 T G
Chr1 475297 T C
Chr1 475369 C T
Chr1 475436 C A
Chr1 475595 A G
Chr1 475737 G A
Chr1 475786 T C
Chr1 475812 T C
Chr1 475821 A T
Chr1 475835 A G
Chr1 475897 C T
Chr1 476035 G A
Chr1 476047 C T
Chr1 476070 G A
Chr1 476388 A G
Chr1 476449 G T
Chr1 476465 G A
Chr1 476488 T C
Chr1 476504 G A
Chr1 476530 C T
Chr1 476543 G A
Chr1 476669 C A
Chr1 476714 C A
Chr1 476733 G A
Chr1 477187 T C
Chr1 477305 A G
Chr1 477383 G A
Chr1 477384 T A
Chr1 477406 C T
Chr1 477458 G A
Chr1 477529 G T
Chr1 477667 T A
Chr1 477852 G C
Chr1 477894 T G
Chr1 478679 T A
Chr1 478689 T C
Chr1 478746 A T
Chr1 478960 T C
Chr1 478976 C A
Chr1 479017 A G
Chr1 479041 C T
Chr1 479136 A G
Chr1 479168 C T
Chr1 479179 A G
Chr1 479217 A T
Chr1 479250 T C
Chr1 479270 T C
Chr1 479285 A G
Chr1 479297 T A
Chr1 479315 A G
Chr1 479385 C T
Chr1 479424 T G
Chr1 479554 A T
Chr1 479596 T C
Chr1 479649 T C
Chr1 479715 T C
Chr1 479741 C T
Chr1 506302 T C
Chr1 506306 T A
Chr1 506320 T C
Chr1 506321 A G
Chr1 506333 A T
Chr1 506690 A G
Chr1 506769 C G
Chr1 506913 C A
Chr1 507063 C T
Chr1 507120 A G
Chr1 507416 C T
Chr1 507908 A C
Chr1 508513 A T
Chr1 508521 T G
Chr1 508529 A G
Chr1 508798 A G
Chr1 509078 A T
Chr1 509193 T G
Chr1 509194 A T
Chr1 509233 C T
Chr1 509255 G T
Chr1 509408 A C
Chr1 509420 A C
Chr1 509488 G A
Chr1 509620 A T
Chr1 509718 G A
Chr1 510388 C G
Chr1 510424 G A
Chr1 510540 G A
Chr1 510609 A C
Chr1 510749 C A
Chr1 511423 A G
Chr1 511427 C T
Chr1 511435 G A
Chr1 511447 C T
Chr1 511451 C T
Chr1 511470 A G
Chr1 511525 T C
Chr1 511569 G A
Chr1 511724 C T
Chr1 511736 C T
Chr1 511787 T C
Chr1 511806 A G
Chr1 511812 G A
Chr1 511826 A G
Chr1 511860 T C
Chr1 511899 T A
Chr1 512151 A G
Chr1 512366 G T
Chr1 512399 G C
Chr1 512718 T C
Chr1 513360 G C
Chr1 513566 C A
Chr1 513582 C T
Chr1 513609 C G
Chr1 513902 A C
Chr1 514365 G C
Chr1 514602 T C
Chr1 515031 A T
Chr1 515068 G A
Chr1 515242 A G
Chr1 515275 C T
Chr1 515348 A G
Chr1 515439 A G
Chr1 515455 C T
Chr1 515650 G A
Chr1 516271 C T
Chr1 516378 C T
Chr1 516384 C T
Chr1 516419 G A
Chr1 516636 G C
Chr1 516654 G A
Chr1 516764 A G
Chr1 516976 T G
Chr1 517234 C A
Chr1 517310 C T
Chr1 517346 A G
Chr1 517457 G A
Chr1 517497 G A
Chr1 517561 T C
Chr1 517682 T G
Chr1 517778 A C
Chr1 517878 A G
Chr1 518082 G A
Chr1 518146 A C
Chr1 518159 A G
Chr1 518355 T C
Chr1 518387 A G
Chr1 518423 T C
Chr1 518442 G A
Chr1 518463 G C
Chr1 518493 T C
Chr1 518650 C T
Chr1 518859 C G
Chr1 518987 C T
Chr1 518988 T C
Chr1 518997 G A
Chr1 519210 T A
Chr1 519262 A G
Chr1 519401 T G
Chr1 519588 A G
Chr1 519639 C A
Chr1 519734 G A
Chr1 519737 A G
Chr1 519810 A G
Chr1 520146 T C
Chr1 520251 G A
Chr1 520262 G A
Chr1 520297 T C
Chr1 520419 T G
Chr1 520779 A C
Chr1 520966 G A
Chr1 521172 T C
Chr1 521217 C T
Chr1 521224 C T
Chr1 521226 A G
Chr1 521286 C T
Chr1 521332 T C
Chr1 521360 C T
Chr1 521406 A G
Chr1 521408 C G
Chr1 521417 C T
Chr1 521443 C T
Chr1 521448 T G
Chr1 521458 G A
Chr1 521863 G A
Chr1 521874 T C
Chr1 522051 T A
Chr1 522319 G A
Chr1 522362 T G
Chr1 522394 G T
Chr1 522506 G A
Chr1 522540 C T
Chr1 522678 G A
Chr1 522732 G A
Chr1 522818 C T
Chr1 522870 C T
Chr1 522888 G A
Chr1 522894 C A
Chr1 522911 T C
Chr1 523100 C T
Chr1 523302 G T
Chr1 523642 G A
Chr1 523660 G C
Chr1 523693 C T
Chr1 523699 C T
Chr1 523728 C T
Chr1 523809 T C
Chr1 523829 A G
Chr1 523838 T C
Chr1 523860 T C
Chr1 523915 C T
Chr1 523937 G A
Chr1 524041 G A
Chr1 524084 C T
Chr1 524103 A G
Chr1 524106 C T
Chr1 524158 G A
Chr1 524166 A G
Chr1 524470 T G
Chr1 524641 A G
Chr1 524715 C T
Chr1 525273 C T
Chr1 525622 T C
Chr1 525624 C T
Chr1 525625 C G
Chr1 525626 A T
Chr1 525627 A T
Chr1 525628 G T
Chr1 525629 G A
Chr1 525630 G T
Chr1 525635 A G
Chr1 525645 A G
Chr1 525650 T C
Chr1 525654 A T
Chr1 525662 G A
Chr1 525670 C A
Chr1 525687 G A
Chr1 525814 T C
Chr1 526074 G A
Chr1 526083 C T
Chr1 526095 T C
Chr1 526110 G A
Chr1 526127 C G
Chr1 526140 C A
Chr1 526146 C T
Chr1 526150 C T
Chr1 526168 C T
Chr1 526180 G A
Chr1 526187 C T
Chr1 526190 G A
Chr1 526192 T C
Chr1 526214 G A
Chr1 526223 G A
Chr1 526257 A C
Chr1 526263 C T
Chr1 526271 G A
Chr1 526286 G A
Chr1 526296 A G
Chr1 526298 C T
Chr1 526318 T C
Chr1 526378 A T
Chr1 526652 G A
Chr1 526669 A T
Chr1 526692 A C
Chr1 526709 A G
Chr1 526751 G C
Chr1 527091 C T
Chr1 527106 T A
Chr1 527229 C A
Chr1 527316 C T
Chr1 527343 T G
Chr1 527689 A C
Chr1 527703 C T
Chr1 528140 G C
Chr1 528384 G A
Chr1 528549 A G
Chr1 528648 C A
Chr1 528778 C T
Chr1 528813 T G
Chr1 529054 T C
Chr1 529123 A C
Chr1 529129 C T
Chr1 529136 C T
Chr1 529264 G A
Chr1 529429 A C
Chr1 529432 C T
Chr1 529436 T C
Chr1 529437 G A
Chr1 529464 A G
Chr1 529504 T C
Chr1 529509 T C
Chr1 529513 T C
Chr1 529870 A G
Chr1 529968 C T
Chr1 530018 G A
Chr1 530103 C T
Chr1 530122 A G
Chr1 530213 T A
Chr1 530279 A G
Chr1 530572 C T
Chr1 530928 T C
Chr1 531296 A C
Chr1 531789 G T
Chr1 532561 T A
Chr1 532827 G A
Chr1 533827 C T
Chr1 533879 A C
Chr1 534693 A G
Chr1 534716 T C
Chr1 534769 A G
Chr1 534789 A G
Chr1 534797 T C
Chr1 534809 G A
Chr1 534876 C T
Chr1 534958 A T
Chr1 534973 A C
Chr1 534980 T C
Chr1 535001 C A
Chr1 535022 G A
Chr1 535032 C A
Chr1 535136 T A
Chr1 535147 A G
Chr1 535181 T C
Chr1 535271 T G
Chr1 535306 A C
Chr1 535398 A T
Chr1 535486 C T
Chr1 537018 C T
Chr1 537071 T G
Chr1 537398 T C
Chr1 537901 G A
Chr1 537905 T G
Chr1 537923 C A
Chr1 537973 C G
Chr1 538030 C T
Chr1 538076 G A
Chr1 538353 C A
Chr1 538744 G A
Chr1 538790 G A
Chr1 538849 G A
Chr1 538904 C A
Chr1 539274 T G
Chr1 540482 T C
Chr1 540701 A G
Chr1 540776 A T
Chr1 541728 C T
Chr1 541862 T C
Chr1 541994 C T
Chr1 542497 A G
Chr1 542641 G A
Chr1 542837 T A
Chr1 543165 G A
Chr1 543797 G A
Chr1 543803 G A
Chr1 544324 C T
Chr1 544378 G A
Chr1 544695 A G
Chr1 545148 T A
Chr1 545188 T C
Chr1 545334 C G
Chr1 545335 C A
Chr1 545405 C T
Chr1 545633 C T
Chr1 546731 A G
Chr1 546879 G T
Chr1 546959 G A
Chr1 547098 A G
Chr1 547336 A C
Chr1 547549 G T
Chr1 547835 G A
Chr1 547844 T C
Chr1 548450 T A
Chr1 549081 G A
Chr1 549083 G A
Chr1 549165 A G
Chr1 549532 C G
Chr1 549629 G A
Chr1 549671 G A
Chr1 549730 T C
Chr1 550193 A T
Chr1 550202 G A
Chr1 550700 A G
Chr1 551062 C A
Chr1 551226 A G
Chr1 551645 A G
Chr1 552116 A G
Chr1 552896 T C
Chr1 552898 C T
Chr1 552899 T G
Chr1 552904 C G
Chr1 552959 G A
Chr1 552977 T C
Chr1 552983 G A
Chr1 552992 G A
Chr1 553109 G C
Chr1 553418 C T
Chr1 553650 T G
Chr1 553655 C A
Chr1 553738 A G
Chr1 553797 A T
Chr1 554072 A C
Chr1 554441 G C
Chr1 554889 A G
Chr1 555578 A G
Chr1 556110 A G
Chr1 556211 G A
Chr1 556706 A G
Chr1 556901 C T
Chr1 556909 A G
Chr1 557117 G A
Chr1 557127 A G
Chr1 557172 C T
Chr1 557193 C T
Chr1 557194 G A
Chr1 557212 A G
Chr1 557222 G A
Chr1 557233 A G
Chr1 557243 T A
Chr1 557250 C T
Chr1 557342 T G
Chr1 557379 A T
Chr1 557413 A G
Chr1 557452 G A
Chr1 557454 C T
Chr1 557458 A T
Chr1 557484 T C
Chr1 557487 C T
Chr1 557500 A G
Chr1 557562 A G
Chr1 557569 T A
Chr1 557771 A C
Chr1 558364 C T
Chr1 558425 T A
Chr1 558575 A G
Chr1 558657 T C
Chr1 558727 T C
Chr1 558731 C T
Chr1 558745 C T
Chr1 558761 T C
Chr1 558769 T C
Chr1 558781 T C
Chr1 558787 T C
Chr1 558789 T C
Chr1 558791 T C
Chr1 558793 T C
Chr1 558795 T C
Chr1 558812 A C
Chr1 558819 T A
Chr1 558821 T A
Chr1 558823 T A
Chr1 558825 T G
Chr1 558828 A G
Chr1 558829 T C
Chr1 558830 A T
Chr1 558832 A C
Chr1 558833 T C
Chr1 558836 A G
Chr1 558838 A T
Chr1 558839 T C
Chr1 558840 A G
Chr1 558843 T A
Chr1 558845 T A
Chr1 558846 C A
Chr1 558847 T A
Chr1 558850 T G
Chr1 558851 T G
Chr1 558852 A G
Chr1 558855 T A
Chr1 558856 T A
Chr1 558861 C T
Chr1 558864 T C
Chr1 558924 A G
Chr1 558984 C T
Chr1 558985 A G
Chr1 558990 T G
Chr1 559089 G A
Chr1 559091 T A
Chr1 559140 A G
Chr1 559158 T C
Chr1 559169 G A
Chr1 559193 G A
Chr1 559208 T G
Chr1 559232 T C
Chr1 559256 G A
Chr1 559273 C T
Chr1 559274 A G
Chr1 559289 C T
Chr1 559311 A T
Chr1 559363 A G
Chr1 559365 C T
Chr1 559472 C T
Chr1 559517 C T
Chr1 559535 T C
Chr1 559563 G A
Chr1 559572 T C
Chr1 559653 G A
Chr1 559692 G A
Chr1 559727 T G
Chr1 559832 T C
Chr1 559837 T A
Chr1 559965 A G
Chr1 560002 C T
Chr1 560046 T A
Chr1 560066 C G
Chr1 560123 G A
Chr1 560305 C T
Chr1 560323 C A
Chr1 560369 T C
Chr1 560411 T C
Chr1 560561 A G
Chr1 560569 T A
Chr1 560635 C T
Chr1 560674 G A
Chr1 560675 G A
Chr1 560908 T G
Chr1 561184 A G
Chr1 561186 C T
Chr1 561259 T A
Chr1 561318 G C
Chr1 561397 A G
Chr1 561621 G A
Chr1 561630 C T
Chr1 561636 G A
Chr1 561714 G T
Chr1 561931 T C
Chr1 561945 A G
Chr1 561980 T C
Chr1 561984 G T
Chr1 562028 G A
Chr1 562097 T C
Chr1 562144 C T
Chr1 562170 T A
Chr1 562180 C T
Chr1 562285 G A
Chr1 562414 A G
Chr1 562659 G A
Chr1 562664 T C
Chr1 562874 C T
Chr1 562907 T C
Chr1 563226 C T
Chr1 563241 G A
Chr1 563293 G A
Chr1 563300 G A
Chr1 563302 G A
Chr1 563335 A C
Chr1 563336 T C
Chr1 563385 G A
Chr1 563434 A T
Chr1 563516 C T
Chr1 563518 C T
Chr1 563546 A G
Chr1 563786 C T
Chr1 563993 T C
Chr1 564033 A C
Chr1 564081 T A
Chr1 564136 T C
Chr1 564271 T G
Chr1 564401 A G
Chr1 564648 G A
Chr1 564735 A G
Chr1 565019 T G
Chr1 565855 G A
Chr1 566163 T C
Chr1 566489 A T
Chr1 566568 C A
Chr1 567066 G T
Chr1 567087 T A
Chr1 567234 A G
Chr1 567239 C T
Chr1 567722 G A
Chr1 567817 C T
Chr1 567841 G A
Chr1 567847 T G
Chr1 568138 T A
Chr1 568591 C T
Chr1 568726 C T
Chr1 568958 T A
Chr1 569183 G A
Chr1 569447 A G
Chr1 570117 A T
Chr1 570246 C T
Chr1 570363 G T
Chr1 570952 G C
Chr1 571268 T C
Chr1 571454 T C
Chr1 572103 G A
Chr1 572417 G C
Chr1 572684 G C
Chr1 573064 G A
Chr1 574238 T C
Chr1 574286 G C
Chr1 574306 T A
Chr1 574316 G A
Chr1 574418 C T
Chr1 574424 C G
Chr1 574889 C T
Chr1 574985 A T
Chr1 575097 A G
Chr1 575106 T C
Chr1 575107 A G
Chr1 575110 C T
Chr1 575120 C T
Chr1 575338 A T
Chr1 575345 A G
Chr1 575415 T C
Chr1 575436 G A
Chr1 575446 C T
Chr1 575641 G A
Chr1 575688 G A
Chr1 575694 T C
Chr1 575730 T C
Chr1 575751 A G
Chr1 575820 T C
Chr1 575821 G A
Chr1 575914 A T
Chr1 575938 A G
Chr1 575976 C T
Chr1 576055 T C
Chr1 576211 A G
Chr1 576253 T C
Chr1 576294 G A
Chr1 576313 C T
Chr1 576448 A C
Chr1 576669 G A
Chr1 576675 A G
Chr1 576729 T C
Chr1 576741 T C
Chr1 576753 G A
Chr1 576759 T C
Chr1 576821 G A
Chr1 576863 G T
Chr1 576903 T C
Chr1 576945 A G
Chr1 576948 A G
Chr1 576955 G T
Chr1 576985 G A
Chr1 576991 T C
Chr1 577084 G A
Chr1 577101 C T
Chr1 577109 G A
Chr1 577189 G A
Chr1 577209 A G
Chr1 577215 C T
Chr1 577279 A G
Chr1 577297 T C
Chr1 577315 G A
Chr1 577340 A T
Chr1 577457 G A
Chr1 577577 G A
Chr1 578450 G A
Chr1 578580 A G
Chr1 579190 C T
Chr1 579249 A G
Chr1 579682 C T
Chr1 579801 A G
Chr1 580227 A C
Chr1 580609 A G
Chr1 581132 G A
Chr1 581169 A T
Chr1 581170 G A
Chr1 581217 G A
Chr1 581288 G A
Chr1 581346 T C
Chr1 581440 A G
Chr1 581739 T C
Chr1 582030 G A
Chr1 582328 C T
Chr1 583113 A T
Chr1 584226 C T
Chr1 585085 C T
Chr1 585277 T C
Chr1 585973 T G
Chr1 586432 C T
Chr1 586514 C T
Chr1 586628 C T
Chr1 586632 T C
Chr1 586633 G A
Chr1 586648 A G
Chr1 586655 G A
Chr1 586684 T C
Chr1 586749 A C
Chr1 586954 T A
Chr1 587001 C T
Chr1 587572 A G
Chr1 587631 C A
Chr1 587664 C G
Chr1 587936 T C
Chr1 588186 T C
Chr1 588717 C G
Chr1 588718 C T
Chr1 588736 G A
Chr1 588745 G A
Chr1 588772 A G
Chr1 588812 T C
Chr1 588826 A G
Chr1 588828 G T
Chr1 588859 G A
Chr1 588862 A C
Chr1 588881 G A
Chr1 588898 G A
Chr1 588941 C T
Chr1 588942 T C
Chr1 588958 G C
Chr1 589693 C T
Chr1 589698 C A
Chr1 589710 C T
Chr1 589730 A G
Chr1 589770 A T
Chr1 589778 C A
Chr1 589868 G A
Chr1 590335 C T
Chr1 590600 G T
Chr1 590707 A G
Chr1 590874 T C
Chr1 591040 G C
Chr1 591988 A G
Chr1 592623 T G
Chr1 593027 C G
Chr1 593079 G A
Chr1 593125 C T
Chr1 593576 A G
Chr1 594265 G A
Chr1 594969 T C
Chr1 595120 C T
Chr1 595204 C T
Chr1 595903 A G
Chr1 596822 C T
Chr1 597348 C T
Chr1 597364 G T
Chr1 598789 G A
Chr1 598813 T C
Chr1 599053 A G
Chr1 599068 C G
Chr1 599669 G C
Chr1 599785 C T
Chr1 600384 C G
Chr1 600591 C T
Chr1 600604 C T
Chr1 600606 G A
Chr1 600623 C T
Chr1 600719 G A
Chr1 600903 A C
Chr1 601002 C G
Chr1 601200 G A
Chr1 601270 A T
Chr1 601315 C T
Chr1 601383 C T
Chr1 601522 T C
Chr1 601561 T C
Chr1 601928 G A
Chr1 601952 T A
Chr1 601969 G A
Chr1 602018 G A
Chr1 602035 C A
Chr1 602036 C A
Chr1 602045 T A
Chr1 602062 G A
Chr1 602099 A C
Chr1 602120 G C
Chr1 602275 A G
Chr1 602321 C A
Chr1 602388 C T
Chr1 602496 C G
Chr1 602501 A G
Chr1 602504 A G
Chr1 602512 A G
Chr1 602513 G T
Chr1 602520 A G
Chr1 602577 T G
Chr1 602597 C A
Chr1 602617 C T
Chr1 602624 G A
Chr1 602635 A T
Chr1 602686 C G
Chr1 602735 A T
Chr1 602747 G T
Chr1 602838 T A
Chr1 602956 T G
Chr1 603201 A G
Chr1 603219 G A
Chr1 603228 G A
Chr1 603276 C T
Chr1 603287 G T
Chr1 603291 A T
Chr1 603333 G A
Chr1 603334 T C
Chr1 603357 T C
Chr1 603427 T C
Chr1 603432 G A
Chr1 603438 T G
Chr1 603455 A T
Chr1 603469 A T
Chr1 604108 T C
Chr1 604137 C A
Chr1 604188 T C
Chr1 604243 C T
Chr1 604276 T C
Chr1 604277 G A
Chr1 604305 A C
Chr1 604326 G A
Chr1 604336 C A
Chr1 604341 A G
Chr1 604403 T C
Chr1 604412 G A
Chr1 604499 C G
Chr1 604538 C T
Chr1 604629 G A
Chr1 604637 T A
Chr1 604727 C A
Chr1 604774 C A
Chr1 604873 T G
Chr1 605318 G T
Chr1 606225 C T
Chr1 606715 A G
Chr1 606782 T C
Chr1 606885 C T
Chr1 607087 G C
Chr1 607278 A G
Chr1 607584 C T
Chr1 608296 T C
Chr1 608416 G A
Chr1 608448 T C
Chr1 608533 A G
Chr1 608572 T C
Chr1 608622 T C
Chr1 608629 C T
Chr1 608662 T C
Chr1 608839 G A
Chr1 608845 C A
Chr1 609001 G A
Chr1 609093 G A
Chr1 609145 T C
Chr1 609186 T C
Chr1 610345 C A
Chr1 610673 C A
Chr1 610843 T C
Chr1 611143 C T
Chr1 611229 T G
Chr1 611230 C A
Chr1 611231 C A
Chr1 611789 T C
Chr1 611906 T G
Chr1 612450 A G
Chr1 612808 C T
Chr1 612824 C T
Chr1 612870 G A
Chr1 612897 A G
Chr1 613199 A G
Chr1 613224 C T
Chr1 613233 G A
Chr1 613297 C T
Chr1 613331 T C
Chr1 613350 A G
Chr1 613425 T C
Chr1 613501 A G
Chr1 613510 C T
Chr1 613591 T C
Chr1 613596 T C
Chr1 613719 C T
Chr1 613756 A G
Chr1 613761 C T
Chr1 613762 T C
Chr1 613771 T A
Chr1 613785 G A
Chr1 613798 C G
Chr1 613906 C T
Chr1 613971 G A
Chr1 613980 C T
Chr1 614321 A G
Chr1 614369 C A
Chr1 614505 C A
Chr1 614677 T C
Chr1 615285 T G
Chr1 616382 A T
Chr1 616479 C T
Chr1 616484 T G
Chr1 616529 C A
Chr1 616606 T C
Chr1 616615 C T
Chr1 616667 T C
Chr1 616673 G A
Chr1 616689 C A
Chr1 616745 A G
Chr1 616748 A G
Chr1 616759 C T
Chr1 616803 A T
Chr1 616804 T C
Chr1 616849 T C
Chr1 616884 A C
Chr1 616887 T C
Chr1 616893 T C
Chr1 616917 C T
Chr1 616958 C T
Chr1 618008 G A
Chr1 618268 C T
Chr1 618389 A G
Chr1 618523 C T
Chr1 618622 G A
Chr1 618708 T C
Chr1 618747 C T
Chr1 618748 A G
Chr1 619702 T A
Chr1 620107 A T
Chr1 620291 C T
Chr1 620364 T G
Chr1 620435 T G
Chr1 620527 C A
Chr1 621110 C T
Chr1 621675 A G
Chr1 621857 C T
Chr1 622271 G C
Chr1 622525 G A
Chr1 622543 G A
Chr1 622606 G A
Chr1 622609 G A
Chr1 622626 T C
Chr1 622630 A G
Chr1 622631 G A
Chr1 622888 T C
Chr1 623124 C T
Chr1 623267 C A
Chr1 623366 C T
Chr1 623753 G T
Chr1 623897 A C
Chr1 624696 C T
Chr1 624759 A G
Chr1 625070 A T
Chr1 625124 G A
Chr1 625125 A T
Chr1 625137 A C
Chr1 625222 A C
Chr1 625505 T A
Chr1 625511 C T
Chr1 625550 A C
Chr1 625554 A G
Chr1 625674 C T
Chr1 625733 C T
Chr1 625759 A T
Chr1 625792 G A
Chr1 625825 T C
Chr1 625978 G A
Chr1 626035 T A
Chr1 626089 T A
Chr1 626143 C T
Chr1 626204 G A
Chr1 626235 A C
Chr1 626246 G A
Chr1 626283 T A
Chr1 626287 T A
Chr1 626290 C A
Chr1 626315 G A
Chr1 626323 G A
Chr1 626325 T C
Chr1 627552 G A
Chr1 627993 T G
Chr1 628395 T C
Chr1 628763 T A
Chr1 628933 T C
Chr1 629665 A G
Chr1 631252 A C
Chr1 631685 T C
Chr1 631856 C G
Chr1 632555 C A
Chr1 632738 A T
Chr1 632946 C G
Chr1 633191 T A
Chr1 633532 T C
Chr1 633620 A G
Chr1 634014 T G
Chr1 634140 G A
Chr1 634208 T A
Chr1 634424 A C
Chr1 634516 C T
Chr1 634518 G A
Chr1 634539 T C
Chr1 634540 A G
Chr1 634782 A G
Chr1 634806 T G
Chr1 634820 G A
Chr1 634925 T C
Chr1 635145 T C
Chr1 635206 C T
Chr1 635354 C T
Chr1 635436 T C
Chr1 636286 A G
Chr1 636823 T A
Chr1 636857 A T
Chr1 636864 G A
Chr1 636889 C G
Chr1 636906 T C
Chr1 636936 G A
Chr1 636946 A G
Chr1 636951 A G
Chr1 636963 G A
Chr1 637010 G A
Chr1 637031 A C
Chr1 637040 C T
Chr1 637065 A G
Chr1 637080 G A
Chr1 637103 C T
Chr1 637139 C T
Chr1 637169 C T
Chr1 637262 A G
Chr1 637274 T C
Chr1 637313 T C
Chr1 637314 T C
Chr1 637325 T C
Chr1 637350 C T
Chr1 637360 C T
Chr1 637362 T C
Chr1 637406 G A
Chr1 637419 T C
Chr1 637457 A G
Chr1 637465 T C
Chr1 637474 G T
Chr1 637496 C T
Chr1 637503 T C
Chr1 637519 G A
Chr1 637522 C T
Chr1 637547 C T
Chr1 637549 C T
Chr1 637554 G A
Chr1 637556 G A
Chr1 637570 C T
Chr1 637581 C A
Chr1 637828 T G
Chr1 638082 A G
Chr1 638107 A G
Chr1 638327 A T
Chr1 638475 T C
Chr1 638529 T C
Chr1 638541 G A
Chr1 638565 T A
Chr1 638578 T C
Chr1 638594 T A
Chr1 638634 C T
Chr1 638658 G T
Chr1 638678 A C
Chr1 638690 A C
Chr1 638715 C T
Chr1 638849 T A
Chr1 638985 G C
Chr1 638994 A G
Chr1 639008 C T
Chr1 639021 G A
Chr1 639100 G A
Chr1 639139 A C
Chr1 639175 T C
Chr1 639193 C A
Chr1 639239 T C
Chr1 639293 C A
Chr1 639316 A C
Chr1 639347 G A
Chr1 639422 T C
Chr1 639440 A G
Chr1 639534 T C
Chr1 639621 T C
Chr1 639706 A G
Chr1 639708 A G
Chr1 639736 T A
Chr1 639740 T A
Chr1 639747 T C
Chr1 640000 C T
Chr1 640243 A T
Chr1 640268 G A
Chr1 640287 C T
Chr1 640465 T A
Chr1 640485 T G
Chr1 640543 A G
Chr1 640657 G A
Chr1 640681 G C
Chr1 640688 C G
Chr1 640711 C G
Chr1 640905 C T
Chr1 641093 T C
Chr1 641212 C G
Chr1 641405 C T
Chr1 641570 A T
Chr1 641616 C T
Chr1 641638 T C
Chr1 642086 G A
Chr1 642335 A G
Chr1 642438 G A
Chr1 642454 T G
Chr1 642499 T C
Chr1 642504 C A
Chr1 642505 C T
Chr1 642541 C A
Chr1 642553 C T
Chr1 642574 G A
Chr1 642596 A G
Chr1 642601 C T
Chr1 642618 G A
Chr1 642623 A G
Chr1 642627 C T
Chr1 642639 G A
Chr1 642647 C T
Chr1 642654 A G
Chr1 642675 G T
Chr1 643015 C T
Chr1 643045 T C
Chr1 643224 T C
Chr1 643537 C T
Chr1 643583 A G
Chr1 643841 G A
Chr1 643888 T A
Chr1 644272 T C
Chr1 644277 A T
Chr1 644278 T C
Chr1 644279 A T
Chr1 644284 T C
Chr1 644298 A G
Chr1 644317 T G
Chr1 644320 T C
Chr1 644323 G A
Chr1 644335 G A
Chr1 644383 T G
Chr1 644437 A C
Chr1 644462 C T
Chr1 644481 A G
Chr1 644504 G C
Chr1 645141 T C
Chr1 645152 G A
Chr1 645237 T G
Chr1 645266 T A
Chr1 645318 A T
Chr1 645352 G A
Chr1 645396 C T
Chr1 645446 G A
Chr1 645500 C T
Chr1 645578 G A
Chr1 645654 G T
Chr1 645677 A G
Chr1 645686 A G
Chr1 645687 T C
Chr1 645701 G A
Chr1 645705 C T
Chr1 645733 A G
Chr1 645793 T C
Chr1 645829 A G
Chr1 645836 G A
Chr1 646245 A G
Chr1 646330 C T
Chr1 646489 C T
Chr1 646499 A T
Chr1 646551 G A
Chr1 646577 G A
Chr1 646669 T A
Chr1 646696 C T
Chr1 646741 T C
Chr1 646781 G A
Chr1 646790 A T
Chr1 646812 C T
Chr1 646813 A G
Chr1 646820 A G
Chr1 646945 G A
Chr1 647004 A G
Chr1 647088 A C
Chr1 647099 T G
Chr1 647166 A G
Chr1 647254 A G
Chr1 647275 C T
Chr1 647283 C T
Chr1 647303 C G
Chr1 647337 A G
Chr1 647431 T C
Chr1 647433 G A
Chr1 647511 T G
Chr1 647543 C A
Chr1 647589 C T
Chr1 647606 T C
Chr1 647607 C T
Chr1 647630 A C
Chr1 647696 T A
Chr1 647718 C T
Chr1 647932 C A
Chr1 647993 G A
Chr1 647999 C G
Chr1 648176 T G
Chr1 648196 G A
Chr1 648279 G A
Chr1 648347 C G
Chr1 648398 G A
Chr1 648443 T C
Chr1 648477 C T
Chr1 648497 T C
Chr1 648577 G A
Chr1 648583 G A
Chr1 648649 C T
Chr1 648664 G A
Chr1 648806 G C
Chr1 648810 C T
Chr1 648915 C T
Chr1 648939 G A
Chr1 648946 C T
Chr1 648979 T C
Chr1 649005 T C
Chr1 649009 G A
Chr1 649076 T C
Chr1 649087 T C
Chr1 649163 G C
Chr1 649222 T C
Chr1 649272 T C
Chr1 649876 T C
Chr1 649943 C T
Chr1 650053 C G
Chr1 650307 T C
Chr1 652286 A G
Chr1 653163 A G
Chr1 653168 C T
Chr1 653219 T C
Chr1 653860 C T
Chr1 654676 G T
Chr1 655170 G A
Chr1 655764 A G
Chr1 656188 T C
Chr1 656342 T A
Chr1 656396 T A
Chr1 656625 C G
Chr1 656705 G A
Chr1 656843 C T
Chr1 657192 G A
Chr1 657286 C T
Chr1 657314 G T
Chr1 657349 G C
Chr1 657445 A G
Chr1 657510 A G
Chr1 657609 C T
Chr1 657634 T C
Chr1 657640 C T
Chr1 657844 A C
Chr1 657860 A G
Chr1 658419 A G
Chr1 658526 T A
Chr1 658592 T C
Chr1 659270 G A
Chr1 659275 T C
Chr1 659278 A G
Chr1 659307 T C
Chr1 659315 A G
Chr1 659318 T C
Chr1 660560 C T
Chr1 661641 T A
Chr1 661700 T C
Chr1 661701 A G
Chr1 661823 T G
Chr1 661863 G C
Chr1 662065 C T
Chr1 662088 A G
Chr1 662095 C A
Chr1 662125 C T
Chr1 662347 T G
Chr1 662379 T A
Chr1 662401 G A
Chr1 662830 G A
Chr1 663193 T C
Chr1 663306 T C
Chr1 663409 A G
Chr1 663511 T A
Chr1 663668 T A
Chr1 663875 T A
Chr1 664315 A G
Chr1 664319 G A
Chr1 664570 C A
Chr1 665014 G A
Chr1 665106 T C
Chr1 667546 A G
Chr1 667581 C T
Chr1 667606 A G
Chr1 667643 G A
Chr1 667644 G A
Chr1 667668 A C
Chr1 667676 T C
Chr1 667742 C T
Chr1 667744 G A
Chr1 668160 A C
Chr1 668163 T G
Chr1 668189 C T
Chr1 668197 T C
Chr1 668713 C T
Chr1 668726 G A
Chr1 668907 C T
Chr1 668967 C T
Chr1 669113 G A
Chr1 669130 C T
Chr1 669294 T C
Chr1 669783 A C
Chr1 671216 C T
Chr1 672033 T A
Chr1 672484 G A
Chr1 672523 A C
Chr1 672562 A G
Chr1 672606 T G
Chr1 672663 G A
Chr1 672707 T A
Chr1 672839 C T
Chr1 673112 G A
Chr1 673148 A C
Chr1 673161 C T
Chr1 673231 C A
Chr1 673246 A G
Chr1 673274 G A
Chr1 673423 C T
Chr1 673487 A G
Chr1 673537 C T
Chr1 673543 T C
Chr1 673582 C T
Chr1 673647 T C
Chr1 674006 A G
Chr1 674060 C G
Chr1 675025 T C
Chr1 675077 T A
Chr1 675157 C T
Chr1 675165 G A
Chr1 675254 A T
Chr1 675255 A G
Chr1 675274 T C
Chr1 675424 C G
Chr1 675948 C T
Chr1 675966 T C
Chr1 675986 A G
Chr1 676024 A G
Chr1 676026 T C
Chr1 676050 C A
Chr1 676206 C T
Chr1 676567 T C
Chr1 677235 C T
Chr1 677932 T C
Chr1 678592 A C
Chr1 678833 T C
Chr1 679271 C T
Chr1 679459 A G
Chr1 679892 G A
Chr1 680052 T C
Chr1 680512 C G
Chr1 680560 G T
Chr1 680612 T A
Chr1 680649 T C
Chr1 680675 A T
Chr1 680676 T G
Chr1 680844 A G
Chr1 681368 A T
Chr1 681514 T A
Chr1 681729 T C
Chr1 682579 A G
Chr1 682684 G C
Chr1 682719 C T
Chr1 682853 T G
Chr1 682867 C T
Chr1 683034 C T
Chr1 683065 T A
Chr1 683126 T C
Chr1 683163 G A
Chr1 683169 C T
Chr1 683228 C T
Chr1 683275 C T
Chr1 683285 C T
Chr1 683332 C T
Chr1 683358 G C
Chr1 683368 A C
Chr1 683376 G T
Chr1 683377 A C
Chr1 683666 T A
Chr1 684005 C A
Chr1 684236 C T
Chr1 684247 A C
Chr1 684994 G A
Chr1 685063 G A
Chr1 685190 A G
Chr1 685216 C T
Chr1 685227 C T
Chr1 685387 C T
Chr1 685501 T A
Chr1 685530 C T
Chr1 685564 T G
Chr1 685569 A G
Chr1 685634 G A
Chr1 685663 G T
Chr1 685672 A T
Chr1 685708 A C
Chr1 685712 A G
Chr1 685723 C T
Chr1 685742 T C
Chr1 685775 A G
Chr1 685778 G C
Chr1 685782 G A
Chr1 685814 G A
Chr1 685823 C A
Chr1 685825 G A
Chr1 685827 T G
Chr1 685830 A C
Chr1 685840 T G
Chr1 685841 A G
Chr1 685844 T C
Chr1 685881 C T
Chr1 685908 G C
Chr1 685915 A G
Chr1 685948 G T
Chr1 685968 C T
Chr1 686006 G A
Chr1 686008 C A
Chr1 686038 T C
Chr1 686051 C T
Chr1 686115 C T
Chr1 686190 G A
Chr1 686334 C A
Chr1 686339 T C
Chr1 686363 C T
Chr1 686443 C T
Chr1 686477 T C
Chr1 686509 T C
Chr1 686513 G A
Chr1 686566 T G
Chr1 686574 G C
Chr1 686578 T C
Chr1 686580 G A
Chr1 686587 C T
Chr1 686631 G T
Chr1 686644 A G
Chr1 686665 C T
Chr1 686673 A C
Chr1 686756 A G
Chr1 686820 A G
Chr1 686844 A T
Chr1 686845 G A
Chr1 686857 A T
Chr1 686886 C A
Chr1 686993 T C
Chr1 687023 C A
Chr1 687067 C T
Chr1 687195 A G
Chr1 687384 A G
Chr1 687392 C A
Chr1 687396 A G
Chr1 687440 G A
Chr1 687460 G A
Chr1 687487 C A
Chr1 687508 G A
Chr1 687518 T C
Chr1 687527 G A
Chr1 687532 G A
Chr1 687533 C T
Chr1 687534 G A
Chr1 687542 C T
Chr1 687543 G A
Chr1 687558 G C
Chr1 687572 A T
Chr1 687589 G A
Chr1 687602 C A
Chr1 687604 T C
Chr1 687610 T C
Chr1 687617 T C
Chr1 687627 T A
Chr1 687630 A C
Chr1 687644 A G
Chr1 687650 G A
Chr1 687655 C T
Chr1 687675 T C
Chr1 687689 C T
Chr1 687765 T C
Chr1 687872 A G
Chr1 687884 T A
Chr1 687906 A G
Chr1 687977 T G
Chr1 688009 T A
Chr1 688044 T G
Chr1 688072 T C
Chr1 688082 A G
Chr1 688104 G C
Chr1 688108 C T
Chr1 688130 A T
Chr1 688136 T G
Chr1 688137 T G
Chr1 688138 T C
Chr1 688139 G C
Chr1 688208 T C
Chr1 688251 A G
Chr1 688256 G A
Chr1 688258 T C
Chr1 688262 G A
Chr1 688278 T C
Chr1 688374 G A
Chr1 688419 T G
Chr1 688435 G T
Chr1 688438 T A
Chr1 688442 T G
Chr1 688478 A T
Chr1 688493 C A
Chr1 701540 G A
Chr1 701541 A G
Chr1 701542 A T
Chr1 701567 T C
Chr1 701586 A G
Chr1 701767 A T
Chr1 701773 A G
Chr1 702073 T A
Chr1 702123 G A
Chr1 702139 A G
Chr1 702145 C A
Chr1 702301 A G
Chr1 702305 C T
Chr1 702306 T C
Chr1 702331 G A
Chr1 702338 T A
Chr1 702368 T C
Chr1 702385 G A
Chr1 702412 G A
Chr1 702422 C A
Chr1 702425 G T
Chr1 702437 T C
Chr1 702490 C T
Chr1 702518 G T
Chr1 702521 A G
Chr1 702572 T G
Chr1 702613 G A
Chr1 702623 A G
Chr1 702686 T A
Chr1 702687 C T
Chr1 702690 C T
Chr1 702715 T G
Chr1 702720 T C
Chr1 702733 C T
Chr1 702740 G A
Chr1 702746 A G
Chr1 702753 A T
Chr1 702770 T A
Chr1 702804 C G
Chr1 702922 A G
Chr1 703012 C T
Chr1 703019 A T
Chr1 703031 C A
Chr1 703062 G A
Chr1 703065 A G
Chr1 703072 G A
Chr1 703073 A C
Chr1 703077 C T
Chr1 703081 G T
Chr1 703082 T C
Chr1 703107 C T
Chr1 703113 C T
Chr1 703144 A T
Chr1 703189 C T
Chr1 703205 A G
Chr1 703225 T C
Chr1 703247 C T
Chr1 703252 G A
Chr1 703294 T C
Chr1 703296 A G
Chr1 703302 G T
Chr1 703381 C T
Chr1 703446 C T
Chr1 703495 C G
Chr1 703520 G A
Chr1 703534 A G
Chr1 703550 A G
Chr1 703559 C T
Chr1 703562 T A
Chr1 703565 A G
Chr1 703569 G A
Chr1 703579 T G
Chr1 703582 T C
Chr1 703586 A T
Chr1 703588 A T
Chr1 703591 G C
Chr1 703592 A C
Chr1 703594 T G
Chr1 703595 C A
Chr1 703597 G T
Chr1 703598 G C
Chr1 703601 A T
Chr1 703608 G A
Chr1 703612 G A
Chr1 703703 T C
Chr1 703717 A G
Chr1 703776 G A
Chr1 703808 A G
Chr1 703810 A C
Chr1 703832 A G
Chr1 703949 C T
Chr1 703977 T C
Chr1 704022 G A
Chr1 704023 A G
Chr1 704250 C A
Chr1 704303 A G
Chr1 704343 A G
Chr1 704362 C G
Chr1 704366 G A
Chr1 704409 C T
Chr1 704413 A G
Chr1 704452 G A
Chr1 704545 A G
Chr1 704570 C T
Chr1 704573 G A
Chr1 704584 T C
Chr1 704588 C T
Chr1 704608 T A
Chr1 704629 T A
Chr1 704631 A T
Chr1 704636 A G
Chr1 704648 G A
Chr1 704697 T G
Chr1 704746 T C
Chr1 704770 A G
Chr1 704920 T A
Chr1 705074 G A
Chr1 705313 T G
Chr1 705370 A G
Chr1 705783 T C
Chr1 705818 T C
Chr1 705822 G A
Chr1 705858 A G
Chr1 705891 A G
Chr1 705899 G A
Chr1 705955 T C
Chr1 706043 T C
Chr1 706054 A G
Chr1 706070 A C
Chr1 706101 A T
Chr1 713628 T A
Chr1 713911 G T
Chr1 714112 C T
Chr1 714359 T C
Chr1 714609 G A
Chr1 714861 G T
Chr1 714990 A G
Chr1 715005 A G
Chr1 715191 A T
Chr1 715207 T C
Chr1 715223 T C
Chr1 715227 T C
Chr1 715236 A G
Chr1 715251 T C
Chr1 715255 T C
Chr1 715264 A G
Chr1 715279 T C
Chr1 715283 T C
Chr1 715285 T C
Chr1 715336 A G
Chr1 715354 A C
Chr1 715395 C T
Chr1 715409 T C
Chr1 715441 A G
Chr1 715638 T C
Chr1 715774 T C
Chr1 715795 T C
Chr1 715853 C T
Chr1 715856 G A
Chr1 715869 T C
Chr1 715900 T C
Chr1 715906 T C
Chr1 715908 T C
Chr1 715911 G A
Chr1 715920 T C
Chr1 715936 C T
Chr1 715939 C T
Chr1 715950 C A
Chr1 715964 T A
Chr1 715975 C A
Chr1 716034 T G
Chr1 716051 G A
Chr1 716055 T C
Chr1 716066 T C
Chr1 716169 C T
Chr1 716208 T C
Chr1 716216 C T
Chr1 716249 T C
Chr1 716254 G A
Chr1 716267 A G
Chr1 716356 T A
Chr1 716435 C G
Chr1 716455 C A
Chr1 716481 C T
Chr1 716585 T C
Chr1 716590 A C
Chr1 716642 C T
Chr1 716646 G T
Chr1 716650 A G
Chr1 716652 T A
Chr1 716672 C T
Chr1 716682 T C
Chr1 716766 G A
Chr1 716778 T C
Chr1 716798 C T
Chr1 716809 G T
Chr1 716851 C G
Chr1 716890 C T
Chr1 716925 G A
Chr1 716950 T C
Chr1 716972 C A
Chr1 716998 A T
Chr1 717000 T C
Chr1 717061 T C
Chr1 717242 G A
Chr1 717249 A C
Chr1 717310 C A
Chr1 717368 A G
Chr1 717373 C T
Chr1 717461 T G
Chr1 717632 G T
Chr1 717844 C T
Chr1 717863 C T
Chr1 718100 A G
Chr1 718369 C A
Chr1 718538 G T
Chr1 718957 T C
Chr1 745495 C T
Chr1 745534 C T
Chr1 745662 A G
Chr1 745666 A C
Chr1 745667 T C
Chr1 745684 A G
Chr1 747386 A G
Chr1 747641 T A
Chr1 747649 C T
Chr1 747722 G C
Chr1 747727 C T
Chr1 747745 T G
Chr1 747828 T C
Chr1 747952 C A
Chr1 747982 T C
Chr1 748009 G T
Chr1 748067 G A
Chr1 748199 T C
Chr1 748220 A G
Chr1 748233 G A
Chr1 748242 G A
Chr1 748252 T C
Chr1 748462 C T
Chr1 748481 C T
Chr1 748531 C T
Chr1 748534 A T
Chr1 748550 A C
Chr1 748575 A G
Chr1 748578 G C
Chr1 748614 C A
Chr1 748624 G A
Chr1 748625 T A
Chr1 748636 G A
Chr1 748639 G A
Chr1 748660 T C
Chr1 748732 A G
Chr1 748767 T C
Chr1 748789 T G
Chr1 748823 A C
Chr1 748827 A C
Chr1 748944 T A
Chr1 749005 C G
Chr1 749033 C T
Chr1 749097 C A
Chr1 749130 G A
Chr1 749148 C T
Chr1 749183 G A
Chr1 749307 A G
Chr1 749348 G A
Chr1 749378 A G
Chr1 749406 T C
Chr1 749407 G A
Chr1 749408 T G
Chr1 749412 C T
Chr1 749417 G C
Chr1 749418 T A
Chr1 749456 C T
Chr1 749457 C A
Chr1 749480 A G
Chr1 749486 A T
Chr1 749499 C A
Chr1 749504 C A
Chr1 749505 C T
Chr1 749546 A T
Chr1 749547 A G
Chr1 749589 A G
Chr1 749635 C G
Chr1 749652 A C
Chr1 749713 A G
Chr1 749743 C G
Chr1 749762 G A
Chr1 749787 A G
Chr1 749828 G A
Chr1 749845 T C
Chr1 749847 T A
Chr1 749864 A T
Chr1 749874 T G
Chr1 749903 C T
Chr1 749904 A G
Chr1 749928 A G
Chr1 749956 A T
Chr1 750000 C T
Chr1 750037 G A
Chr1 750062 C T
Chr1 750079 G A
Chr1 750099 A T
Chr1 750333 T C
Chr1 750610 T C
Chr1 750632 C A
Chr1 750703 C A
Chr1 750704 T C
Chr1 750765 G A
Chr1 750783 G T
Chr1 750791 A G
Chr1 750792 C T
Chr1 750806 C T
Chr1 750825 G A
Chr1 750920 G A
Chr1 750921 T G
Chr1 750947 C T
Chr1 751406 A G
Chr1 751487 G A
Chr1 752882 G A
Chr1 752933 G T
Chr1 752954 G A
Chr1 752983 C A
Chr1 753223 T C
Chr1 753227 G A
Chr1 753673 G A
Chr1 753959 T A
Chr1 754051 C T
Chr1 754065 T A
Chr1 754153 G C
Chr1 754187 T A
Chr1 754205 T A
Chr1 754258 G A
Chr1 754378 A C
Chr1 754687 G A
Chr1 754759 C T
Chr1 754781 A G
Chr1 754842 T C
Chr1 754859 T C
Chr1 754867 T A
Chr1 754886 A T
Chr1 754897 C T
Chr1 754928 A C
Chr1 754971 C T
Chr1 755351 C T
Chr1 755501 A G
Chr1 755537 T C
Chr1 755582 C T
Chr1 755590 G A
Chr1 755630 T C
Chr1 755931 C A
Chr1 756018 A G
Chr1 756125 A G
Chr1 756210 A C
Chr1 756267 C G
Chr1 756287 C T
Chr1 756312 T C
Chr1 756322 A T
Chr1 756323 T C
Chr1 756348 T C
Chr1 756361 T A
Chr1 756376 T C
Chr1 756433 T C
Chr1 756496 G A
Chr1 756538 C G
Chr1 756560 T C
Chr1 756624 T C
Chr1 756652 A G
Chr1 756763 A G
Chr1 756802 A G
Chr1 756929 T C
Chr1 756930 C T
Chr1 756951 C A
Chr1 757039 T G
Chr1 757077 A T
Chr1 757105 A G
Chr1 757256 T C
Chr1 757931 T C
Chr1 757994 T A
Chr1 757997 C G
Chr1 758112 G A
Chr1 758115 C T
Chr1 758122 G T
Chr1 758125 C T
Chr1 758131 G A
Chr1 758467 G A
Chr1 758873 C T
Chr1 758885 C T
Chr1 758904 T A
Chr1 758919 A T
Chr1 758954 A G
Chr1 758999 A T
Chr1 759045 G T
Chr1 759308 T C
Chr1 759318 A G
Chr1 759613 G A
Chr1 759722 A G
Chr1 759786 G A
Chr1 759801 A G
Chr1 759846 A G
Chr1 759979 A C
Chr1 760032 G A
Chr1 760110 A G
Chr1 760256 G A
Chr1 760290 T A
Chr1 760353 T C
Chr1 760394 A G
Chr1 760403 A G
Chr1 760436 A G
Chr1 760607 C T
Chr1 760615 T G
Chr1 760617 T C
Chr1 760635 A G
Chr1 760651 T C
Chr1 760665 C T
Chr1 760686 A C
Chr1 760752 G A
Chr1 761081 T A
Chr1 761095 T C
Chr1 761152 G A
Chr1 761202 T C
Chr1 761352 G C
Chr1 761380 C T
Chr1 761405 C G
Chr1 761416 C T
Chr1 761483 C A
Chr1 761489 C G
Chr1 761569 G A
Chr1 761659 T C
Chr1 761667 T C
Chr1 761700 A G
Chr1 761725 G A
Chr1 761774 C A
Chr1 761797 C A
Chr1 761805 A T
Chr1 761854 C T
Chr1 761974 C T
Chr1 762148 A G
Chr1 762255 G A
Chr1 762325 T C
Chr1 762338 G A
Chr1 762390 A G
Chr1 762434 T C
Chr1 762444 T C
Chr1 762558 G A
Chr1 762639 G A
Chr1 762708 G A
Chr1 762762 A G
Chr1 762825 G A
Chr1 762858 A G
Chr1 762914 G C
Chr1 762991 G A
Chr1 763002 G A
Chr1 763027 C G
Chr1 763064 A G
Chr1 763074 T A
Chr1 763076 C A
Chr1 763331 T A
Chr1 763334 C T
Chr1 763353 C G
Chr1 763383 T A
Chr1 763401 T C
Chr1 763405 C T
Chr1 763429 T C
Chr1 763440 C T
Chr1 763638 C T
Chr1 763639 T A
Chr1 763875 T C
Chr1 763967 A G
Chr1 764590 G A
Chr1 764724 T C
Chr1 764734 A G
Chr1 764933 A C
Chr1 764944 A G
Chr1 764952 C G
Chr1 764977 C T
Chr1 764992 A G
Chr1 764999 T G
Chr1 765023 G C
Chr1 765041 C T
Chr1 765052 T C
Chr1 765080 T C
Chr1 765113 C T
Chr1 765114 G C
Chr1 765188 A G
Chr1 765241 C G
Chr1 765257 T C
Chr1 765307 C A
Chr1 765385 C T
Chr1 765389 A G
Chr1 765521 C A
Chr1 765780 G A
Chr1 765880 T A
Chr1 765947 T C
Chr1 766123 C T
Chr1 766321 C T
Chr1 766471 T G
Chr1 766574 T C
Chr1 766603 A G
Chr1 766817 A C
Chr1 766957 G A
Chr1 767153 G C
Chr1 767379 C T
Chr1 767473 A G
Chr1 767475 C G
Chr1 767507 C G
Chr1 767516 T A
Chr1 767619 G A
Chr1 767625 C G
Chr1 767649 A G
Chr1 767802 C G
Chr1 767805 T C
Chr1 767837 A G
Chr1 767839 A G
Chr1 767853 T A
Chr1 767855 G A
Chr1 767900 A G
Chr1 767938 A G
Chr1 767990 T C
Chr1 767998 G A
Chr1 768014 G T
Chr1 768024 C T
Chr1 768068 A C
Chr1 768080 G T
Chr1 768082 C T
Chr1 768099 C A
Chr1 768101 T C
Chr1 768141 A T
Chr1 768157 G A
Chr1 768220 G A
Chr1 768271 A G
Chr1 768289 G A
Chr1 768299 G C
Chr1 768302 G C
Chr1 768354 G T
Chr1 768376 T A
Chr1 768404 C A
Chr1 768411 T C
Chr1 768450 A G
Chr1 768453 T A
Chr1 768473 C G
Chr1 768480 T C
Chr1 768486 G A
Chr1 768527 C G
Chr1 768573 C T
Chr1 768584 T G
Chr1 768586 T C
Chr1 768643 A G
Chr1 768686 A T
Chr1 768721 T A
Chr1 768762 T G
Chr1 768834 A T
Chr1 768862 G A
Chr1 768922 T C
Chr1 768940 T C
Chr1 768979 C A
Chr1 769005 T A
Chr1 769014 G T
Chr1 769446 G A
Chr1 769455 C T
Chr1 771996 C G
Chr1 772229 T G
Chr1 772401 T A
Chr1 772446 C T
Chr1 772571 T G
Chr1 772616 A G
Chr1 773125 T C
Chr1 774360 C G
Chr1 775921 C G
Chr1 777389 T C
Chr1 778354 G T
Chr1 779124 T G
Chr1 794450 T G
Chr1 794451 A C
Chr1 794710 A G
Chr1 794713 C T
Chr1 794846 A G
Chr1 794905 C T
Chr1 794975 A C
Chr1 794985 C T
Chr1 795329 C T
Chr1 795368 T C
Chr1 795403 T C
Chr1 795456 C T
Chr1 795506 G A
Chr1 795656 A G
Chr1 795687 G A
Chr1 795839 C T
Chr1 795886 A G
Chr1 796057 C T
Chr1 796321 G A
Chr1 796461 A G
Chr1 796484 G C
Chr1 796485 C T
Chr1 796570 C T
Chr1 796609 T C
Chr1 796942 G A
Chr1 797026 G A
Chr1 797076 G A
Chr1 797393 A G
Chr1 797539 A C
Chr1 798184 G C
Chr1 798194 C T
Chr1 798364 C T
Chr1 798381 A G
Chr1 798395 C T
Chr1 798446 C A
Chr1 798447 C T
Chr1 798453 T C
Chr1 798509 A G
Chr1 798536 G A
Chr1 798632 G A
Chr1 798668 G A
Chr1 798728 T C
Chr1 798737 A G
Chr1 798779 T C
Chr1 798788 T G
Chr1 798827 A G
Chr1 798868 G T
Chr1 798889 C T
Chr1 798947 C T
Chr1 798965 G A
Chr1 798967 C A
Chr1 798968 A G
Chr1 798972 T C
Chr1 798986 A G
Chr1 799187 G T
Chr1 799190 G A
Chr1 799196 T C
Chr1 799199 T C
Chr1 799234 A T
Chr1 799235 A C
Chr1 799236 G A
Chr1 799301 C T
Chr1 799309 A G
Chr1 799311 G A
Chr1 799316 A C
Chr1 799322 T C
Chr1 799386 G A
Chr1 799464 G A
Chr1 801143 C T
Chr1 801239 G A
Chr1 801340 T G
Chr1 801367 T C
Chr1 801376 T C
Chr1 801445 C A
Chr1 801481 T C
Chr1 801498 T C
Chr1 801505 C T
Chr1 801510 C T
Chr1 801517 G C
Chr1 801521 C T
Chr1 801523 C T
Chr1 801524 G A
Chr1 801526 G A
Chr1 801555 A G
Chr1 801562 T C
Chr1 801565 G T
Chr1 801567 C T
Chr1 801568 G A
Chr1 801569 G A
Chr1 801573 T C
Chr1 801581 G C
Chr1 801623 G A
Chr1 801648 C T
Chr1 801716 C T
Chr1 801769 T C
Chr1 802049 G A
Chr1 802407 A T
Chr1 802594 A G
Chr1 804844 G A
Chr1 804860 A G
Chr1 805072 C G
Chr1 805285 A G
Chr1 805524 G A
Chr1 805600 G A
Chr1 805606 A G
Chr1 805621 G A
Chr1 805659 C T
Chr1 805782 T C
Chr1 806039 A G
Chr1 806238 T G
Chr1 806964 G A
Chr1 807369 C T
Chr1 807430 T A
Chr1 807537 T C
Chr1 807765 G T
Chr1 808452 C T
Chr1 808892 A G
Chr1 808996 C T
Chr1 809036 T C
Chr1 809158 C T
Chr1 809168 A T
Chr1 810241 G A
Chr1 810700 A G
Chr1 810947 C G
Chr1 811395 G T
Chr1 811546 A G
Chr1 811768 G A
Chr1 811778 T C
Chr1 811936 C T
Chr1 812012 G A
Chr1 812078 A G
Chr1 812380 C G
Chr1 813264 T C
Chr1 813273 C T
Chr1 813746 C T
Chr1 813942 C A
Chr1 814000 A C
Chr1 814902 G A
Chr1 816518 T C
Chr1 816535 A G
Chr1 816724 A C
Chr1 816970 C G
Chr1 817455 T C
Chr1 817985 G A
Chr1 818048 T C
Chr1 818367 G T
Chr1 819207 C G
Chr1 819385 A G
Chr1 819735 T A
Chr1 820942 C T
Chr1 821235 T C
Chr1 821932 T C
Chr1 821983 G T
Chr1 822259 G A
Chr1 823357 C T
Chr1 823519 A G
Chr1 823533 C T
Chr1 823599 C T
Chr1 823803 C T
Chr1 823808 A G
Chr1 823830 A G
Chr1 825154 A G
Chr1 825207 T C
Chr1 825248 G A
Chr1 825434 C A
Chr1 825914 C T
Chr1 826168 G A
Chr1 826500 A C
Chr1 826503 T A
Chr1 826561 T C
Chr1 826650 T G
Chr1 827674 G A
Chr1 827910 C T
Chr1 827950 A G
Chr1 828041 G A
Chr1 828081 G T
Chr1 828362 G A
Chr1 828461 A C
Chr1 828569 G A
Chr1 829073 T C
Chr1 829076 A G
Chr1 829245 C T
Chr1 829753 G T
Chr1 829853 A G
Chr1 829885 C T
Chr1 829988 T C
Chr1 830000 G C
Chr1 830141 A G
Chr1 830195 T C
Chr1 830328 A G
Chr1 830665 C G
Chr1 830844 T G
Chr1 830977 G A
Chr1 831108 C T
Chr1 831201 T C
Chr1 831284 A G
Chr1 831348 G A
Chr1 831471 T C
Chr1 831585 C T
Chr1 831600 A G
Chr1 832017 T C
Chr1 832081 A C
Chr1 832122 C T
Chr1 832237 A G
Chr1 832278 A G
Chr1 832299 C T
Chr1 832338 C T
Chr1 833490 A G
Chr1 833509 T C
Chr1 833566 T C
Chr1 833935 G A
Chr1 834065 T C
Chr1 834449 T A
Chr1 835479 A G
Chr1 835675 A G
Chr1 836189 A G
Chr1 836642 G C
Chr1 837895 T C
Chr1 838222 G C
Chr1 838262 T C
Chr1 838496 G A
Chr1 838515 C T
Chr1 838622 C T
Chr1 838671 T C
Chr1 839011 A G
Chr1 839123 T C
Chr1 839752 C T
Chr1 841607 A T
Chr1 841835 T C
Chr1 842113 T A
Chr1 842115 G A
Chr1 842150 A T
Chr1 842262 C T
Chr1 842451 G T
Chr1 842883 A T
Chr1 843483 C T
Chr1 843488 A G
Chr1 843502 G A
Chr1 843581 G A
Chr1 843614 G A
Chr1 843641 G A
Chr1 843695 C T
Chr1 844349 A G
Chr1 844491 T C
Chr1 844520 T C
Chr1 844584 C T
Chr1 844640 T G
Chr1 844701 C T
Chr1 844730 T C
Chr1 844977 C T
Chr1 845024 C T
Chr1 845052 G A
Chr1 845202 G A
Chr1 845375 C T
Chr1 845409 C T
Chr1 845848 C T
Chr1 845904 G T
Chr1 846189 C G
Chr1 846214 A C
Chr1 846250 G C
Chr1 846399 C T
Chr1 846513 C T
Chr1 862849 G A
Chr1 862871 G A
Chr1 862907 T C
Chr1 863025 A G
Chr1 863113 T C
Chr1 863159 T C
Chr1 863218 C T
Chr1 863410 T G
Chr1 863845 G A
Chr1 863894 T G
Chr1 863917 C T
Chr1 864560 C G
Chr1 864853 G C
Chr1 864907 C T
Chr1 865025 C T
Chr1 865108 C G
Chr1 865753 A G
Chr1 865825 A C
Chr1 866396 C T
Chr1 866563 A G
Chr1 866669 C G
Chr1 866675 A C
Chr1 867508 A G
Chr1 867670 T C
Chr1 867782 A C
Chr1 867885 C T
Chr1 867955 A G
Chr1 867962 A G
Chr1 868111 G T
Chr1 868301 A G
Chr1 868863 T G
Chr1 869117 T A
Chr1 869219 G A
Chr1 869486 A G
Chr1 869565 C T
Chr1 869729 A G
Chr1 870190 G A
Chr1 870275 T C
Chr1 870344 G A
Chr1 870463 G A
Chr1 870962 A G
Chr1 871380 A G
Chr1 871485 T C
Chr1 871593 C T
Chr1 871723 A G
Chr1 871945 G T
Chr1 872765 C T
Chr1 872772 A G
Chr1 872869 C G
Chr1 873204 A G
Chr1 873523 T A
Chr1 873552 C A
Chr1 873556 A G
Chr1 873609 A T
Chr1 873622 C T
Chr1 873627 G C
Chr1 873631 C G
Chr1 873634 C T
Chr1 873637 T C
Chr1 873640 T C
Chr1 873643 A G
Chr1 873645 C T
Chr1 873655 C A
Chr1 873677 C T
Chr1 873693 T C
Chr1 873698 G A
Chr1 873704 C T
Chr1 873711 A G
Chr1 873719 C T
Chr1 873730 T C
Chr1 873810 C T
Chr1 873857 G T
Chr1 873898 A G
Chr1 873916 G A
Chr1 873922 A G
Chr1 873956 A G
Chr1 873974 T C
Chr1 873979 A C
Chr1 874005 C T
Chr1 874061 T G
Chr1 874078 G T
Chr1 874203 G A
Chr1 874209 C T
Chr1 874254 A C
Chr1 874294 A G
Chr1 874310 C G
Chr1 874312 C A
Chr1 874313 A C
Chr1 874339 C T
Chr1 874341 C A
Chr1 874343 T G
Chr1 874344 C T
Chr1 874348 C T
Chr1 874349 A G
Chr1 874376 A G
Chr1 874381 T C
Chr1 874384 C T
Chr1 874393 C G
Chr1 874435 G A
Chr1 874441 G A
Chr1 874451 C T
Chr1 874599 A C
Chr1 874611 A G
Chr1 874944 T C
Chr1 874980 G A
Chr1 874988 T G
Chr1 875041 G T
Chr1 875043 G A
Chr1 875058 C T
Chr1 875231 G C
Chr1 875287 G A
Chr1 875324 C T
Chr1 875484 A G
Chr1 875541 T C
Chr1 875542 G A
Chr1 875578 G A
Chr1 875583 G A
Chr1 875614 C T
Chr1 875716 C T
Chr1 875748 C T
Chr1 875763 T C
Chr1 875985 T G
Chr1 875986 C A
Chr1 876038 G A
Chr1 876198 A G
Chr1 876314 G A
Chr1 876474 A C
Chr1 876521 A C
Chr1 876558 G A
Chr1 876613 C A
Chr1 876628 C T
Chr1 876704 C T
Chr1 876791 G A
Chr1 876870 C G
Chr1 877113 C T
Chr1 877114 A G
Chr1 877252 G A
Chr1 877328 A G
Chr1 877412 A G
Chr1 877421 C T
Chr1 877445 C T
Chr1 877624 T C
Chr1 877745 G A
Chr1 877810 A T
Chr1 877902 C G
Chr1 877957 A T
Chr1 878038 A G
Chr1 878059 G A
Chr1 878106 A G
Chr1 878192 C A
Chr1 878210 A G
Chr1 878225 C T
Chr1 878249 G T
Chr1 878309 C A
Chr1 878314 C A
Chr1 878325 G A
Chr1 878348 C T
Chr1 878360 A G
Chr1 878370 T C
Chr1 878377 A C
Chr1 878393 G A
Chr1 878401 A G
Chr1 878412 G A
Chr1 878506 T C
Chr1 878661 C A
Chr1 878695 A C
Chr1 878709 G A
Chr1 881627 T C
Chr1 881634 T C
Chr1 881641 A G
Chr1 881663 T C
Chr1 881671 C T
Chr1 881679 C T
Chr1 881688 T G
Chr1 881701 C T
Chr1 881717 A G
Chr1 881751 C T
Chr1 881770 T C
Chr1 881799 C A
Chr1 881814 T A
Chr1 881815 T C
Chr1 881833 T C
Chr1 881838 C T
Chr1 881852 C A
Chr1 881877 C T
Chr1 881920 C T
Chr1 881933 A G
Chr1 881988 G A
Chr1 882026 C T
Chr1 882051 T C
Chr1 882054 C T
Chr1 882058 A G
Chr1 882071 G A
Chr1 882129 C A
Chr1 882145 A G
Chr1 882147 A G
Chr1 882169 C T
Chr1 882230 C T
Chr1 882237 C T
Chr1 882274 G A
Chr1 882299 A G
Chr1 882338 T C
Chr1 882361 C T
Chr1 882369 G T
Chr1 882371 G A
Chr1 882380 C T
Chr1 882394 G A
Chr1 882395 C T
Chr1 882409 G A
Chr1 882435 C T
Chr1 882446 A G
Chr1 882475 T C
Chr1 882489 T C
Chr1 882503 T C
Chr1 882541 T C
Chr1 882581 A C
Chr1 882738 C T
Chr1 882752 C A
Chr1 882834 G C
Chr1 882853 T C
Chr1 882863 C T
Chr1 882864 A G
Chr1 882876 T C
Chr1 882960 T C
Chr1 883025 G A
Chr1 883078 A G
Chr1 883101 C A
Chr1 883191 C T
Chr1 883199 T C
Chr1 883212 A G
Chr1 883281 C T
Chr1 883343 T C
Chr1 883523 T A
Chr1 883679 G A
Chr1 883700 T A
Chr1 883751 G A
Chr1 883778 G A
Chr1 883846 C T
Chr1 883925 C G
Chr1 883974 G A
Chr1 884071 T C
Chr1 884120 C T
Chr1 884156 G T
Chr1 884161 A G
Chr1 884168 A G
Chr1 884171 T C
Chr1 884356 T A
Chr1 884367 T A
Chr1 884368 A C
Chr1 884371 C T
Chr1 884372 A G
Chr1 884377 A T
Chr1 884382 A G
Chr1 884391 T A
Chr1 884392 G A
Chr1 884393 G A
Chr1 884404 T G
Chr1 884410 T A
Chr1 884424 T C
Chr1 884436 G A
Chr1 884456 T C
Chr1 884466 T A
Chr1 884470 G C
Chr1 884487 G A
Chr1 884516 G A
Chr1 884543 A C
Chr1 884553 A C
Chr1 884697 C T
Chr1 884716 A G
Chr1 884772 G C
Chr1 884782 C A
Chr1 884848 T C
Chr1 884882 A T
Chr1 884895 T A
Chr1 884899 C G
Chr1 884915 T C
Chr1 884952 A G
Chr1 884971 T C
Chr1 884992 C T
Chr1 885038 T C
Chr1 885045 A C
Chr1 885166 C T
Chr1 885200 T C
Chr1 885201 G A
Chr1 885210 T C
Chr1 885219 A G
Chr1 885237 C A
Chr1 885238 A G
Chr1 885249 T C
Chr1 885254 T A
Chr1 885255 A T
Chr1 885267 A G
Chr1 885276 G T
Chr1 885320 T A
Chr1 885329 T A
Chr1 885336 G A
Chr1 885337 A C
Chr1 885338 T A
Chr1 885344 C T
Chr1 885345 A G
Chr1 885347 A C
Chr1 885352 G C
Chr1 885377 T A
Chr1 886447 T G
Chr1 886484 T C
Chr1 886511 G T
Chr1 886515 G A
Chr1 886557 A G
Chr1 886563 T C
Chr1 886587 T G
Chr1 886653 G A
Chr1 886654 C T
Chr1 886687 C T
Chr1 886708 G T
Chr1 886709 A C
Chr1 886711 G C
Chr1 886712 C A
Chr1 886714 T A
Chr1 886755 G C
Chr1 886770 C A
Chr1 886771 G T
Chr1 886775 G A
Chr1 886776 A T
Chr1 886780 A C
Chr1 886796 A G
Chr1 886837 C A
Chr1 886843 C G
Chr1 886846 T C
Chr1 886861 T C
Chr1 887875 A T
Chr1 887897 A T
Chr1 887909 A G
Chr1 887918 T A
Chr1 887919 C G
Chr1 887921 G C
Chr1 887949 T C
Chr1 888048 G T
Chr1 888219 G A
Chr1 888264 C T
Chr1 889255 G A
Chr1 889304 C G
Chr1 889494 C A
Chr1 889523 C A
Chr1 889797 C G
Chr1 889798 T A
Chr1 889927 C T
Chr1 889980 T A
Chr1 890125 T C
Chr1 890141 A T
Chr1 890142 A G
Chr1 890148 G A
Chr1 890178 A G
Chr1 890260 A T
Chr1 890267 A T
Chr1 890288 G A
Chr1 890354 C T
Chr1 890500 A C
Chr1 890501 A G
Chr1 890551 C T
Chr1 890581 G A
Chr1 890587 A T
Chr1 890594 C T
Chr1 890595 G A
Chr1 890605 T C
Chr1 890612 C T
Chr1 890651 G A
Chr1 890652 C T
Chr1 890693 C T
Chr1 890744 G A
Chr1 890745 A G
Chr1 890748 C T
Chr1 890770 G A
Chr1 890831 A C
Chr1 890832 G C
Chr1 890833 T C
Chr1 890864 G C
Chr1 890873 T C
Chr1 890893 A G
Chr1 890924 C G
Chr1 890927 T C
Chr1 890941 C T
Chr1 890959 G A
Chr1 891519 T C
Chr1 891527 A G
Chr1 891553 C T
Chr1 891575 T C
Chr1 891629 G A
Chr1 891638 C G
Chr1 891658 T C
Chr1 891698 G A
Chr1 891732 C T
Chr1 891756 T C
Chr1 891760 T C
Chr1 891778 T C
Chr1 891797 A G
Chr1 891902 T A
Chr1 892002 G A
Chr1 892006 A G
Chr1 892168 G A
Chr1 892211 A C
Chr1 892216 G A
Chr1 892304 T G
Chr1 892472 A G
Chr1 892514 T A
Chr1 892568 T C
Chr1 892997 A T
Chr1 893144 T C
Chr1 893178 T A
Chr1 893209 C G
Chr1 893257 C T
Chr1 893364 T A
Chr1 893458 C G
Chr1 893644 C T
Chr1 893703 G A
Chr1 893765 G A
Chr1 893858 G A
Chr1 894167 T G
Chr1 894364 A G
Chr1 894701 A G
Chr1 894722 T G
Chr1 894861 G A
Chr1 894879 G A
Chr1 894880 T G
Chr1 894951 G A
Chr1 894972 C T
Chr1 894973 A G
Chr1 894987 T A
Chr1 894996 A G
Chr1 894997 C T
Chr1 894998 A G
Chr1 895000 A C
Chr1 895246 G A
Chr1 895401 C T
Chr1 895439 T G
Chr1 895441 T C
Chr1 895515 A G
Chr1 895575 C A
Chr1 895584 T G
Chr1 895592 A G
Chr1 895758 G A
Chr1 895856 C A
Chr1 895858 G A
Chr1 895865 G C
Chr1 895952 C T
Chr1 895998 A G
Chr1 896015 T A
Chr1 896096 A G
Chr1 896150 G T
Chr1 896339 A G
Chr1 896394 A G
Chr1 896555 C T
Chr1 896653 C A
Chr1 897667 C T
Chr1 898208 T A
Chr1 898359 G A
Chr1 898889 C T
Chr1 899112 C A
Chr1 899538 G A
Chr1 899574 A G
Chr1 899823 C G
Chr1 900273 G A
Chr1 900608 T G
Chr1 900802 A G
Chr1 900892 A G
Chr1 900958 T A
Chr1 901011 C A
Chr1 901201 C T
Chr1 901208 C T
Chr1 901263 C T
Chr1 901326 T C
Chr1 901433 G A
Chr1 901438 A G
Chr1 901443 A G
Chr1 901526 G A
Chr1 901882 G A
Chr1 901907 G A
Chr1 902678 G A
Chr1 903172 G A
Chr1 903201 C A
Chr1 903649 T C
Chr1 903872 G A
Chr1 904076 A G
Chr1 904101 C T
Chr1 904306 C A
Chr1 904387 T C
Chr1 904400 A G
Chr1 904426 A G
Chr1 904461 C T
Chr1 904522 C A
Chr1 904563 G C
Chr1 904571 T C
Chr1 904572 G A
Chr1 904582 G A
Chr1 904778 T C
Chr1 904813 C A
Chr1 904862 A G
Chr1 904872 T G
Chr1 904894 T C
Chr1 905038 G A
Chr1 905062 G T
Chr1 905081 T C
Chr1 905225 C T
Chr1 905245 G A
Chr1 905260 T A
Chr1 905261 G A
Chr1 905332 A G
Chr1 905401 T C
Chr1 905438 C T
Chr1 905449 G A
Chr1 905467 C T
Chr1 905475 G A
Chr1 905598 G A
Chr1 905635 T C
Chr1 905725 T A
Chr1 905769 T C
Chr1 905806 T C
Chr1 905857 T A
Chr1 905867 G A
Chr1 905894 C T
Chr1 905898 A C
Chr1 905902 T G
Chr1 905915 T C
Chr1 905919 C T
Chr1 952463 T C
Chr1 952470 G T
Chr1 952471 C G
Chr1 952474 C A
Chr1 952484 A T
Chr1 952493 A C
Chr1 952498 G T
Chr1 952509 G C
Chr1 952510 C T
Chr1 952516 C A
Chr1 952520 C T
Chr1 952527 C T
Chr1 952528 T C
Chr1 952530 C G
Chr1 952534 C T
Chr1 952535 A C
Chr1 952548 T G
Chr1 952567 T A
Chr1 952575 C T
Chr1 952582 T C
Chr1 952589 T G
Chr1 952604 C T
Chr1 952614 G T
Chr1 952616 C T
Chr1 952620 T C
Chr1 952641 G C
Chr1 952645 A G
Chr1 952647 A G
Chr1 952655 T C
Chr1 952663 A C
Chr1 952668 G A
Chr1 952671 G A
Chr1 952689 G A
Chr1 952728 C T
Chr1 952737 G T
Chr1 952754 A G
Chr1 952765 G A
Chr1 952798 T A
Chr1 952824 C A
Chr1 952845 C T
Chr1 952860 A G
Chr1 952866 A G
Chr1 952870 A C
Chr1 952879 A T
Chr1 952890 T G
Chr1 952920 C A
Chr1 952940 T C
Chr1 952941 A G
Chr1 952945 A G
Chr1 952950 C G
Chr1 952952 G A
Chr1 952953 C T
Chr1 952959 G A
Chr1 952974 T A
Chr1 952985 A G
Chr1 952987 A G
Chr1 952995 C T
Chr1 952998 C T
Chr1 953016 A G
Chr1 953028 A G
Chr1 953041 C T
Chr1 953042 A G
Chr1 953045 A G
Chr1 953046 C T
Chr1 953049 A T
Chr1 953070 A G
Chr1 953074 G C
Chr1 953079 C T
Chr1 953086 T C
Chr1 953097 C T
Chr1 953103 C T
Chr1 953181 C A
Chr1 953241 A T
Chr1 953305 T C
Chr1 953352 C T
Chr1 953367 C T
Chr1 953368 G A
Chr1 953406 G A
Chr1 953413 C G
Chr1 953421 A G
Chr1 953438 C T
Chr1 953439 A G
Chr1 953442 A G
Chr1 953454 G T
Chr1 953488 A G
Chr1 953499 T A
Chr1 953535 A C
Chr1 953542 T C
Chr1 953544 G T
Chr1 953607 T A
Chr1 953626 G C
Chr1 953710 A G
Chr1 953727 C A
Chr1 953737 T C
Chr1 953778 A T
Chr1 953787 A G
Chr1 953788 T G
Chr1 953797 G A
Chr1 953799 G C
Chr1 953810 A T
Chr1 953812 G A
Chr1 953813 T C
Chr1 953814 A C
Chr1 953823 C A
Chr1 953827 T A
Chr1 953859 G T
Chr1 953862 T C
Chr1 953891 A C
Chr1 953897 T C
Chr1 953898 G C
Chr1 953916 G C
Chr1 953918 C T
Chr1 953946 G A
Chr1 953949 G A
Chr1 953957 C T
Chr1 953964 G C
Chr1 953974 A C
Chr1 954109 A G
Chr1 954165 A T
Chr1 954574 T C
Chr1 954773 A G
Chr1 954800 C A
Chr1 954919 C A
Chr1 955168 A G
Chr1 955174 G T
Chr1 955194 T C
Chr1 955220 G C
Chr1 955255 C T
Chr1 955266 G C
Chr1 955283 T C
Chr1 955300 T C
Chr1 956029 T C
Chr1 956050 G C
Chr1 956228 T A
Chr1 956548 T A
Chr1 956981 G A
Chr1 957565 C T
Chr1 958028 A T
Chr1 958043 G C
Chr1 958061 G T
Chr1 958102 T A
Chr1 958299 C T
Chr1 958437 A G
Chr1 958449 A G
Chr1 958473 T A
Chr1 958620 G A
Chr1 958988 T A
Chr1 959109 G C
Chr1 959154 A T
Chr1 959343 A G
Chr1 959534 A C
Chr1 959809 G A
Chr1 960021 C T
Chr1 960087 G C
Chr1 960206 T C
Chr1 960222 C A
Chr1 960259 G T
Chr1 960321 A G
Chr1 960535 G T
Chr1 960635 G A
Chr1 960812 C A
Chr1 960832 C T
Chr1 961127 G T
Chr1 961188 C T
Chr1 961222 T C
Chr1 961232 A G
Chr1 961275 T A
Chr1 961305 G A
Chr1 961377 T A
Chr1 961405 C A
Chr1 961441 T A
Chr1 961712 T C
Chr1 961726 A T
Chr1 961773 A G
Chr1 962092 T C
Chr1 962167 T C
Chr1 962411 G A
Chr1 962462 C G
Chr1 962578 G A
Chr1 962610 A G
Chr1 962791 A C
Chr1 963787 C G
Chr1 963798 T C
Chr1 964009 C G
Chr1 964048 A G
Chr1 964117 G C
Chr1 964168 C A
Chr1 964289 G T
Chr1 964511 G A
Chr1 964692 A G
Chr1 964802 A G
Chr1 964854 A T
Chr1 964856 A T
Chr1 964861 T G
Chr1 964862 T A
Chr1 964961 C T
Chr1 965089 A C
Chr1 965275 A G
Chr1 965308 T G
Chr1 965333 A G
Chr1 965861 A C
Chr1 965921 G A
Chr1 966034 C A
Chr1 966226 C A
Chr1 966452 C A
Chr1 966660 C A
Chr1 966673 A C
Chr1 966777 G T
Chr1 966815 A G
Chr1 967152 T A
Chr1 967604 G A
Chr1 967704 A C
Chr1 968017 A T
Chr1 968147 G A
Chr1 968260 T C
Chr1 968281 C T
Chr1 968311 A G
Chr1 968315 C T
Chr1 968361 T C
Chr1 968519 G A
Chr1 968547 C T
Chr1 968662 A G
Chr1 968922 G A
Chr1 968984 G T
Chr1 968996 A G
Chr1 969013 A C
Chr1 969077 C G
Chr1 969101 G A
Chr1 969110 C G
Chr1 969128 T C
Chr1 969331 G A
Chr1 969391 A T
Chr1 969435 T A
Chr1 969450 T G
Chr1 969505 A T
Chr1 969539 G A
Chr1 970864 G A
Chr1 970872 A G
Chr1 971009 A G
Chr1 971041 G A
Chr1 971143 G A
Chr1 971205 G A
Chr1 972026 C G
Chr1 972153 C T
Chr1 972174 C A
Chr1 972181 A G
Chr1 972349 G A
Chr1 972353 C T
Chr1 972929 G A
Chr1 973064 C G
Chr1 973085 A G
Chr1 973111 A G
Chr1 973157 G T
Chr1 973176 G T
Chr1 973181 A G
Chr1 973202 A G
Chr1 973208 G A
Chr1 973240 T C
Chr1 973305 T C
Chr1 987875 T A
Chr1 988166 C T
Chr1 988195 C T
Chr1 988227 A C
Chr1 988239 G C
Chr1 988244 T G
Chr1 988293 G A
Chr1 988383 A G
Chr1 988442 G T
Chr1 988443 A G
Chr1 988624 T A
Chr1 989020 G A
Chr1 989271 C G
Chr1 989301 G A
Chr1 989302 T G
Chr1 989612 A G
Chr1 989732 G A
Chr1 989735 G A
Chr1 989747 A G
Chr1 989750 G A
Chr1 989763 G C
Chr1 989768 A G
Chr1 989774 A C
Chr1 989843 T C
Chr1 989844 C T
Chr1 989846 A T
Chr1 989847 A G
Chr1 989852 A G
Chr1 989855 A G
Chr1 989861 C T
Chr1 989870 C T
Chr1 989879 C T
Chr1 989882 G A
Chr1 989900 T C
Chr1 989936 A C
Chr1 989957 C A
Chr1 989972 A G
Chr1 990002 T C
Chr1 990011 T C
Chr1 990043 G A
Chr1 990068 C G
Chr1 990125 T C
Chr1 990134 A G
Chr1 990140 C T
Chr1 990152 G A
Chr1 990167 C T
Chr1 990173 G A
Chr1 990302 C T
Chr1 990335 A G
Chr1 990347 C T
Chr1 990350 T C
Chr1 990369 C A
Chr1 990395 T G
Chr1 990404 A G
Chr1 990410 T G
Chr1 990436 G A
Chr1 990445 A C
Chr1 990478 A C
Chr1 990497 C T
Chr1 990509 A T
Chr1 990533 G A
Chr1 990536 C T
Chr1 990537 C A
Chr1 990563 C T
Chr1 990584 G A
Chr1 990885 A T
Chr1 991060 A C
Chr1 991087 A C
Chr1 991131 A G
Chr1 991132 G T
Chr1 991225 A G
Chr1 991396 T C
Chr1 991407 T C
Chr1 991442 G C
Chr1 991497 A C
Chr1 991499 G A
Chr1 991536 T C
Chr1 991539 G C
Chr1 991541 C G
Chr1 991570 C T
Chr1 991592 A T
Chr1 991621 G T
Chr1 991622 A C
Chr1 991857 T C
Chr1 991908 G A
Chr1 991924 G A
Chr1 991999 A G
Chr1 992014 G A
Chr1 992053 C T
Chr1 992064 C T
Chr1 992065 A G
Chr1 992066 C G
Chr1 992185 A G
Chr1 992728 T A
Chr1 992773 G A
Chr1 992806 G A
Chr1 992827 G A
Chr1 992830 C T
Chr1 992832 C T
Chr1 992833 G C
Chr1 992857 G C
Chr1 992872 T C
Chr1 992893 G A
Chr1 992896 A G
Chr1 992923 A T
Chr1 992938 G A
Chr1 992968 C T
Chr1 992980 T C
Chr1 993050 C G
Chr1 993060 G A
Chr1 993088 T C
Chr1 993098 T A
Chr1 993108 T C
Chr1 993132 T A
Chr1 993142 G A
Chr1 993149 C T
Chr1 993169 G A
Chr1 993190 T C
Chr1 993211 G A
Chr1 993325 T G
Chr1 993340 A G
Chr1 993506 C T
Chr1 993668 A T
Chr1 993669 C G
Chr1 993695 A G
Chr1 993696 T C
Chr1 993914 C G
Chr1 994067 A G
Chr1 994077 G A
Chr1 994195 T C
Chr1 994198 C T
Chr1 994247 T C
Chr1 994435 T C
Chr1 994476 C A
Chr1 994478 G C
Chr1 994479 A G
Chr1 994482 T C
Chr1 994493 C G
Chr1 994494 A G
Chr1 994719 C A
Chr1 994727 G A
Chr1 994760 C T
Chr1 994776 C T
Chr1 994805 A T
Chr1 994812 A G
Chr1 994820 T G
Chr1 994828 C A
Chr1 994836 C T
Chr1 994863 G T
Chr1 994887 C T
Chr1 994904 A G
Chr1 994926 T G
Chr1 994955 A G
Chr1 994963 T C
Chr1 994996 T C
Chr1 995006 T C
Chr1 995045 A T
Chr1 995049 G A
Chr1 995061 A G
Chr1 995071 G A
Chr1 995075 G T
Chr1 995101 A G
Chr1 995116 A T
Chr1 995119 T A
Chr1 995128 A G
Chr1 995151 G T
Chr1 995173 T C
Chr1 995183 A G
Chr1 995184 A G
Chr1 995201 A G
Chr1 995233 C T
Chr1 995579 G A
Chr1 995628 A T
Chr1 995652 C T
Chr1 995695 C G
Chr1 995707 C G
Chr1 995718 G C
Chr1 995806 G A
Chr1 995908 T G
Chr1 995910 T C
Chr1 996036 A G
Chr1 996059 G A
Chr1 996099 C G
Chr1 996100 A G
Chr1 996101 C G
Chr1 996103 G C
Chr1 996174 C A
Chr1 996193 A C
Chr1 996275 G A
Chr1 996351 C T
Chr1 996379 A C
Chr1 996408 T C
Chr1 996444 A C
Chr1 996493 A G
Chr1 996502 G T
Chr1 996506 G T
Chr1 996507 A G
Chr1 996574 A C
Chr1 996575 G A
Chr1 996581 T G
Chr1 996584 T C
Chr1 996618 T A
Chr1 996619 C G
Chr1 996627 C A
Chr1 996633 T C
Chr1 996641 A T
Chr1 996645 G A
Chr1 996653 T C
Chr1 996657 A T
Chr1 996700 T C
Chr1 996771 G C
Chr1 996782 A C
Chr1 996793 A T
Chr1 996816 T C
Chr1 996848 C A
Chr1 996883 T C
Chr1 996889 T C
Chr1 996903 C T
Chr1 996904 A C
Chr1 996910 G A
Chr1 996913 G A
Chr1 997917 G A
Chr1 997928 C A
Chr1 997930 A G
Chr1 997933 T C
Chr1 997934 G C
Chr1 997935 C T
Chr1 997937 C T
Chr1 997941 T G
Chr1 997948 A G
Chr1 997949 C T
Chr1 997953 A T
Chr1 997964 G C
Chr1 997985 G C
Chr1 997992 T A
Chr1 997996 C T
Chr1 998002 C T
Chr1 998004 T A
Chr1 998010 T A
Chr1 998012 T A
Chr1 998023 G A
Chr1 998035 T G
Chr1 998043 C T
Chr1 998046 C A
Chr1 998047 A G
Chr1 998059 C T
Chr1 998062 T C
Chr1 998064 A G
Chr1 998067 A C
Chr1 998074 T A
Chr1 998075 C A
Chr1 998088 T A
Chr1 998091 G A
Chr1 998097 T C
Chr1 998107 A G
Chr1 998113 C T
Chr1 998115 G A
Chr1 998117 T C
Chr1 998118 G A
Chr1 998120 T C
Chr1 998123 T C
Chr1 998136 A C
Chr1 998142 T G
Chr1 998153 C A
Chr1 998163 T C
Chr1 998176 C T
Chr1 998196 C A
Chr1 998202 A G
Chr1 998214 G A
Chr1 998223 G A
Chr1 998247 G A
Chr1 998259 C G
Chr1 998262 G A
Chr1 998275 G C
Chr1 998280 A G
Chr1 998286 T C
Chr1 998310 T C
Chr1 998322 C T
Chr1 998336 T C
Chr1 998340 T C
Chr1 998358 C T
Chr1 998359 A G
Chr1 998382 C T
Chr1 998400 C T
Chr1 998447 T C
Chr1 998448 A C
Chr1 998469 C A
Chr1 998487 T C
Chr1 998514 T C
Chr1 998523 T C
Chr1 998527 G A
Chr1 998542 G C
Chr1 998550 G A
Chr1 998580 C G
Chr1 998602 T C
Chr1 998616 C T
Chr1 998637 T C
Chr1 998650 C A
Chr1 998664 G A
Chr1 998685 G A
Chr1 998791 C T
Chr1 998814 C T
Chr1 998818 T C
Chr1 998829 T C
Chr1 998848 T C
Chr1 998867 G A
Chr1 998884 A C
Chr1 998901 C T
Chr1 998902 A G
Chr1 998903 T A
Chr1 998907 C G
Chr1 998916 A G
Chr1 998919 A G
Chr1 998941 G A
Chr1 998977 G C
Chr1 998996 C T
Chr1 999009 C T
Chr1 999021 A T
Chr1 999033 G A
Chr1 999045 T A
Chr1 999048 C T
Chr1 999049 C A
Chr1 999075 C T
Chr1 999096 G A
Chr1 999105 G A
Chr1 999106 G A
Chr1 999111 G A
Chr1 999119 A C
Chr1 999133 G A
Chr1 999146 C A
Chr1 999147 T G
Chr1 999169 G C
Chr1 999173 C A
Chr1 999180 C T
Chr1 999182 G A
Chr1 999185 G A
Chr1 999192 A C
Chr1 999193 T A
Chr1 999195 T C
Chr1 999202 T G
Chr1 999203 A C
Chr1 999204 T G
Chr1 999212 G A
Chr1 999217 C T
Chr1 999219 T G
Chr1 999223 G A
Chr1 999227 T C
Chr1 999243 G A
Chr1 999249 A C
Chr1 999262 T C
Chr1 999265 G T
Chr1 999275 A C
Chr1 999288 C T
Chr1 999293 C G
Chr1 999297 A G
Chr1 999302 A T
Chr1 999312 G A
Chr1 999314 G A
Chr1 999322 T A
Chr1 999341 G A
Chr1 999342 T G
Chr1 999343 G C
Chr1 999352 T C
Chr1 999356 G C
Chr1 999360 C T
Chr1 999364 G C
Chr1 999369 G A
Chr1 1033879 A T
Chr1 1033942 T G
Chr1 1033974 A G
Chr1 1034056 C T
Chr1 1034177 G C
Chr1 1034178 A T
Chr1 1034227 C A
Chr1 1034266 A T
Chr1 1034288 A C
Chr1 1034323 A G
Chr1 1034329 T A
Chr1 1034338 A T
Chr1 1034357 G C
Chr1 1034359 A G
Chr1 1034398 C A
Chr1 1034470 C T
Chr1 1034552 A G
Chr1 1034605 C T
Chr1 1034662 G A
Chr1 1034713 T C
Chr1 1034766 A G
Chr1 1034792 A T
Chr1 1034803 G A
Chr1 1034811 T C
Chr1 1034818 A G
Chr1 1034839 G A
Chr1 1034979 G A
Chr1 1034994 T A
Chr1 1035008 T C
Chr1 1035014 A C
Chr1 1035076 T G
Chr1 1035123 G T
Chr1 1035126 C T
Chr1 1035180 C T
Chr1 1035230 G T
Chr1 1035269 C T
Chr1 1035287 C A
Chr1 1035293 T C
Chr1 1035307 T C
Chr1 1035382 C G
Chr1 1035383 C T
Chr1 1035392 C G
Chr1 1035432 T G
Chr1 1035465 A T
Chr1 1035492 C T
Chr1 1035546 T C
Chr1 1035637 C T
Chr1 1035707 G A
Chr1 1035719 T C
Chr1 1035749 T C
Chr1 1035795 G A
Chr1 1035831 T C
Chr1 1035832 A G
Chr1 1035839 G C
Chr1 1035841 T A
Chr1 1035858 A G
Chr1 1035876 T G
Chr1 1035895 C A
Chr1 1035899 C G
Chr1 1035915 G C
Chr1 1035930 A C
Chr1 1035945 A C
Chr1 1035968 C A
Chr1 1036020 A G
Chr1 1036071 G A
Chr1 1036112 G T
Chr1 1036150 A T
Chr1 1036156 T C
Chr1 1036244 C T
Chr1 1036400 A G
Chr1 1036429 C A
Chr1 1036444 G C
Chr1 1036482 C T
Chr1 1036630 G T
Chr1 1036892 G A
Chr1 1036894 C T
Chr1 1036912 T G
Chr1 1036940 A C
Chr1 1037050 T C
Chr1 1037065 T C
Chr1 1037106 T C
Chr1 1037143 C A
Chr1 1037146 T C
Chr1 1037183 C G
Chr1 1037188 G A
Chr1 1037234 A G
Chr1 1037235 A G
Chr1 1037247 C T
Chr1 1037398 C T
Chr1 1037412 G A
Chr1 1037468 C T
Chr1 1037469 T C
Chr1 1037511 G A
Chr1 1037520 G A
Chr1 1037526 A G
Chr1 1037610 A G
Chr1 1037694 G A
Chr1 1037783 T C
Chr1 1038264 A G
Chr1 1038478 T C
Chr1 1038486 A T
Chr1 1038498 C T
Chr1 1038509 A G
Chr1 1038574 G A
Chr1 1038601 G T
Chr1 1038661 T C
Chr1 1038773 A G
Chr1 1038865 C T
Chr1 1038927 G A
Chr1 1039098 C T
Chr1 1039106 T G
Chr1 1039485 G T
Chr1 1039545 C T
Chr1 1039624 G A
Chr1 1039727 C A
Chr1 1039972 T C
Chr1 1040125 A G
Chr1 1040167 G T
Chr1 1040193 C T
Chr1 1040211 T A
Chr1 1040246 T C
Chr1 1040250 T G
Chr1 1040251 A G
Chr1 1040263 C T
Chr1 1040274 G A
Chr1 1040279 T A
Chr1 1040284 C T
Chr1 1040285 A T
Chr1 1040286 A T
Chr1 1040329 G A
Chr1 1040369 C A
Chr1 1040398 A T
Chr1 1040450 C T
Chr1 1040458 C T
Chr1 1040479 A T
Chr1 1040488 A G
Chr1 1040565 T G
Chr1 1040574 A G
Chr1 1040609 G A
Chr1 1040612 T C
Chr1 1040646 T C
Chr1 1040663 A G
Chr1 1040690 T C
Chr1 1040725 A G
Chr1 1040792 G A
Chr1 1040796 A G
Chr1 1040846 C T
Chr1 1040882 T C
Chr1 1040959 G T
Chr1 1040961 G C
Chr1 1040969 G A
Chr1 1041001 A G
Chr1 1041043 A T
Chr1 1041259 G A
Chr1 1041272 A G
Chr1 1041283 A G
Chr1 1041296 G C
Chr1 1041309 G C
Chr1 1041333 C T
Chr1 1041334 C T
Chr1 1041367 C T
Chr1 1041370 G A
Chr1 1041469 G T
Chr1 1041534 C G
Chr1 1041579 C T
Chr1 1041635 G A
Chr1 1041674 G C
Chr1 1041733 A G
Chr1 1041750 G A
Chr1 1041921 T C
Chr1 1041951 T C
Chr1 1042037 A T
Chr1 1042079 T G
Chr1 1042758 C T
Chr1 1042871 G A
Chr1 1042889 T C
Chr1 1042897 G T
Chr1 1042998 G T
Chr1 1043039 G A
Chr1 1043220 A G
Chr1 1043272 A C
Chr1 1043359 C G
Chr1 1043491 A T
Chr1 1043780 G T
Chr1 1043802 A G
Chr1 1043844 G A
Chr1 1043943 A C
Chr1 1043968 A T
Chr1 1044053 T C
Chr1 1044124 G C
Chr1 1044139 G A
Chr1 1044404 G A
Chr1 1044511 T C
Chr1 1044816 G A
Chr1 1045011 A G
Chr1 1045037 T C
Chr1 1045065 C G
Chr1 1045156 A C
Chr1 1045325 G A
Chr1 1045379 T A
Chr1 1045391 T G
Chr1 1045423 G A
Chr1 1045658 C T
Chr1 1045853 G A
Chr1 1045905 T C
Chr1 1046022 C T
Chr1 1046079 A G
Chr1 1046336 G A
Chr1 1046373 G A
Chr1 1046389 C A
Chr1 1046391 C T
Chr1 1046399 A G
Chr1 1046411 A T
Chr1 1046412 C T
Chr1 1046447 A C
Chr1 1047607 A T
Chr1 1047618 T A
Chr1 1047622 C T
Chr1 1047641 A G
Chr1 1047730 C G
Chr1 1047765 C T
Chr1 1047819 G A
Chr1 1047836 T C
Chr1 1047848 T C
Chr1 1047892 G T
Chr1 1047949 C G
Chr1 1048099 C G
Chr1 1048107 A G
Chr1 1048142 C A
Chr1 1048173 C T
Chr1 1048185 A T
Chr1 1048236 G A
Chr1 1048289 A G
Chr1 1048540 A T
Chr1 1048550 A C
Chr1 1050052 G T
Chr1 1050060 C A
Chr1 1050069 A G
Chr1 1050342 G A
Chr1 1051015 C T
Chr1 1051048 C T
Chr1 1051347 T A
Chr1 1052372 A G
Chr1 1052537 C G
Chr1 1052642 G C
Chr1 1052860 T A
Chr1 1052931 T A
Chr1 1052982 A G
Chr1 1053496 A G
Chr1 1053529 A G
Chr1 1053594 T C
Chr1 1054055 C T
Chr1 1054374 C G
Chr1 1054689 G T
Chr1 1054781 G T
Chr1 1055003 C T
Chr1 1056113 C A
Chr1 1056520 T C
Chr1 1056653 G A
Chr1 1057044 C T
Chr1 1057232 A G
Chr1 1057346 G A
Chr1 1057347 C A
Chr1 1057924 C T
Chr1 1058992 A G
Chr1 1059976 T C
Chr1 1060023 C T
Chr1 1060224 G A
Chr1 1060978 G A
Chr1 1061391 A T
Chr1 1061924 C T
Chr1 1062775 T C
Chr1 1062806 A G
Chr1 1062829 C T
Chr1 1062923 A G
Chr1 1063135 A G
Chr1 1063543 C G
Chr1 1063734 C G
Chr1 1064435 A T
Chr1 1064488 C T
Chr1 1064573 G A
Chr1 1064822 C T
Chr1 1064933 G A
Chr1 1065112 T C
Chr1 1065455 G A
Chr1 1065905 T C
Chr1 1065956 T C
Chr1 1065993 T A
Chr1 1066009 C T
Chr1 1066094 T G
Chr1 1066231 A G
Chr1 1066327 T G
Chr1 1066406 T C
Chr1 1066428 C T
Chr1 1066469 G A
Chr1 1066490 G A
Chr1 1066493 A C
Chr1 1066582 G T
Chr1 1066974 A C
Chr1 1067121 G A
Chr1 1067406 C T
Chr1 1067410 T C
Chr1 1067411 T C
Chr1 1067413 A G
Chr1 1067417 C A
Chr1 1067418 C G
Chr1 1067467 A G
Chr1 1067502 A G
Chr1 1067541 C T
Chr1 1067570 C T
Chr1 1067583 T C
Chr1 1067622 C T
Chr1 1067627 G A
Chr1 1067636 T G
Chr1 1067643 A G
Chr1 1067677 T C
Chr1 1067683 A G
Chr1 1067688 C T
Chr1 1067702 G A
Chr1 1067712 C A
Chr1 1067723 C T
Chr1 1067778 T C
Chr1 1067785 C T
Chr1 1067812 A C
Chr1 1067921 G A
Chr1 1067934 T G
Chr1 1067943 A G
Chr1 1067999 T C
Chr1 1068016 T A
Chr1 1068025 A C
Chr1 1068116 C T
Chr1 1068160 G A
Chr1 1068186 G A
Chr1 1068224 T C
Chr1 1068243 A G
Chr1 1068252 G A
Chr1 1068253 C T
Chr1 1068322 T C
Chr1 1068340 G A
Chr1 1068679 C T
Chr1 1068778 C A
Chr1 1068788 G C
Chr1 1068808 C T
Chr1 1068810 C T
Chr1 1068815 A G
Chr1 1068828 T C
Chr1 1068841 G A
Chr1 1068849 C T
Chr1 1068886 A G
Chr1 1068887 C T
Chr1 1068904 A G
Chr1 1068953 G A
Chr1 1068961 C T
Chr1 1068974 G A
Chr1 1068979 A T
Chr1 1068991 C T
Chr1 1069011 C T
Chr1 1069022 C A
Chr1 1069073 T C
Chr1 1069130 C T
Chr1 1069211 A G
Chr1 1070092 A C
Chr1 1070161 A G
Chr1 1070423 C T
Chr1 1070469 T C
Chr1 1070501 C T
Chr1 1070525 G T
Chr1 1070636 C T
Chr1 1070658 C A
Chr1 1070729 C T
Chr1 1070760 G A
Chr1 1070777 A G
Chr1 1070781 C A
Chr1 1070808 A T
Chr1 1071082 G A
Chr1 1071086 C A
Chr1 1071136 T G
Chr1 1071149 G A
Chr1 1071203 C T
Chr1 1071318 T A
Chr1 1071339 C T
Chr1 1071521 T C
Chr1 1071550 T C
Chr1 1071948 A T
Chr1 1071958 T C
Chr1 1071963 G A
Chr1 1071988 C A
Chr1 1071998 A C
Chr1 1072097 C T
Chr1 1072119 A G
Chr1 1072127 T C
Chr1 1072271 T C
Chr1 1072848 G A
Chr1 1072929 A G
Chr1 1073333 C T
Chr1 1073346 A G
Chr1 1073361 A G
Chr1 1073378 C A
Chr1 1073379 A T
Chr1 1073381 G A
Chr1 1073459 A G
Chr1 1073469 T C
Chr1 1073518 A G
Chr1 1073892 T C
Chr1 1074345 G A
Chr1 1074364 A G
Chr1 1074392 G A
Chr1 1074432 A G
Chr1 1074476 C T
Chr1 1074610 G T
Chr1 1075109 T C
Chr1 1075309 T C
Chr1 1075372 A C
Chr1 1075819 G A
Chr1 1075997 T A
Chr1 1076141 T C
Chr1 1076210 A G
Chr1 1076253 C T
Chr1 1076319 T C
Chr1 1076373 G A
Chr1 1076441 T C
Chr1 1076450 G A
Chr1 1076457 T C
Chr1 1076509 T C
Chr1 1076517 A G
Chr1 1076530 G A
Chr1 1076563 C T
Chr1 1076588 C T
Chr1 1076682 C T
Chr1 1076698 T C
Chr1 1076726 C T
Chr1 1076743 T C
Chr1 1076747 A G
Chr1 1076769 C T
Chr1 1076783 G A
Chr1 1076823 C T
Chr1 1076852 T C
Chr1 1076886 T C
Chr1 1077000 A G
Chr1 1077347 G A
Chr1 1077360 A G
Chr1 1077419 C T
Chr1 1077451 A C
Chr1 1077601 A T
Chr1 1077627 C T
Chr1 1077738 A G
Chr1 1078409 T C
Chr1 1078431 T C
Chr1 1078458 T G
Chr1 1078482 A G
Chr1 1078495 C T
Chr1 1078500 A T
Chr1 1078676 T G
Chr1 1078740 C T
Chr1 1078959 T A
Chr1 1079117 G A
Chr1 1079124 A G
Chr1 1079183 A G
Chr1 1079184 C T
Chr1 1079213 T C
Chr1 1079265 A G
Chr1 1079309 C T
Chr1 1079379 C G
Chr1 1079431 A G
Chr1 1079452 G A
Chr1 1079481 G A
Chr1 1079486 G A
Chr1 1079498 G A
Chr1 1079507 T C
Chr1 1079508 C T
Chr1 1079515 T C
Chr1 1079561 T C
Chr1 1079574 T C
Chr1 1079579 A G
Chr1 1079639 A G
Chr1 1079640 A G
Chr1 1079649 C G
Chr1 1079668 G A
Chr1 1079694 T C
Chr1 1079730 G A
Chr1 1079758 C T
Chr1 1079764 A G
Chr1 1079775 G A
Chr1 1079781 T C
Chr1 1079842 T A
Chr1 1079873 T C
Chr1 1079916 G A
Chr1 1079949 T C
Chr1 1079953 T C
Chr1 1080014 G A
Chr1 1080032 G A
Chr1 1080034 T G
Chr1 1080037 A G
Chr1 1080044 T A
Chr1 1080047 G A
Chr1 1080089 T G
Chr1 1080105 A T
Chr1 1080111 G A
Chr1 1080158 C A
Chr1 1080212 G T
Chr1 1080294 G A
Chr1 1080341 C T
Chr1 1080342 A T
Chr1 1080529 C T
Chr1 1080540 C T
Chr1 1080616 G C
Chr1 1080705 C T
Chr1 1080706 A G
Chr1 1080714 A G
Chr1 1080716 G A
Chr1 1080718 G A
Chr1 1080721 C T
Chr1 1080741 G A
Chr1 1080776 A G
Chr1 1080975 C A
Chr1 1081035 A C
Chr1 1081095 G T
Chr1 1081103 G T
Chr1 1081170 T A
Chr1 1081194 A G
Chr1 1081257 A C
Chr1 1081283 T G
Chr1 1081312 T G
Chr1 1081363 G T
Chr1 1081364 A T
Chr1 1081367 A T
Chr1 1081370 T C
Chr1 1081371 A C
Chr1 1081399 A G
Chr1 1081400 A G
Chr1 1081506 G A
Chr1 1081695 C T
Chr1 1081730 C T
Chr1 1081731 C T
Chr1 1081732 C T
Chr1 1081733 C T
Chr1 1081738 C T
Chr1 1081834 A G
Chr1 1081848 G A
Chr1 1081870 A G
Chr1 1081925 C T
Chr1 1082213 T G
Chr1 1082224 T G
Chr1 1082228 C A
Chr1 1082255 C T
Chr1 1082297 T C
Chr1 1082436 A T
Chr1 1082439 T C
Chr1 1082484 T A
Chr1 1082507 T C
Chr1 1082511 G C
Chr1 1082524 A T
Chr1 1082910 T C
Chr1 1082946 A T
Chr1 1083250 G A
Chr1 1083253 C T
Chr1 1083275 C T
Chr1 1083291 A G
Chr1 1083351 T A
Chr1 1083387 T A
Chr1 1083411 C T
Chr1 1083436 C T
Chr1 1083617 G C
Chr1 1083681 A G
Chr1 1083736 G A
Chr1 1083804 A T
Chr1 1083805 C T
Chr1 1083882 A G
Chr1 1083999 G A
Chr1 1084439 C A
Chr1 1085337 C T
Chr1 1085574 A T
Chr1 1087012 G A
Chr1 1087597 T C
Chr1 1087611 G A
Chr1 1088331 T A
Chr1 1088394 C T
Chr1 1088755 T C
Chr1 1088927 C A
Chr1 1089847 T G
Chr1 1089954 A T
Chr1 1089968 C T
Chr1 1090013 C T
Chr1 1090031 C T
Chr1 1090106 A T
Chr1 1090603 T G
Chr1 1091252 C T
Chr1 1092535 A G
Chr1 1093732 C T
Chr1 1094038 G C
Chr1 1094328 T C
Chr1 1094405 T C
Chr1 1094447 C G
Chr1 1094476 G A
Chr1 1094499 C A
Chr1 1094500 C A
Chr1 1094501 C A
Chr1 1094502 C A
Chr1 1094616 C T
Chr1 1094941 T C
Chr1 1095016 A T
Chr1 1095070 A T
Chr1 1095095 G A
Chr1 1095132 C A
Chr1 1095155 G A
Chr1 1095161 G A
Chr1 1095174 G A
Chr1 1095245 T C
Chr1 1095294 A G
Chr1 1095398 A G
Chr1 1095404 A G
Chr1 1095410 C G
Chr1 1095419 T A
Chr1 1095426 T G
Chr1 1095449 T G
Chr1 1095456 C T
Chr1 1095505 C T
Chr1 1095509 C T
Chr1 1095511 A G
Chr1 1095514 A G
Chr1 1095522 A G
Chr1 1095532 G A
Chr1 1095533 G A
Chr1 1095800 G A
Chr1 1095818 T G
Chr1 1095871 C A
Chr1 1095925 A C
Chr1 1095944 G A
Chr1 1095947 G A
Chr1 1095975 A G
Chr1 1096120 C A
Chr1 1096135 T G
Chr1 1096153 T C
Chr1 1096155 A T
Chr1 1097135 C T
Chr1 1097177 T C
Chr1 1097190 C T
Chr1 1097195 A T
Chr1 1097270 T C
Chr1 1097271 G T
Chr1 1097299 A G
Chr1 1097319 T G
Chr1 1097448 C T
Chr1 1097700 G C
Chr1 1097854 C T
Chr1 1097893 T A
Chr1 1097958 G A
Chr1 1097963 A G
Chr1 1098222 C T
Chr1 1098324 A G
Chr1 1098339 G A
Chr1 1098455 G A
Chr1 1098460 G A
Chr1 1098547 T G
Chr1 1098659 C T
Chr1 1098876 T C
Chr1 1099346 C T
Chr1 1099443 A T
Chr1 1099444 A T
Chr1 1099698 T C
Chr1 1099721 G A
Chr1 1099861 G C
Chr1 1100022 C G
Chr1 1100243 C T
Chr1 1100369 A G
Chr1 1100373 G A
Chr1 1100531 A G
Chr1 1101172 G A
Chr1 1102215 A G
Chr1 1104127 G A
Chr1 1104131 T G
Chr1 1104132 C A
Chr1 1104776 G A
Chr1 1106460 A T
Chr1 1106717 A C
Chr1 1107249 T C
Chr1 1107388 C T
Chr1 1107417 G A
Chr1 1107553 C G
Chr1 1107580 A C
Chr1 1107583 G C
Chr1 1107721 C G
Chr1 1107724 C G
Chr1 1107799 G C
Chr1 1109540 T A
Chr1 1109844 C G
Chr1 1109854 T C
Chr1 1109874 C T
Chr1 1109877 A G
Chr1 1109896 T C
Chr1 1109898 C T
Chr1 1110168 A C
Chr1 1110171 G T
Chr1 1110187 T A
Chr1 1110216 A G
Chr1 1110233 T A
Chr1 1110250 A T
Chr1 1110259 C A
Chr1 1110295 T G
Chr1 1110328 T C
Chr1 1110383 G A
Chr1 1110450 T G
Chr1 1110468 T C
Chr1 1110480 A T
Chr1 1110513 G A
Chr1 1110526 T C
Chr1 1110527 A G
Chr1 1110530 T A
Chr1 1110545 A T
Chr1 1110565 A G
Chr1 1110613 T C
Chr1 1110652 C T
Chr1 1110759 C T
Chr1 1110762 C T
Chr1 1110783 A T
Chr1 1110872 T C
Chr1 1110874 T A
Chr1 1111074 C G
Chr1 1111637 T C
Chr1 1111684 G A
Chr1 1111713 T G
Chr1 1111737 C A
Chr1 1111777 C G
Chr1 1112043 C T
Chr1 1112188 C T
Chr1 1112444 T A
Chr1 1112485 A C
Chr1 1112583 C T
Chr1 1112801 A T
Chr1 1112907 C A
Chr1 1115780 A T
Chr1 1115955 T G
Chr1 1116068 A G
Chr1 1116342 C T
Chr1 1117394 C T
Chr1 1117497 C T
Chr1 1117715 G A
Chr1 1117966 G T
Chr1 1119295 T C
Chr1 1119355 A G
Chr1 1119559 A G
Chr1 1120124 T C
Chr1 1120206 C T
Chr1 1120304 A T
Chr1 1120305 A T
Chr1 1120306 A T
Chr1 1120661 A G
Chr1 1120960 A C
Chr1 1121015 T G
Chr1 1121341 A T
Chr1 1121709 G A
Chr1 1121735 C T
Chr1 1121746 T G
Chr1 1122443 T A
Chr1 1123002 G A
Chr1 1123649 C T
Chr1 1124434 G A
Chr1 1125917 T G
Chr1 1125961 G A
Chr1 1126495 G T
Chr1 1126557 T C
Chr1 1126559 G A
Chr1 1126676 A G
Chr1 1126680 G A
Chr1 1126681 G A
Chr1 1126682 G A
Chr1 1126688 A T
Chr1 1126696 C T
Chr1 1126716 C G
Chr1 1126732 T G
Chr1 1126758 A C
Chr1 1126865 G A
Chr1 1126890 T C
Chr1 1126900 C T
Chr1 1126906 A C
Chr1 1126908 G A
Chr1 1126936 G T
Chr1 1126946 C A
Chr1 1127175 C T
Chr1 1127198 T G
Chr1 1127238 G A
Chr1 1127367 G A
Chr1 1127528 G T
Chr1 1127540 C G
Chr1 1127609 G A
Chr1 1127640 G T
Chr1 1127661 A G
Chr1 1127671 A T
Chr1 1127714 G A
Chr1 1127735 A C
Chr1 1128537 C A
Chr1 1128562 C T
Chr1 1128650 G T
Chr1 1128707 G T
Chr1 1128710 A G
Chr1 1128719 T A
Chr1 1128720 A C
Chr1 1128723 G A
Chr1 1128726 T C
Chr1 1128728 T C
Chr1 1128748 G T
Chr1 1128755 A T
Chr1 1128784 A G
Chr1 1128800 T C
Chr1 1128803 A T
Chr1 1128804 T G
Chr1 1128810 T C
Chr1 1128816 G T
Chr1 1128839 A G
Chr1 1128853 T C
Chr1 1128863 A G
Chr1 1128872 A G
Chr1 1128899 T G
Chr1 1128903 G C
Chr1 1128904 T C
Chr1 1128913 G A
Chr1 1129037 A G
Chr1 1129039 T C
Chr1 1129048 C T
Chr1 1129058 C G
Chr1 1129086 C G
Chr1 1129092 G T
Chr1 1129141 T A
Chr1 1129212 C G
Chr1 1129337 T C
Chr1 1129404 C T
Chr1 1129406 G T
Chr1 1129418 A G
Chr1 1129455 A C
Chr1 1129462 A G
Chr1 1129466 T C
Chr1 1129606 G A
Chr1 1129614 C A
Chr1 1129639 A C
Chr1 1129753 A T
Chr1 1129803 G T
Chr1 1129806 C A
Chr1 1129807 A T
Chr1 1129808 G T
Chr1 1129810 G T
Chr1 1129814 T G
Chr1 1129816 A T
Chr1 1129820 T A
Chr1 1129834 T C
Chr1 1129835 A G
Chr1 1129838 A T
Chr1 1129846 T C
Chr1 1129848 C T
Chr1 1129849 A C
Chr1 1129869 T C
Chr1 1129873 C T
Chr1 1129885 G T
Chr1 1129888 A G
Chr1 1129906 T C
Chr1 1129907 C G
Chr1 1129913 T C
Chr1 1129914 T A
Chr1 1129932 T C
Chr1 1129946 T C
Chr1 1129989 C A
Chr1 1129990 T A
Chr1 1130003 A G
Chr1 1130050 A T
Chr1 1130068 T G
Chr1 1130086 C G
Chr1 1130126 T C
Chr1 1130151 C T
Chr1 1130161 C A
Chr1 1130188 T C
Chr1 1130227 C A
Chr1 1130338 G A
Chr1 1130343 C A
Chr1 1130349 T C
Chr1 1130363 A C
Chr1 1130366 T C
Chr1 1130373 A G
Chr1 1130378 A G
Chr1 1130916 A T
Chr1 1131073 G C
Chr1 1131187 C A
Chr1 1131476 G A
Chr1 1131954 C T
Chr1 1132530 C T
Chr1 1132554 G C
Chr1 1132556 G A
Chr1 1132559 A C
Chr1 1132564 G A
Chr1 1132584 G C
Chr1 1132585 G T
Chr1 1132607 A C
Chr1 1132776 G A
Chr1 1133580 A G
Chr1 1133582 A G
Chr1 1133586 A G
Chr1 1133588 A G
Chr1 1133603 T C
Chr1 1133623 T C
Chr1 1133769 C T
Chr1 1133843 G A
Chr1 1134208 G C
Chr1 1134490 A G
Chr1 1134536 G T
Chr1 1135275 G A
Chr1 1135332 A G
Chr1 1135691 C T
Chr1 1135777 C T
Chr1 1137688 G T
Chr1 1137851 T C
Chr1 1138354 T A
Chr1 1139098 G A
Chr1 1139410 G A
Chr1 1139536 G T
Chr1 1139731 C G
Chr1 1139852 C T
Chr1 1140010 T C
Chr1 1140544 C T
Chr1 1140680 C T
Chr1 1140977 A C
Chr1 1141012 G A
Chr1 1141027 C T
Chr1 1141046 C T
Chr1 1141066 A G
Chr1 1141070 T C
Chr1 1150150 T G
Chr1 1150189 C T
Chr1 1150237 G A
Chr1 1150286 T C
Chr1 1150355 A G
Chr1 1150441 T A
Chr1 1150578 A G
Chr1 1150921 C T
Chr1 1150991 T C
Chr1 1150993 C T
Chr1 1151001 G A
Chr1 1151010 C T
Chr1 1151070 C T
Chr1 1151116 T C
Chr1 1151135 A G
Chr1 1151153 T C
Chr1 1151154 C T
Chr1 1151159 C G
Chr1 1151161 G A
Chr1 1151188 T C
Chr1 1151207 C T
Chr1 1151215 T G
Chr1 1151218 A C
Chr1 1151260 T A
Chr1 1151261 A G
Chr1 1151503 C G
Chr1 1151510 T G
Chr1 1151526 G A
Chr1 1151579 T G
Chr1 1151598 C T
Chr1 1151616 A G
Chr1 1151774 C T
Chr1 1151816 T C
Chr1 1151822 G A
Chr1 1151835 G A
Chr1 1151840 T C
Chr1 1151848 T A
Chr1 1151880 G T
Chr1 1151885 T C
Chr1 1151971 A G
Chr1 1151989 G T
Chr1 1152019 G T
Chr1 1152037 C G
Chr1 1152058 C T
Chr1 1152205 C T
Chr1 1152212 T C
Chr1 1152241 C T
Chr1 1152252 C T
Chr1 1152261 C T
Chr1 1152264 C T
Chr1 1152287 G A
Chr1 1152289 G A
Chr1 1152292 C T
Chr1 1152296 C T
Chr1 1152299 A C
Chr1 1152304 T C
Chr1 1152332 T C
Chr1 1152362 G A
Chr1 1152651 C T
Chr1 1152700 C G
Chr1 1152714 C T
Chr1 1152715 A G
Chr1 1152728 C T
Chr1 1152742 T C
Chr1 1152772 G A
Chr1 1152789 G A
Chr1 1152801 C T
Chr1 1152839 T C
Chr1 1152881 G T
Chr1 1152883 C T
Chr1 1152993 A G
Chr1 1153026 G C
Chr1 1153137 C T
Chr1 1153276 T C
Chr1 1153347 G A
Chr1 1153494 C T
Chr1 1153522 A G
Chr1 1153563 A G
Chr1 1153627 A G
Chr1 1153775 T C
Chr1 1153879 G A
Chr1 1153949 A G
Chr1 1154135 A G
Chr1 1154179 G C
Chr1 1154187 A G
Chr1 1154255 C G
Chr1 1154363 G A
Chr1 1154458 A G
Chr1 1154476 G A
Chr1 1154541 C T
Chr1 1154559 T C
Chr1 1154586 G C
Chr1 1154671 T A
Chr1 1154724 C A
Chr1 1154739 G T
Chr1 1154759 C G
Chr1 1154766 A G
Chr1 1154786 A C
Chr1 1154857 G A
Chr1 1155003 A T
Chr1 1155021 A G
Chr1 1155025 A G
Chr1 1155036 A G
Chr1 1155061 G A
Chr1 1155135 G C
Chr1 1155139 G T
Chr1 1155198 A G
Chr1 1155326 G A
Chr1 1155340 T C
Chr1 1155377 C G
Chr1 1155421 G T
Chr1 1155472 T C
Chr1 1155483 T C
Chr1 1155550 C T
Chr1 1155835 T C
Chr1 1155846 C T
Chr1 1156000 C A
Chr1 1156035 A G
Chr1 1156153 G A
Chr1 1156159 A G
Chr1 1156165 T C
Chr1 1156268 G A
Chr1 1156527 A G
Chr1 1156635 T A
Chr1 1156833 G A
Chr1 1156843 G A
Chr1 1156976 C T
Chr1 1157225 C G
Chr1 1157263 G A
Chr1 1157281 C T
Chr1 1157284 T G
Chr1 1157584 T A
Chr1 1158298 C G
Chr1 1158797 A C
Chr1 1158882 A G
Chr1 1158965 C T
Chr1 1159086 G T
Chr1 1159147 A T
Chr1 1159163 C A
Chr1 1159331 A G
Chr1 1159369 G T
Chr1 1159441 T C
Chr1 1160226 C A
Chr1 1160473 T C
Chr1 1160532 T G
Chr1 1161026 G T
Chr1 1161145 C T
Chr1 1161938 A G
Chr1 1162049 T C
Chr1 1162054 G A
Chr1 1162090 T C
Chr1 1162142 A G
Chr1 1162151 A G
Chr1 1162153 A G
Chr1 1162201 C T
Chr1 1162225 A G
Chr1 1162295 C T
Chr1 1162298 T C
Chr1 1162336 C G
Chr1 1162341 T C
Chr1 1162369 G A
Chr1 1162527 C T
Chr1 1162538 C T
Chr1 1162566 A T
Chr1 1162679 T G
Chr1 1162682 G A
Chr1 1162684 C A
Chr1 1162698 T C
Chr1 1162708 A G
Chr1 1162713 G A
Chr1 1162746 T C
Chr1 1162753 G A
Chr1 1162758 T C
Chr1 1162939 T C
Chr1 1162970 C A
Chr1 1163029 C T
Chr1 1163032 C T
Chr1 1163045 A C
Chr1 1163242 T C
Chr1 1163243 C T
Chr1 1163256 G A
Chr1 1163422 T C
Chr1 1163453 G A
Chr1 1163455 A T
Chr1 1163463 T A
Chr1 1163505 C G
Chr1 1163516 G A
Chr1 1163550 G A
Chr1 1163601 A G
Chr1 1163637 C G
Chr1 1163656 T C
Chr1 1163662 G A
Chr1 1163667 A G
Chr1 1163679 C T
Chr1 1163703 G A
Chr1 1163763 C T
Chr1 1163797 G C
Chr1 1163808 G A
Chr1 1163876 G A
Chr1 1163879 C A
Chr1 1163908 G A
Chr1 1164141 C T
Chr1 1164337 T C
Chr1 1164988 G A
Chr1 1164989 C T
Chr1 1165006 T C
Chr1 1165023 T A
Chr1 1165154 C T
Chr1 1165230 A G
Chr1 1165245 T A
Chr1 1165853 C T
Chr1 1165854 A G
Chr1 1166188 T G
Chr1 1166304 G A
Chr1 1166321 G A
Chr1 1166322 A G
Chr1 1166395 G A
Chr1 1166405 C T
Chr1 1166414 A G
Chr1 1166441 A G
Chr1 1166461 C A
Chr1 1166523 C T
Chr1 1166524 C T
Chr1 1166575 T C
Chr1 1166577 C T
Chr1 1166643 A G
Chr1 1166647 C T
Chr1 1166648 C A
Chr1 1166969 C T
Chr1 1167224 T C
Chr1 1167333 G C
Chr1 1167336 G C
Chr1 1167455 A T
Chr1 1167465 C T
Chr1 1167469 G A
Chr1 1167470 C T
Chr1 1167493 G A
Chr1 1167536 G C
Chr1 1167557 T C
Chr1 1167595 T C
Chr1 1167615 C A
Chr1 1167627 C G
Chr1 1167658 T C
Chr1 1167684 C G
Chr1 1167719 C T
Chr1 1167759 G A
Chr1 1167813 T A
Chr1 1167930 T C
Chr1 1167962 A G
Chr1 1167984 A C
Chr1 1168001 T C
Chr1 1168036 G A
Chr1 1168039 G A
Chr1 1168072 T C
Chr1 1168132 T C
Chr1 1168182 T C
Chr1 1168194 C T
Chr1 1168238 C A
Chr1 1168243 A G
Chr1 1168269 G A
Chr1 1168293 G A
Chr1 1168294 A G
Chr1 1168326 C T
Chr1 1168434 C T
Chr1 1168476 C T
Chr1 1168480 G A
Chr1 1168491 G A
Chr1 1168573 A G
Chr1 1168614 A C
Chr1 1168645 T A
Chr1 1168680 G A
Chr1 1168788 G A
Chr1 1168915 T C
Chr1 1168956 A G
Chr1 1168982 A G
Chr1 1169087 C A
Chr1 1169344 A G
Chr1 1169349 T C
Chr1 1169397 A G
Chr1 1169461 A C
Chr1 1169462 T C
Chr1 1169546 C A
Chr1 1169679 T A
Chr1 1169748 C T
Chr1 1169822 C T
Chr1 1169899 C T
Chr1 1169943 G A
Chr1 1169946 A G
Chr1 1170022 G A
Chr1 1170064 C T
Chr1 1170180 A G
Chr1 1170198 C T
Chr1 1170244 A G
Chr1 1170247 A G
Chr1 1170252 T C
Chr1 1170269 G A
Chr1 1170279 C A
Chr1 1170287 A G
Chr1 1170322 G A
Chr1 1170383 G A
Chr1 1170426 C A
Chr1 1170614 C G
Chr1 1170643 C T
Chr1 1170673 T G
Chr1 1170762 C T
Chr1 1170804 G A
Chr1 1171155 G A
Chr1 1171189 A G
Chr1 1171277 C T
Chr1 1171310 C A
Chr1 1171383 A C
Chr1 1171402 G T
Chr1 1171462 C T
Chr1 1171467 C A
Chr1 1171477 G A
Chr1 1171498 A G
Chr1 1171503 G A
Chr1 1171521 G A
Chr1 1171528 A T
Chr1 1171686 C T
Chr1 1171702 A G
Chr1 1171796 G A
Chr1 1171809 T C
Chr1 1171810 G A
Chr1 1171879 C T
Chr1 1171890 C T
Chr1 1171906 C T
Chr1 1171932 G A
Chr1 1171968 C T
Chr1 1171969 A G
Chr1 1172011 T A
Chr1 1172054 T C
Chr1 1172074 T C
Chr1 1172090 C T
Chr1 1172128 G C
Chr1 1172188 T C
Chr1 1172233 G A
Chr1 1172236 T C
Chr1 1172255 G A
Chr1 1172269 A C
Chr1 1172361 C T
Chr1 1172370 A T
Chr1 1172396 T G
Chr1 1172539 C G
Chr1 1172551 A G
Chr1 1172595 G A
Chr1 1172730 A G
Chr1 1172805 C T
Chr1 1172837 A G
Chr1 1173012 A G
Chr1 1173054 G A
Chr1 1173156 C T
Chr1 1173210 T G
Chr1 1173382 T C
Chr1 1173410 T C
Chr1 1173421 G A
Chr1 1173535 C T
Chr1 1173733 C T
Chr1 1173803 T G
Chr1 1173843 C T
Chr1 1173961 T C
Chr1 1174090 G A
Chr1 1174095 C G
Chr1 1174166 G A
Chr1 1174173 C A
Chr1 1174193 A G
Chr1 1174211 C T
Chr1 1174212 A G
Chr1 1174222 A G
Chr1 1174310 C T
Chr1 1174313 C T
Chr1 1174359 T C
Chr1 1174549 G A
Chr1 1174669 A G
Chr1 1174990 G T
Chr1 1174993 C T
Chr1 1175047 G T
Chr1 1175075 T C
Chr1 1175083 G A
Chr1 1175088 C T
Chr1 1175341 T G
Chr1 1175382 A G
Chr1 1175396 T A
Chr1 1175653 G A
Chr1 1175799 T G
Chr1 1176018 G A
Chr1 1176131 T C
Chr1 1176162 G A
Chr1 1176297 C A
Chr1 1176463 C T
Chr1 1176488 T C
Chr1 1176491 C T
Chr1 1176521 A G
Chr1 1176589 G A
Chr1 1176634 G A
Chr1 1176640 C G
Chr1 1176671 C T
Chr1 1176699 A G
Chr1 1176900 G A
Chr1 1177009 G A
Chr1 1177046 G T
Chr1 1177243 C A
Chr1 1177359 G A
Chr1 1177367 C T
Chr1 1177390 G A
Chr1 1177459 T A
Chr1 1177463 A G
Chr1 1177516 A G
Chr1 1177599 C T
Chr1 1177734 G A
Chr1 1177744 G A
Chr1 1177751 C T
Chr1 1177810 G A
Chr1 1177959 T C
Chr1 1178145 T C
Chr1 1178223 T G
Chr1 1178834 A G
Chr1 1179149 C T
Chr1 1179550 C T
Chr1 1179617 A G
Chr1 1179649 A G
Chr1 1180088 G C
Chr1 1180108 G A
Chr1 1180160 C G
Chr1 1181051 C T
Chr1 1209728 A G
Chr1 1209950 A T
Chr1 1214681 A G
Chr1 1229645 A C
Chr1 1231694 G A
Chr1 1238070 G A
Chr1 1238518 T C
Chr1 1241540 G A
Chr1 1242250 T A
Chr1 1247487 C T
Chr1 1256442 T C
Chr1 1257192 G A
Chr1 1257266 T C
Chr1 1278688 T C
Chr1 1282136 C T
Chr1 1286048 C T
Chr1 1298122 T C
Chr1 1304040 G A
Chr1 1305836 T C
Chr1 1305989 C G
Chr1 1320606 T C
Chr1 1326374 G A
Chr1 1333932 T C
Chr1 1335704 A G
Chr1 1339223 C T
Chr1 1341341 G A
Chr1 1341546 G A
Chr1 1347368 G A
Chr1 1347376 G A
Chr1 1347378 A G
Chr1 1362379 G A
Chr1 1372742 T C
Chr1 1375380 G T
Chr1 1376887 C A
Chr1 1379502 T A
Chr1 1379679 G A
Chr1 1379866 G A
Chr1 1381334 A C
Chr1 1386248 A G
Chr1 1386779 A T
Chr1 1386993 A G
Chr1 1387115 G C
Chr1 1390603 A G
Chr1 1391817 G C
Chr1 1393622 G T
Chr1 1393988 G A
Chr1 1394800 T C
Chr1 1396733 A G
Chr1 1396814 C T
Chr1 1396824 G A
Chr1 1398829 A G
Chr1 1398844 A T
Chr1 1398995 G T
Chr1 1399092 A T
Chr1 1399095 T A
Chr1 1399122 G C
Chr1 1399130 G A
Chr1 1399262 T C
Chr1 1399274 A C
Chr1 1417528 T A
Chr1 1417541 G A
Chr1 1417551 G C
Chr1 1417559 G C
Chr1 1417566 G A
Chr1 1417630 T G
Chr1 1417661 T C
Chr1 1418377 T C
Chr1 1418380 G A
Chr1 1418390 G A
Chr1 1418393 A C
Chr1 1418487 C T
Chr1 1418489 T A
Chr1 1418523 C T
Chr1 1418540 C T
Chr1 1418589 G A
Chr1 1418598 C T
Chr1 1418599 G T
Chr1 1418685 A G
Chr1 1418695 T C
Chr1 1418734 T C
Chr1 1418739 T C
Chr1 1418751 T C
Chr1 1418756 T C
Chr1 1418758 C T
Chr1 1418771 T C
Chr1 1418788 G A
Chr1 1418871 G A
Chr1 1418937 A G
Chr1 1418940 T C
Chr1 1418966 T C
Chr1 1418971 G A
Chr1 1418994 T C
Chr1 1419004 G A
Chr1 1419046 G A
Chr1 1419113 G A
Chr1 1419143 T C
Chr1 1419206 C T
Chr1 1419264 A G
Chr1 1419267 T C
Chr1 1419268 G A
Chr1 1419275 G C
Chr1 1419305 G A
Chr1 1419327 A G
Chr1 1419365 T C
Chr1 1419412 A G
Chr1 1419428 G T
Chr1 1419470 C T
Chr1 1419471 G A
Chr1 1419482 T C
Chr1 1419502 G C
Chr1 1419568 G A
Chr1 1419645 G A
Chr1 1419722 A G
Chr1 1419723 A G
Chr1 1419862 G A
Chr1 1419881 C T
Chr1 1419914 G A
Chr1 1420027 C T
Chr1 1420031 G T
Chr1 1420074 C T
Chr1 1420263 T A
Chr1 1420283 G A
Chr1 1420443 A G
Chr1 1420508 T A
Chr1 1420691 T C
Chr1 1420817 A G
Chr1 1420971 A G
Chr1 1421008 A G
Chr1 1421009 A T
Chr1 1421019 C T
Chr1 1421020 A G
Chr1 1421053 C G
Chr1 1421140 A T
Chr1 1421150 G A
Chr1 1421204 T C
Chr1 1421205 T C
Chr1 1426245 C A
Chr1 1426246 A C
Chr1 1426264 A G
Chr1 1426268 C T
Chr1 1426275 A G
Chr1 1426283 G C
Chr1 1426284 C T
Chr1 1426288 G A
Chr1 1426310 C T
Chr1 1426311 A G
Chr1 1426312 C G
Chr1 1426329 C T
Chr1 1426336 T C
Chr1 1426345 T G
Chr1 1426355 T C
Chr1 1426356 G A
Chr1 1426397 C T
Chr1 1426441 A G
Chr1 1426479 C T
Chr1 1426512 A G
Chr1 1426716 G A
Chr1 1426748 T G
Chr1 1426763 T C
Chr1 1426803 A G
Chr1 1426824 T C
Chr1 1426825 T G
Chr1 1426833 G T
Chr1 1426866 A T
Chr1 1426979 G A
Chr1 1427017 G A
Chr1 1427093 A G
Chr1 1427101 C T
Chr1 1427222 G A
Chr1 1427228 G C
Chr1 1427362 A T
Chr1 1427403 T C
Chr1 1427419 C T
Chr1 1427436 C T
Chr1 1427571 T A
Chr1 1427593 T C
Chr1 1427642 A C
Chr1 1427702 C A
Chr1 1427706 A G
Chr1 1427708 C T
Chr1 1427804 T A
Chr1 1427819 G A
Chr1 1427978 A C
Chr1 1427989 T G
Chr1 1428009 C G
Chr1 1428010 C T
Chr1 1428014 T C
Chr1 1428044 T A
Chr1 1428235 C G
Chr1 1428313 C T
Chr1 1428341 G T
Chr1 1428370 T C
Chr1 1428382 C T
Chr1 1428403 C A
Chr1 1429963 T G
Chr1 1429971 T C
Chr1 1430045 A T
Chr1 1430057 G A
Chr1 1430086 G T
Chr1 1430904 T C
Chr1 1430945 T C
Chr1 1431078 T A
Chr1 1431097 T C
Chr1 1431100 T A
Chr1 1431108 T C
Chr1 1431109 T A
Chr1 1431131 A G
Chr1 1431154 C A
Chr1 1431702 C A
Chr1 1431722 A G
Chr1 1431726 T G
Chr1 1431727 G C
Chr1 1431729 G C
Chr1 1431731 G C
Chr1 1431732 G T
Chr1 1431752 C G
Chr1 1431773 C A
Chr1 1431774 C G
Chr1 1431775 T A
Chr1 1431776 A G
Chr1 1431936 G T
Chr1 1431938 T A
Chr1 1431966 C G
Chr1 1431972 C T
Chr1 1431989 A G
Chr1 1431990 C G
Chr1 1432006 C A
Chr1 1432009 C T
Chr1 1432012 C G
Chr1 1432031 G C
Chr1 1432032 C T
Chr1 1432039 G A
Chr1 1432045 G C
Chr1 1432059 A G
Chr1 1432061 A C
Chr1 1432273 C T
Chr1 1432313 G C
Chr1 1432331 A G
Chr1 1432353 A G
Chr1 1432354 T G
Chr1 1432369 T G
Chr1 1432374 C A
Chr1 1432384 A C
Chr1 1432487 G C
Chr1 1432655 G A
Chr1 1432681 A T
Chr1 1432687 G A
Chr1 1432688 C G
Chr1 1432689 C A
Chr1 1432698 A G
Chr1 1432706 C T
Chr1 1432732 T C
Chr1 1432760 C A
Chr1 1432768 A G
Chr1 1432769 A G
Chr1 1432813 G A
Chr1 1432814 G A
Chr1 1432823 C G
Chr1 1432835 C G
Chr1 1432897 A C
Chr1 1432993 G A
Chr1 1433004 C T
Chr1 1433861 C T
Chr1 1433897 T G
Chr1 1433900 G A
Chr1 1433907 T C
Chr1 1433923 C T
Chr1 1434023 G C
Chr1 1434026 C G
Chr1 1434469 A G
Chr1 1434505 T C
Chr1 1434594 G C
Chr1 1434673 A G
Chr1 1434699 A G
Chr1 1434726 C T
Chr1 1434741 A C
Chr1 1434754 G A
Chr1 1434772 T A
Chr1 1434778 A T
Chr1 1434781 C G
Chr1 1434834 A C
Chr1 1434877 G A
Chr1 1434899 G T
Chr1 1435550 T C
Chr1 1435573 C T
Chr1 1435592 C T
Chr1 1435600 A G
Chr1 1435649 C T
Chr1 1435662 T C
Chr1 1435711 C A
Chr1 1435713 A G
Chr1 1435803 T C
Chr1 1435806 T C
Chr1 1435807 C T
Chr1 1435824 T C
Chr1 1435884 C A
Chr1 1436439 A C
Chr1 1436470 T A
Chr1 1436473 C T
Chr1 1436537 G A
Chr1 1436600 A T
Chr1 1436608 G A
Chr1 1436644 A G
Chr1 1436660 C T
Chr1 1436709 A C
Chr1 1436751 T A
Chr1 1436768 C T
Chr1 1436771 C T
Chr1 1436780 C T
Chr1 1436781 G A
Chr1 1436884 T C
Chr1 1436935 T A
Chr1 1437109 C A
Chr1 1437112 G A
Chr1 1437116 T C
Chr1 1437387 A T
Chr1 1437396 A C
Chr1 1438230 T C
Chr1 1438892 T C
Chr1 1438973 A G
Chr1 1438974 C G
Chr1 1439163 C T
Chr1 1439596 T C
Chr1 1439804 G A
Chr1 1440146 T A
Chr1 1440201 A G
Chr1 1440595 T C
Chr1 1440597 A G
Chr1 1440845 A G
Chr1 1440915 T G
Chr1 1440916 T A
Chr1 1441406 G A
Chr1 1441784 A T
Chr1 1441953 G A
Chr1 1442431 A G
Chr1 1442596 G A
Chr1 1443227 C T
Chr1 1443550 G T
Chr1 1444053 G T
Chr1 1444336 C T
Chr1 1444552 T G
Chr1 1444977 T G
Chr1 1445355 C T
Chr1 1445463 A G
Chr1 1445615 C A
Chr1 1446376 G A
Chr1 1446519 T C
Chr1 1446632 C T
Chr1 1446999 C T
Chr1 1447045 A G
Chr1 1447174 C T
Chr1 1448533 T C
Chr1 1448556 T G
Chr1 1448797 T C
Chr1 1448880 C T
Chr1 1449158 G A
Chr1 1449243 C T
Chr1 1449286 G T
Chr1 1449365 C G
Chr1 1449634 T A
Chr1 1449785 T C
Chr1 1449849 G C
Chr1 1450015 A G
Chr1 1450561 T A
Chr1 1450585 T C
Chr1 1450935 T C
Chr1 1451089 T C
Chr1 1451286 G C
Chr1 1451358 G T
Chr1 1451372 T A
Chr1 1451542 A C
Chr1 1451576 A G
Chr1 1452015 G T
Chr1 1452313 C A
Chr1 1452582 G A
Chr1 1453265 G T
Chr1 1453465 A G
Chr1 1454015 G T
Chr1 1454017 A C
Chr1 1454085 C T
Chr1 1454255 C T
Chr1 1454286 C T
Chr1 1454901 T G
Chr1 1455139 A G
Chr1 1455206 C T
Chr1 1455548 T C
Chr1 1455653 T A
Chr1 1455941 T G
Chr1 1456072 A C
Chr1 1456075 G C
Chr1 1456121 A G
Chr1 1456144 C T
Chr1 1456157 T A
Chr1 1456158 A C
Chr1 1456200 G A
Chr1 1456278 A G
Chr1 1456366 C T
Chr1 1456438 G T
Chr1 1456439 C T
Chr1 1456565 T G
Chr1 1456683 G A
Chr1 1456749 G T
Chr1 1456782 A G
Chr1 1456849 T C
Chr1 1456866 T C
Chr1 1456976 A T
Chr1 1457029 A T
Chr1 1457337 C T
Chr1 1457377 A G
Chr1 1457396 C T
Chr1 1457438 A G
Chr1 1457576 G A
Chr1 1458310 T C
Chr1 1459110 G A
Chr1 1459377 C G
Chr1 1459420 A T
Chr1 1459718 A G
Chr1 1459974 C T
Chr1 1460499 T C
Chr1 1460885 T C
Chr1 1461814 T C
Chr1 1462407 A C
Chr1 1463946 A G
Chr1 1464037 A C
Chr1 1464478 T C
Chr1 1464773 G A
Chr1 1464794 G A
Chr1 1465291 A C
Chr1 1465335 T C
Chr1 1465442 T A
Chr1 1465625 C T
Chr1 1465705 T A
Chr1 1465967 C T
Chr1 1465993 T G
Chr1 1466113 C A
Chr1 1466162 A C
Chr1 1466166 T C
Chr1 1466208 T C
Chr1 1466226 T C
Chr1 1466248 A G
Chr1 1466272 G A
Chr1 1466279 A G
Chr1 1466290 A G
Chr1 1466306 G A
Chr1 1466347 A G
Chr1 1466366 A G
Chr1 1466408 A G
Chr1 1466434 T C
Chr1 1466562 A C
Chr1 1466584 T C
Chr1 1466615 A T
Chr1 1466751 G A
Chr1 1466802 C T
Chr1 1466945 G A
Chr1 1466986 T C
Chr1 1467056 G A
Chr1 1467132 A G
Chr1 1467376 A T
Chr1 1467386 T A
Chr1 1467566 G C
Chr1 1467786 T C
Chr1 1467907 T C
Chr1 1467998 A G
Chr1 1468042 G T
Chr1 1468068 T A
Chr1 1468082 C T
Chr1 1468462 T C
Chr1 1468507 A G
Chr1 1468576 G A
Chr1 1468892 T C
Chr1 1469144 C T
Chr1 1469240 C T
Chr1 1469263 T C
Chr1 1469279 T A
Chr1 1469288 A G
Chr1 1469320 G A
Chr1 1469378 A G
Chr1 1469636 G C
Chr1 1470263 T C
Chr1 1470797 A G
Chr1 1471390 C G
Chr1 1471544 C T
Chr1 1471809 G A
Chr1 1472063 G A
Chr1 1472080 T C
Chr1 1472116 G A
Chr1 1472134 T G
Chr1 1472139 T C
Chr1 1472145 T C
Chr1 1472164 C G
Chr1 1472200 A G
Chr1 1472251 C A
Chr1 1472291 A C
Chr1 1472305 A T
Chr1 1472337 C T
Chr1 1472457 T C
Chr1 1472563 A G
Chr1 1472821 A G
Chr1 1473111 C G
Chr1 1473451 A G
Chr1 1473838 C A
Chr1 1473857 G T
Chr1 1473871 C T
Chr1 1473916 C T
Chr1 1473935 C T
Chr1 1473939 G A
Chr1 1473940 T C
Chr1 1473944 G A
Chr1 1473948 C T
Chr1 1473966 T C
Chr1 1474077 A T
Chr1 1474108 C T
Chr1 1474208 T C
Chr1 1474271 A T
Chr1 1474615 G A
Chr1 1474784 A C
Chr1 1474794 G A
Chr1 1475015 A C
Chr1 1475156 A C
Chr1 1475673 G A
Chr1 1475790 G A
Chr1 1475792 G A
Chr1 1475797 C T
Chr1 1475866 A T
Chr1 1475889 A C
Chr1 1475912 C A
Chr1 1475962 G A
Chr1 1475968 C T
Chr1 1475980 G A
Chr1 1476041 G A
Chr1 1476045 A G
Chr1 1476072 A G
Chr1 1476080 A G
Chr1 1476082 G A
Chr1 1476229 T G
Chr1 1477944 C T
Chr1 1477964 G A
Chr1 1477987 T C
Chr1 1477997 G A
Chr1 1478101 T G
Chr1 1478241 T C
Chr1 1478247 T C
Chr1 1478252 G A
Chr1 1478267 C T
Chr1 1478284 A G
Chr1 1478294 A G
Chr1 1478295 A G
Chr1 1478296 T C
Chr1 1478298 G T
Chr1 1478310 A G
Chr1 1478314 A C
Chr1 1478340 T G
Chr1 1478352 T C
Chr1 1478375 G A
Chr1 1478379 T C
Chr1 1478465 G A
Chr1 1478593 G A
Chr1 1478617 C T
Chr1 1478664 A C
Chr1 1478686 C T
Chr1 1478714 G A
Chr1 1478738 G A
Chr1 1478763 A G
Chr1 1478779 A G
Chr1 1478809 C T
Chr1 1478840 G A
Chr1 1478843 G A
Chr1 1478853 C T
Chr1 1478974 C T
Chr1 1478986 T G
Chr1 1479073 C G
Chr1 1479134 A G
Chr1 1479150 C A
Chr1 1479171 T A
Chr1 1479172 T A
Chr1 1479272 A C
Chr1 1479591 G T
Chr1 1479895 G C
Chr1 1480002 C T
Chr1 1480050 A C
Chr1 1480227 A G
Chr1 1480269 C T
Chr1 1480419 C T
Chr1 1480501 G C
Chr1 1480761 T C
Chr1 1481583 G A
Chr1 1481758 T C
Chr1 1481888 T G
Chr1 1481925 C T
Chr1 1481976 T A
Chr1 1482431 A G
Chr1 1482824 C A
Chr1 1482966 G T
Chr1 1492615 T C
Chr1 1492763 C T
Chr1 1492805 A T
Chr1 1492824 G C
Chr1 1492837 C T
Chr1 1492936 A C
Chr1 1492941 C A
Chr1 1492959 T C
Chr1 1493100 T C
Chr1 1493658 G A
Chr1 1493727 A C
Chr1 1493809 T C
Chr1 1494734 C T
Chr1 1546406 T C
Chr1 1546474 G C
Chr1 1546476 A T
Chr1 1546477 G T
Chr1 1546503 T C
Chr1 1546507 C T
Chr1 1546515 C T
Chr1 1546534 T C
Chr1 1546557 C T
Chr1 1546595 G A
Chr1 1546598 T C
Chr1 1546629 T A
Chr1 1546648 C G
Chr1 1546721 A T
Chr1 1546726 A T
Chr1 1546761 T A
Chr1 1546765 C T
Chr1 1546766 G C
Chr1 1546769 C T
Chr1 1546787 G A
Chr1 1546790 C T
Chr1 1546792 T C
Chr1 1546795 C T
Chr1 1546797 G T
Chr1 1546798 T A
Chr1 1546814 G A
Chr1 1546816 G A
Chr1 1546817 A C
Chr1 1546827 T C
Chr1 1546828 A G
Chr1 1546836 C T
Chr1 1546839 A C
Chr1 1546841 C T
Chr1 1546846 T C
Chr1 1546852 T G
Chr1 1546853 C A
Chr1 1546857 T C
Chr1 1546858 G A
Chr1 1546860 C T
Chr1 1546863 A G
Chr1 1546872 A G
Chr1 1546881 A G
Chr1 1546896 C A
Chr1 1546899 T C
Chr1 1546938 A G
Chr1 1546989 G C
Chr1 1547034 C G
Chr1 1547066 C A
Chr1 1547092 G C
Chr1 1547100 G C
Chr1 1547238 G A
Chr1 1547250 C G
Chr1 1547278 T A
Chr1 1547279 T A
Chr1 1547331 T C
Chr1 1547389 G A
Chr1 1547392 G A
Chr1 1547393 T C
Chr1 1547403 G T
Chr1 1547404 A T
Chr1 1547413 G T
Chr1 1547435 G C
Chr1 1547466 G C
Chr1 1547483 A T
Chr1 1547484 G C
Chr1 1547485 T G
Chr1 1547492 T C
Chr1 1547534 G A
Chr1 1547565 G C
Chr1 1547682 G A
Chr1 1547814 T C
Chr1 1547835 G T
Chr1 1547848 G A
Chr1 1547849 T C
Chr1 1547852 A T
Chr1 1547855 T C
Chr1 1547860 T A
Chr1 1547865 C G
Chr1 1547876 C T
Chr1 1547885 G T
Chr1 1547892 A G
Chr1 1547895 T G
Chr1 1547937 G T
Chr1 1548129 C G
Chr1 1548144 A G
Chr1 1548147 G C
Chr1 1548150 G C
Chr1 1548211 A G
Chr1 1548212 C T
Chr1 1548214 T G
Chr1 1548215 C G
Chr1 1548218 T C
Chr1 1548219 T G
Chr1 1548220 T G
Chr1 1548407 C G
Chr1 1548433 T A
Chr1 1548548 T A
Chr1 1548557 G C
Chr1 1548583 T C
Chr1 1548716 C G
Chr1 1548814 G C
Chr1 1548864 G A
Chr1 1548894 T C
Chr1 1548965 C T
Chr1 1549023 A C
Chr1 1549024 T A
Chr1 1549027 A C
Chr1 1549029 A T
Chr1 1549058 C T
Chr1 1549059 A G
Chr1 1549119 T A
Chr1 1549243 G C
Chr1 1549307 A G
Chr1 1549675 A C
Chr1 1549749 A T
Chr1 1549785 C T
Chr1 1549786 C G
Chr1 1549794 G A
Chr1 1549799 C T
Chr1 1549818 C A
Chr1 1549892 A T
Chr1 1549904 C A
Chr1 1549939 A G
Chr1 1550053 T C
Chr1 1550065 T C
Chr1 1550105 T A
Chr1 1550229 A G
Chr1 1550273 G C
Chr1 1550345 G T
Chr1 1550414 T G
Chr1 1550664 T A
Chr1 1550681 C T
Chr1 1550707 G C
Chr1 1550863 G A
Chr1 1550880 T C
Chr1 1551224 A T
Chr1 1551261 C T
Chr1 1551307 C T
Chr1 1551579 C T
Chr1 1551592 G A
Chr1 1551613 C T
Chr1 1551648 C A
Chr1 1551693 G A
Chr1 1551722 T C
Chr1 1551737 T C
Chr1 1551791 A G
Chr1 1551948 T C
Chr1 1551949 G A
Chr1 1552006 C A
Chr1 1552030 C T
Chr1 1552054 G A
Chr1 1552256 A G
Chr1 1552302 C A
Chr1 1552317 A G
Chr1 1552320 G T
Chr1 1552415 T C
Chr1 1552423 T C
Chr1 1552425 A G
Chr1 1552449 A G
Chr1 1552459 C T
Chr1 1552470 T G
Chr1 1552655 A C
Chr1 1552953 G A
Chr1 1552961 A G
Chr1 1553023 A G
Chr1 1553134 G C
Chr1 1553473 T C
Chr1 1554376 A G
Chr1 1554460 G T
Chr1 1554508 T C
Chr1 1554512 G A
Chr1 1554550 C T
Chr1 1554557 A G
Chr1 1554585 G T
Chr1 1554620 C T
Chr1 1554651 C T
Chr1 1554691 G A
Chr1 1554717 A C
Chr1 1554764 T C
Chr1 1554992 C T
Chr1 1555162 G A
Chr1 1555221 G A
Chr1 1555395 T C
Chr1 1555447 C A
Chr1 1555495 C T
Chr1 1555530 G A
Chr1 1555567 A G
Chr1 1555575 T A
Chr1 1555718 C T
Chr1 1555750 T C
Chr1 1555846 A G
Chr1 1555932 G A
Chr1 1555970 A C
Chr1 1556175 A G
Chr1 1556629 C T
Chr1 1556893 C T
Chr1 1557438 T C
Chr1 1557726 C A
Chr1 1557892 C T
Chr1 1557938 C T
Chr1 1557948 G A
Chr1 1557968 C T
Chr1 1557969 G A
Chr1 1557989 C T
Chr1 1558049 A G
Chr1 1558195 T C
Chr1 1558213 G A
Chr1 1558217 C T
Chr1 1558234 C T
Chr1 1558243 A G
Chr1 1558256 C A
Chr1 1558289 T C
Chr1 1558613 T A
Chr1 1558631 T C
Chr1 1558783 T A
Chr1 1558824 G C
Chr1 1559477 T A
Chr1 1559598 T C
Chr1 1559811 G A
Chr1 1559875 T G
Chr1 1559876 T C
Chr1 1559927 C T
Chr1 1559966 C T
Chr1 1560091 C T
Chr1 1560102 A G
Chr1 1560134 C T
Chr1 1560171 C T
Chr1 1560179 A G
Chr1 1560201 C T
Chr1 1560219 G T
Chr1 1560251 A G
Chr1 1560256 G A
Chr1 1560294 C G
Chr1 1560307 A C
Chr1 1560308 A T
Chr1 1560317 A T
Chr1 1560318 A T
Chr1 1560337 A C
Chr1 1560340 G C
Chr1 1560343 G A
Chr1 1560357 T A
Chr1 1560370 G A
Chr1 1560374 C G
Chr1 1560376 T A
Chr1 1560378 G A
Chr1 1560379 T A
Chr1 1560383 A T
Chr1 1560387 A T
Chr1 1560394 T A
Chr1 1560403 A C
Chr1 1560414 T C
Chr1 1560415 T A
Chr1 1560419 G T
Chr1 1560420 G A
Chr1 1560423 G A
Chr1 1560431 T G
Chr1 1560436 A G
Chr1 1560440 G A
Chr1 1560443 G C
Chr1 1560444 A C
Chr1 1560447 G C
Chr1 1560450 C A
Chr1 1560461 T A
Chr1 1560466 T A
Chr1 1560467 T G
Chr1 1560470 G C
Chr1 1560483 C T
Chr1 1560485 C A
Chr1 1560494 T C
Chr1 1560503 A C
Chr1 1560505 C T
Chr1 1560519 A C
Chr1 1560534 G C
Chr1 1560537 G C
Chr1 1560570 A T
Chr1 1560596 C T
Chr1 1560820 A T
Chr1 1560922 C T
Chr1 1560940 G T
Chr1 1560961 G A
Chr1 1561105 T C
Chr1 1561111 T G
Chr1 1561135 A C
Chr1 1561150 C T
Chr1 1561264 A T
Chr1 1561270 A C
Chr1 1561292 C T
Chr1 1561308 A G
Chr1 1561330 T C
Chr1 1561334 A G
Chr1 1561410 A G
Chr1 1561450 C G
Chr1 1561452 A G
Chr1 1561456 G A
Chr1 1561458 T C
Chr1 1561465 G A
Chr1 1561470 T C
Chr1 1561476 G A
Chr1 1561477 G C
Chr1 1561478 T C
Chr1 1561486 C A
Chr1 1561491 C T
Chr1 1561507 T C
Chr1 1561525 C A
Chr1 1561575 A C
Chr1 1561593 C T
Chr1 1561597 A G
Chr1 1561617 G A
Chr1 1561661 G A
Chr1 1561686 T G
Chr1 1561701 A C
Chr1 1561744 T C
Chr1 1561807 C T
Chr1 1561857 C T
Chr1 1561871 A G
Chr1 1561882 T C
Chr1 1561926 A G
Chr1 1561968 T C
Chr1 1561969 G A
Chr1 1561981 A G
Chr1 1562028 G A
Chr1 1562035 T A
Chr1 1562130 C T
Chr1 1562232 C T
Chr1 1562286 C A
Chr1 1562293 T C
Chr1 1562309 C T
Chr1 1562321 T C
Chr1 1562368 T C
Chr1 1562399 T G
Chr1 1562400 A G
Chr1 1562401 A G
Chr1 1562451 A G
Chr1 1562468 G A
Chr1 1562482 A G
Chr1 1562483 G A
Chr1 1562509 C T
Chr1 1562519 T C
Chr1 1562552 C T
Chr1 1562556 C A
Chr1 1562585 G A
Chr1 1562608 T C
Chr1 1562614 A C
Chr1 1562632 C T
Chr1 1562637 T C
Chr1 1562638 A G
Chr1 1562657 C A
Chr1 1562672 T G
Chr1 1562690 T C
Chr1 1562720 C T
Chr1 1562735 T C
Chr1 1562746 T C
Chr1 1562759 C T
Chr1 1562760 T C
Chr1 1562777 T G
Chr1 1562814 A T
Chr1 1562841 A C
Chr1 1562843 A G
Chr1 1562859 T G
Chr1 1562864 T C
Chr1 1562931 C T
Chr1 1562965 T C
Chr1 1562980 A G
Chr1 1562998 C A
Chr1 1563280 A T
Chr1 1563311 G A
Chr1 1563327 A G
Chr1 1563353 C T
Chr1 1563623 G T
Chr1 1563785 C T
Chr1 1563821 A G
Chr1 1563862 T C
Chr1 1563911 C A
Chr1 1564061 C T
Chr1 1564098 A G
Chr1 1564118 C G
Chr1 1564231 A G
Chr1 1564431 A G
Chr1 1566489 T G
Chr1 1566768 G T
Chr1 1566923 A G
Chr1 1566950 T A
Chr1 1567461 T C
Chr1 1567491 T C
Chr1 1567726 G T
Chr1 1567775 G C
Chr1 1567814 T A
Chr1 1568469 G T
Chr1 1568505 G A
Chr1 1568515 G C
Chr1 1568565 T C
Chr1 1568595 A G
Chr1 1568638 A G
Chr1 1568640 A G
Chr1 1568670 T C
Chr1 1568844 G A
Chr1 1568872 C G
Chr1 1568884 C T
Chr1 1568896 G C
Chr1 1568944 T C
Chr1 1568959 G A
Chr1 1568967 T C
Chr1 1569507 C T
Chr1 1569897 C T
Chr1 1569941 A G
Chr1 1570015 G A
Chr1 1570280 G A
Chr1 1570366 C T
Chr1 1570419 A G
Chr1 1570425 G A
Chr1 1570437 C T
Chr1 1570462 A G
Chr1 1570488 C T
Chr1 1570561 G A
Chr1 1570568 A G
Chr1 1570620 G A
Chr1 1570881 C G
Chr1 1570983 C T
Chr1 1570986 C G
Chr1 1570989 C G
Chr1 1571145 G C
Chr1 1571238 T G
Chr1 1571346 C T
Chr1 1571352 A T
Chr1 1571359 G A
Chr1 1571395 G A
Chr1 1571417 T C
Chr1 1571422 G A
Chr1 1572019 A C
Chr1 1572022 T G
Chr1 1572028 C T
Chr1 1572105 C T
Chr1 1572107 G T
Chr1 1572227 C T
Chr1 1572263 A C
Chr1 1572291 A C
Chr1 1572419 A G
Chr1 1572466 T C
Chr1 1572518 C G
Chr1 1572593 G A
Chr1 1572617 C A
Chr1 1572777 A T
Chr1 1572908 T A
Chr1 1572939 A T
Chr1 1572968 C T
Chr1 1573003 C T
Chr1 1573379 C T
Chr1 1573427 T C
Chr1 1573503 A G
Chr1 1573556 T C
Chr1 1573594 G A
Chr1 1573734 G C
Chr1 1573746 A G
Chr1 1573748 A T
Chr1 1573753 T C
Chr1 1573757 T C
Chr1 1573758 G A
Chr1 1573766 G A
Chr1 1573769 G T
Chr1 1573770 T C
Chr1 1573779 C T
Chr1 1573795 A T
Chr1 1573798 G A
Chr1 1573808 C T
Chr1 1573809 T C
Chr1 1573811 C T
Chr1 1573812 T C
Chr1 1573814 G A
Chr1 1573852 A G
Chr1 1573859 G A
Chr1 1573865 G A
Chr1 1573868 A T
Chr1 1573872 A G
Chr1 1573885 G A
Chr1 1573893 A G
Chr1 1573896 G T
Chr1 1573898 A G
Chr1 1573919 G C
Chr1 1573930 C T
Chr1 1573931 A C
Chr1 1573942 G A
Chr1 1573951 G T
Chr1 1573976 T C
Chr1 1573982 G T
Chr1 1573983 G A
Chr1 1573993 G A
Chr1 1574962 G C
Chr1 1574979 G A
Chr1 1574980 G A
Chr1 1574983 C A
Chr1 1574987 T C
Chr1 1575008 A G
Chr1 1575052 G T
Chr1 1575054 A G
Chr1 1575057 A T
Chr1 1575060 A G
Chr1 1575066 C G
Chr1 1575068 G A
Chr1 1575079 G A
Chr1 1575165 A T
Chr1 1575173 C G
Chr1 1575177 G A
Chr1 1575180 T G
Chr1 1575185 C A
Chr1 1575194 C A
Chr1 1575214 A G
Chr1 1575298 A G
Chr1 1575356 G T
Chr1 1575357 A T
Chr1 1575360 C T
Chr1 1575361 G T
Chr1 1575367 T G
Chr1 1575368 G C
Chr1 1575369 T C
Chr1 1575370 G A
Chr1 1575372 T C
Chr1 1575375 T A
Chr1 1575376 A T
Chr1 1575381 T C
Chr1 1575445 G A
Chr1 1575481 T G
Chr1 1575506 A C
Chr1 1575513 C T
Chr1 1575514 C T
Chr1 1575516 C T
Chr1 1575533 C A
Chr1 1575567 A G
Chr1 1575584 T C
Chr1 1575588 T C
Chr1 1575600 G C
Chr1 1575658 T A
Chr1 1575737 T C
Chr1 1575773 G A
Chr1 1575776 G A
Chr1 1575818 C A
Chr1 1575891 G C
Chr1 1575902 A C
Chr1 1575905 A G
Chr1 1575940 A G
Chr1 1575943 G C
Chr1 1575988 G T
Chr1 1576049 T C
Chr1 1576148 C T
Chr1 1576163 C T
Chr1 1576393 A G
Chr1 1576406 C T
Chr1 1576416 T A
Chr1 1576436 C T
Chr1 1576442 A T
Chr1 1576470 T C
Chr1 1576489 G A
Chr1 1576516 A G
Chr1 1576544 C A
Chr1 1576646 T C
Chr1 1576710 A C
Chr1 1576727 G A
Chr1 1576808 A G
Chr1 1576821 A C
Chr1 1576824 T A
Chr1 1576828 G C
Chr1 1576841 A C
Chr1 1576845 A T
Chr1 1576856 T C
Chr1 1576894 G T
Chr1 1576905 C A
Chr1 1576923 C T
Chr1 1576944 G A
Chr1 1576968 C G
Chr1 1577060 C T
Chr1 1577081 A T
Chr1 1577139 C A
Chr1 1577459 C A
Chr1 1577504 G C
Chr1 1578061 T C
Chr1 1578330 G T
Chr1 1578513 G A
Chr1 1578710 G A
Chr1 1578714 A G
Chr1 1578725 C T
Chr1 1578728 A G
Chr1 1578794 C T
Chr1 1578861 G A
Chr1 1579039 G A
Chr1 1579289 T C
Chr1 1579382 C T
Chr1 1579422 G A
Chr1 1579479 A G
Chr1 1579719 C T
Chr1 1579762 C T
Chr1 1579769 C T
Chr1 1579796 C T
Chr1 1579823 A G
Chr1 1579921 C T
Chr1 1579935 T G
Chr1 1579938 T C
Chr1 1579951 G A
Chr1 1579952 C T
Chr1 1579963 A G
Chr1 1580005 G A
Chr1 1580009 A G
Chr1 1580023 C T
Chr1 1580077 G A
Chr1 1580350 G A
Chr1 1580396 A G
Chr1 1580418 A G
Chr1 1580621 G A
Chr1 1580641 G A
Chr1 1580669 T G
Chr1 1580831 C T
Chr1 1580874 T A
Chr1 1580886 C T
Chr1 1580892 T C
Chr1 1580897 G C
Chr1 1580910 T C
Chr1 1580924 G T
Chr1 1588177 C T
Chr1 1588187 C T
Chr1 1588204 C T
Chr1 1588704 T A
Chr1 1588824 C T
Chr1 1589300 A G
Chr1 1589408 A C
Chr1 1589540 C T
Chr1 1589542 C T
Chr1 1589548 C T
Chr1 1589644 A G
Chr1 1590000 C A
Chr1 1590246 T A
Chr1 1590255 G A
Chr1 1590353 T C
Chr1 1590356 A T
Chr1 1590411 C T
Chr1 1590443 A G
Chr1 1590545 T A
Chr1 1590598 A G
Chr1 1590654 T C
Chr1 1590678 A C
Chr1 1590717 C T
Chr1 1590834 G A
Chr1 1590854 C T
Chr1 1590881 T G
Chr1 1591702 T C
Chr1 1591771 A G
Chr1 1592008 A C
Chr1 1592009 G C
Chr1 1592012 A C
Chr1 1592030 T C
Chr1 1592223 C T
Chr1 1592552 A G
Chr1 1592772 T A
Chr1 1592773 T A
Chr1 1593200 A C
Chr1 1593548 T C
Chr1 1593584 T C
Chr1 1594227 A G
Chr1 1594396 G A
Chr1 1594876 A C
Chr1 1595186 A G
Chr1 1595357 A G
Chr1 1595461 A G
Chr1 1596205 T C
Chr1 1597021 A G
Chr1 1597319 G A
Chr1 1597880 G C
Chr1 1597989 T G
Chr1 1597998 A G
Chr1 1598896 G A
Chr1 1599411 A T
Chr1 1599413 T G
Chr1 1599669 G A
Chr1 1600088 G A
Chr1 1600124 T C
Chr1 1600285 A G
Chr1 1600399 C T
Chr1 1600499 T C
Chr1 1600548 G A
Chr1 1600579 C T
Chr1 1600600 G T
Chr1 1600666 A G
Chr1 1600715 C T
Chr1 1600761 A G
Chr1 1600818 C T
Chr1 1600824 T C
Chr1 1600913 C A
Chr1 1601444 A C
Chr1 1601772 A C
Chr1 1601872 C T
Chr1 1602205 T C
Chr1 1602220 T C
Chr1 1602345 G A
Chr1 1602906 C A
Chr1 1602981 T G
Chr1 1603218 A G
Chr1 1603233 C T
Chr1 1603344 T C
Chr1 1603379 C T
Chr1 1603670 T C
Chr1 1603672 C G
Chr1 1603691 C T
Chr1 1603692 C G
Chr1 1603706 C T
Chr1 1603732 G A
Chr1 1603759 C T
Chr1 1603770 G A
Chr1 1603810 T C
Chr1 1603834 A G
Chr1 1603866 C G
Chr1 1603879 G A
Chr1 1603896 C T
Chr1 1603913 T C
Chr1 1603917 A G
Chr1 1603937 G A
Chr1 1603955 G A
Chr1 1603958 C G
Chr1 1604471 T C
Chr1 1604697 A T
Chr1 1604845 T C
Chr1 1604894 C T
Chr1 1605154 C T
Chr1 1605705 G A
Chr1 1605884 C A
Chr1 1605932 T G
Chr1 1605951 T C
Chr1 1605990 C T
Chr1 1606003 G A
Chr1 1606005 A G
Chr1 1606164 C T
Chr1 1606530 A G
Chr1 1607036 C T
Chr1 1607616 C T
Chr1 1607757 T G
Chr1 1607758 T A
Chr1 1608016 C T
Chr1 1608308 G T
Chr1 1608310 G C
Chr1 1608314 A C
Chr1 1608315 G T
Chr1 1608318 A C
Chr1 1608323 T G
Chr1 1608327 G A
Chr1 1608328 C G
Chr1 1608329 C A
Chr1 1608330 T G
Chr1 1608333 C A
Chr1 1608334 T G
Chr1 1608335 G A
Chr1 1608336 C G
Chr1 1608569 A G
Chr1 1608616 C T
Chr1 1608680 A T
Chr1 1609179 A T
Chr1 1609494 A T
Chr1 1609741 C G
Chr1 1609743 G A
Chr1 1609917 A G
Chr1 1609942 G A
Chr1 1609972 G A
Chr1 1609975 T C
Chr1 1610051 G T
Chr1 1610092 G T
Chr1 1610236 G A
Chr1 1610352 A G
Chr1 1610439 G A
Chr1 1610616 T C
Chr1 1610843 A G
Chr1 1610913 C A
Chr1 1611317 T C
Chr1 1611443 C A
Chr1 1611499 T G
Chr1 1611531 T A
Chr1 1611630 A G
Chr1 1611777 C T
Chr1 1611813 A G
Chr1 1611829 T C
Chr1 1611851 C T
Chr1 1611912 G T
Chr1 1611913 A T
Chr1 1611914 A T
Chr1 1612417 A T
Chr1 1613895 A G
Chr1 1614016 G A
Chr1 1614064 C T
Chr1 1614492 A G
Chr1 1614836 A G
Chr1 1615093 A G
Chr1 1615108 T A
Chr1 1615109 G A
Chr1 1615157 T C
Chr1 1615711 T C
Chr1 1615800 T C
Chr1 1615806 G A
Chr1 1615826 G T
Chr1 1615880 C A
Chr1 1616430 T C
Chr1 1616532 G A
Chr1 1627139 T C
Chr1 1642367 A G
Chr1 1642404 G A
Chr1 1649789 A G
Chr1 1653351 A G
Chr1 1658941 A G
Chr1 1665459 G A
Chr1 1666596 G A
Chr1 1667831 A G
Chr1 1668707 C G
Chr1 1675777 G T
Chr1 1676286 C T
Chr1 1676320 C T
Chr1 1676360 C T
Chr1 1676407 T C
Chr1 1676458 T G
Chr1 1676460 T C
Chr1 1676492 G T
Chr1 1676537 C T
Chr1 1676592 A G
Chr1 1676618 G A
Chr1 1676819 T C
Chr1 1676857 C A
Chr1 1676878 A G
Chr1 1683122 G A
Chr1 1686904 G A
Chr1 1687369 A G
Chr1 1687829 G A
Chr1 1688693 G T
Chr1 1691981 C T
Chr1 1692059 G A
Chr1 1696131 T C
Chr1 1696440 G A
Chr1 1704293 G A
Chr1 1712334 T C
Chr1 1719303 T C
Chr1 1722291 A G
Chr1 1727635 T A
Chr1 1727934 A C
Chr1 1728479 G A
Chr1 1728592 A G
Chr1 1728640 A G
Chr1 1728649 G A
Chr1 1728682 T G
Chr1 1728880 G T
Chr1 1729042 G C
Chr1 1729082 T A
Chr1 1729098 C T
Chr1 1729207 C T
Chr1 1729330 T A
Chr1 1729810 A G
Chr1 1729844 C A
Chr1 1729883 C T
Chr1 1729884 A T
Chr1 1729888 A G
Chr1 1729929 A T
Chr1 1730270 G A
Chr1 1730274 T C
Chr1 1730600 C T
Chr1 1730815 T A
Chr1 1730894 C A
Chr1 1732799 G A
Chr1 1733592 T C
Chr1 1733595 T G
Chr1 1733597 G C
Chr1 1733747 T G
Chr1 1733998 C G
Chr1 1734291 G C
Chr1 1734423 G A
Chr1 1734516 A T
Chr1 1734519 T C
Chr1 1734583 T C
Chr1 1734674 T C
Chr1 1734679 G C
Chr1 1734682 T A
Chr1 1734739 G T
Chr1 1734743 G A
Chr1 1734875 C T
Chr1 1734903 G A
Chr1 1735178 G A
Chr1 1735213 A G
Chr1 1735405 T C
Chr1 1735406 G A
Chr1 1735415 A G
Chr1 1735428 G A
Chr1 1735665 A C
Chr1 1735707 C T
Chr1 1735723 C T
Chr1 1735728 A G
Chr1 1735772 G A
Chr1 1735826 G A
Chr1 1735830 A G
Chr1 1735877 A T
Chr1 1735964 G A
Chr1 1735996 A G
Chr1 1736030 A G
Chr1 1736035 A G
Chr1 1736037 A G
Chr1 1736049 G A
Chr1 1736058 G A
Chr1 1736083 G A
Chr1 1736339 T C
Chr1 1736408 G A
Chr1 1736640 G A
Chr1 1736661 T C
Chr1 1736688 T C
Chr1 1736709 G A
Chr1 1736711 G A
Chr1 1736794 T A
Chr1 1736879 C T
Chr1 1736932 G C
Chr1 1737109 C A
Chr1 1737120 T C
Chr1 1737586 G A
Chr1 1737873 T C
Chr1 1737915 T A
Chr1 1738030 C T
Chr1 1738571 G A
Chr1 1738594 A G
Chr1 1738611 G A
Chr1 1738618 A G
Chr1 1738621 A G
Chr1 1738645 A G
Chr1 1738649 T C
Chr1 1738873 C A
Chr1 1738920 G A
Chr1 1738965 A G
Chr1 1739002 G A
Chr1 1739010 C T
Chr1 1739053 G T
Chr1 1739250 T C
Chr1 1739284 T C
Chr1 1739392 G C
Chr1 1739598 C T
Chr1 1739959 A T
Chr1 1740470 G T
Chr1 1740532 A T
Chr1 1740543 A T
Chr1 1741389 T C
Chr1 1741425 A T
Chr1 1741427 T C
Chr1 1741699 T C
Chr1 1741831 A G
Chr1 1741906 G A
Chr1 1742171 G A
Chr1 1742430 G A
Chr1 1742496 C T
Chr1 1742583 G C
Chr1 1742794 C T
Chr1 1742804 T C
Chr1 1743339 T C
Chr1 1743553 T C
Chr1 1743757 G A
Chr1 1743778 T A
Chr1 1743953 C G
Chr1 1744076 A G
Chr1 1744401 A G
Chr1 1744865 C G
Chr1 1744924 A T
Chr1 1744954 C G
Chr1 1744989 T G
Chr1 1745231 C T
Chr1 1745302 C T
Chr1 1745314 C T
Chr1 1745324 C T
Chr1 1745584 A T
Chr1 1745596 T A
Chr1 1745651 G A
Chr1 1745666 A G
Chr1 1745690 G A
Chr1 1745700 A T
Chr1 1745708 A G
Chr1 1745755 A G
Chr1 1745783 A G
Chr1 1745792 G A
Chr1 1745802 G A
Chr1 1745813 A G
Chr1 1745835 G A
Chr1 1745851 G A
Chr1 1746144 C A
Chr1 1746145 C T
Chr1 1746170 A G
Chr1 1746188 A C
Chr1 1746203 A T
Chr1 1746218 G A
Chr1 1746290 A G
Chr1 1746322 C T
Chr1 1746494 G C
Chr1 1746921 G C
Chr1 1747017 A G
Chr1 1747211 C T
Chr1 1747306 C A
Chr1 1747319 G A
Chr1 1747321 A T
Chr1 1747686 T C
Chr1 1747728 T C
Chr1 1747888 A G
Chr1 1747892 G C
Chr1 1747984 G A
Chr1 1748032 C T
Chr1 1748093 G A
Chr1 1748110 G C
Chr1 1748140 G T
Chr1 1748180 A C
Chr1 1748194 G A
Chr1 1748244 C A
Chr1 1748524 A C
Chr1 1748578 C T
Chr1 1748619 C T
Chr1 1748620 A G
Chr1 1748742 T C
Chr1 1748884 T C
Chr1 1749203 A T
Chr1 1749406 T C
Chr1 1749497 T A
Chr1 1749512 T A
Chr1 1749579 T A
Chr1 1749619 T C
Chr1 1749649 T C
Chr1 1749651 C A
Chr1 1749682 T C
Chr1 1749683 T C
Chr1 1749695 T C
Chr1 1749700 G A
Chr1 1749984 A T
Chr1 1750018 T A
Chr1 1750079 T A
Chr1 1750786 G C
Chr1 1750789 G C
Chr1 1750791 G C
Chr1 1750792 A C
Chr1 1750794 G T
Chr1 1750796 G T
Chr1 1750798 G T
Chr1 1750802 G A
Chr1 1750803 G A
Chr1 1750805 G A
Chr1 1750810 T G
Chr1 1750816 G T
Chr1 1750819 C G
Chr1 1750820 C T
Chr1 1750821 A T
Chr1 1750822 A T
Chr1 1750823 A G
Chr1 1750824 T G
Chr1 1750828 C G
Chr1 1750829 T A
Chr1 1750833 C G
Chr1 1750834 C G
Chr1 1751505 T G
Chr1 1751533 C T
Chr1 1751588 A G
Chr1 1751667 G T
Chr1 1751869 T C
Chr1 1751899 G A
Chr1 1751948 C T
Chr1 1751978 A T
Chr1 1752015 T G
Chr1 1752025 T C
Chr1 1752038 T A
Chr1 1752058 G A
Chr1 1752083 C T
Chr1 1752085 T C
Chr1 1752091 A G
Chr1 1752405 T C
Chr1 1752556 T C
Chr1 1752685 C T
Chr1 1752742 C T
Chr1 1752941 G A
Chr1 1753063 G A
Chr1 1753100 C T
Chr1 1753272 G A
Chr1 1753317 A G
Chr1 1753345 T C
Chr1 1753422 C A
Chr1 1753705 T C
Chr1 1754499 T G
Chr1 1754574 T A
Chr1 1755319 T C
Chr1 1755330 G T
Chr1 1755776 G A
Chr1 1756903 T C
Chr1 1756996 T C
Chr1 1758292 T G
Chr1 1758308 G C
Chr1 1758309 C A
Chr1 1758507 C T
Chr1 1758740 C A
Chr1 1758924 G T
Chr1 1758950 C A
Chr1 1758956 G A
Chr1 1758958 A T
Chr1 1758963 G A
Chr1 1758986 C T
Chr1 1758990 C T
Chr1 1758999 T A
Chr1 1759099 C T
Chr1 1759102 T G
Chr1 1759188 C T
Chr1 1759194 T C
Chr1 1759244 G A
Chr1 1759272 C T
Chr1 1759279 G A
Chr1 1759325 G A
Chr1 1759413 A G
Chr1 1759512 T C
Chr1 1759623 T G
Chr1 1759723 A G
Chr1 1759765 T C
Chr1 1760089 C A
Chr1 1760106 C T
Chr1 1760125 G A
Chr1 1760126 C T
Chr1 1760177 A G
Chr1 1760317 G T
Chr1 1760318 C T
Chr1 1760353 C T
Chr1 1760406 G C
Chr1 1760507 C T
Chr1 1760509 C T
Chr1 1760521 G A
Chr1 1760540 A G
Chr1 1760575 A G
Chr1 1760620 G T
Chr1 1760667 A G
Chr1 1760693 G A
Chr1 1760698 C A
Chr1 1760700 G A
Chr1 1760704 C G
Chr1 1760705 T A
Chr1 1760706 T C
Chr1 1760707 T C
Chr1 1760708 T G
Chr1 1760710 G A
Chr1 1760714 T C
Chr1 1760840 T C
Chr1 1761103 C T
Chr1 1761210 C G
Chr1 1761346 C G
Chr1 1761845 C T
Chr1 1761909 G C
Chr1 1762452 A G
Chr1 1762505 A C
Chr1 1762662 A C
Chr1 1762672 G A
Chr1 1763094 A G
Chr1 1763537 A G
Chr1 1763582 C A
Chr1 1763611 C G
Chr1 1763634 C G
Chr1 1763789 T C
Chr1 1764009 G T
Chr1 1764325 G A
Chr1 1764356 T C
Chr1 1765436 T C
Chr1 1765467 C T
Chr1 1765480 C T
Chr1 1765605 A G
Chr1 1765606 C T
Chr1 1765630 C T
Chr1 1765637 T C
Chr1 1765641 T C
Chr1 1765646 G A
Chr1 1765668 T C
Chr1 1765707 T C
Chr1 1765708 T C
Chr1 1765714 G A
Chr1 1765732 C T
Chr1 1765761 T A
Chr1 1765763 A T
Chr1 1765776 T A
Chr1 1765779 G C
Chr1 1765785 C T
Chr1 1765793 G A
Chr1 1765817 C A
Chr1 1765893 T C
Chr1 1765988 T A
Chr1 1766007 C T
Chr1 1766013 C T
Chr1 1766025 T C
Chr1 1766026 C T
Chr1 1766031 T C
Chr1 1766053 G A
Chr1 1766126 C T
Chr1 1766134 G A
Chr1 1766138 G A
Chr1 1766156 T C
Chr1 1766158 G A
Chr1 1766187 A G
Chr1 1766203 A C
Chr1 1766217 A G
Chr1 1766219 C T
Chr1 1766242 C T
Chr1 1766243 A T
Chr1 1766245 G A
Chr1 1766274 A G
Chr1 1766310 G T
Chr1 1766312 A G
Chr1 1766321 A T
Chr1 1766359 A G
Chr1 1766457 T C
Chr1 1766460 C A
Chr1 1766497 T C
Chr1 1766498 A T
Chr1 1766582 A G
Chr1 1766638 A C
Chr1 1766656 G A
Chr1 1766669 A G
Chr1 1766694 G A
Chr1 1766713 G A
Chr1 1766720 T C
Chr1 1766728 C T
Chr1 1766796 A G
Chr1 1766797 A G
Chr1 1766800 T G
Chr1 1766806 C A
Chr1 1766839 C G
Chr1 1766853 C T
Chr1 1766867 T C
Chr1 1766928 T C
Chr1 1767067 G A
Chr1 1767233 A G
Chr1 1767789 G A
Chr1 1767880 G C
Chr1 1767921 C G
Chr1 1767964 A G
Chr1 1768149 C T
Chr1 1768270 C G
Chr1 1768308 T C
Chr1 1768390 T C
Chr1 1768549 G A
Chr1 1769160 T G
Chr1 1769839 G C
Chr1 1769909 A G
Chr1 1770022 G A
Chr1 1770221 C A
Chr1 1770241 A T
Chr1 1770247 G A
Chr1 1770264 T G
Chr1 1770265 A G
Chr1 1770289 C A
Chr1 1770303 T C
Chr1 1770304 C T
Chr1 1770314 C T
Chr1 1770317 C T
Chr1 1770327 A G
Chr1 1770330 C T
Chr1 1770335 G A
Chr1 1770359 C T
Chr1 1770446 C T
Chr1 1770543 A G
Chr1 1770562 G T
Chr1 1770604 C T
Chr1 1770683 G A
Chr1 1770730 T C
Chr1 1770809 C T
Chr1 1770829 C T
Chr1 1770895 A G
Chr1 1770931 T C
Chr1 1770937 C T
Chr1 1771011 T C
Chr1 1771012 A G
Chr1 1771456 A G
Chr1 1771577 C T
Chr1 1771578 T C
Chr1 1771581 A G
Chr1 1771612 C T
Chr1 1771632 C A
Chr1 1771653 C T
Chr1 1771678 G A
Chr1 1771709 C T
Chr1 1771722 A G
Chr1 1771755 T G
Chr1 1771766 G T
Chr1 1771767 C T
Chr1 1771778 C T
Chr1 1771785 T C
Chr1 1772108 G T
Chr1 1772441 G A
Chr1 1773364 T G
Chr1 1773828 T G
Chr1 1774241 T A
Chr1 1774375 C T
Chr1 1774458 G A
Chr1 1774483 G A
Chr1 1774492 G A
Chr1 1774507 C T
Chr1 1774533 C T
Chr1 1774538 G T
Chr1 1774577 G A
Chr1 1774592 A G
Chr1 1774653 G A
Chr1 1774724 A T
Chr1 1774736 G A
Chr1 1774956 C T
Chr1 1774983 G A
Chr1 1775115 C T
Chr1 1775199 A G
Chr1 1775222 G A
Chr1 1775226 G A
Chr1 1775312 A T
Chr1 1775358 C A
Chr1 1775412 C A
Chr1 1775427 A G
Chr1 1775508 A G
Chr1 1775548 T G
Chr1 1775704 A G
Chr1 1775788 C T
Chr1 1775805 C T
Chr1 1775810 C T
Chr1 1775813 C T
Chr1 1775839 C T
Chr1 1775841 T C
Chr1 1775856 T C
Chr1 1775890 G A
Chr1 1775898 T C
Chr1 1775907 T C
Chr1 1775923 G A
Chr1 1775999 G T
Chr1 1776000 A G
Chr1 1776188 C G
Chr1 1776587 C T
Chr1 1776743 C T
Chr1 1776828 C T
Chr1 1776835 T G
Chr1 1776865 G A
Chr1 1776925 C A
Chr1 1776926 C T
Chr1 1776938 G A
Chr1 1776949 G A
Chr1 1776964 G A
Chr1 1777033 T C
Chr1 1777110 G A
Chr1 1777202 A G
Chr1 1777271 C A
Chr1 1777274 A G
Chr1 1777348 C T
Chr1 1777357 C T
Chr1 1777375 A G
Chr1 1777383 C T
Chr1 1777404 C T
Chr1 1777525 T A
Chr1 1777539 G A
Chr1 1777560 C T
Chr1 1777610 C G
Chr1 1777753 T C
Chr1 1778249 C A
Chr1 1778392 A G
Chr1 1778498 T C
Chr1 1778601 G A
Chr1 1778608 T C
Chr1 1778610 T C
Chr1 1778613 T C
Chr1 1778619 A G
Chr1 1778652 C G
Chr1 1778654 C T
Chr1 1778675 G A
Chr1 1778687 A G
Chr1 1778709 G A
Chr1 1778744 G A
Chr1 1778803 A G
Chr1 1778819 A G
Chr1 1778862 C A
Chr1 1778920 A C
Chr1 1778928 C T
Chr1 1778951 T C
Chr1 1779179 A G
Chr1 1779212 C T
Chr1 1779332 T C
Chr1 1779400 T C
Chr1 1779417 G A
Chr1 1779419 A G
Chr1 1779422 A G
Chr1 1779423 G A
Chr1 1779463 A G
Chr1 1779473 C T
Chr1 1779512 T C
Chr1 1779526 T A
Chr1 1779565 T C
Chr1 1779575 A G
Chr1 1779617 A G
Chr1 1779703 A G
Chr1 1779751 T C
Chr1 1779764 A G
Chr1 1779770 T C
Chr1 1779777 A G
Chr1 1779785 G A
Chr1 1779815 T C
Chr1 1779821 T G
Chr1 1780064 T G
Chr1 1780164 G C
Chr1 1780196 T C
Chr1 1780305 T C
Chr1 1780351 G C
Chr1 1780397 G A
Chr1 1780475 T C
Chr1 1780510 A G
Chr1 1780549 C T
Chr1 1780601 A G
Chr1 1780733 T A
Chr1 1780785 C G
Chr1 1781017 C G
Chr1 1781066 A G
Chr1 1781272 G C
Chr1 1781457 G A
Chr1 1781468 G A
Chr1 1781483 A T
Chr1 1781503 C T
Chr1 1781527 T C
Chr1 1781529 G A
Chr1 1781646 C T
Chr1 1781761 G A
Chr1 1781802 C T
Chr1 1781822 C T
Chr1 1781880 A C
Chr1 1782122 A C
Chr1 1782197 G A
Chr1 1782291 G T
Chr1 1782424 A C
Chr1 1782443 T C
Chr1 1782446 A G
Chr1 1782453 T A
Chr1 1782467 G C
Chr1 1782489 A G
Chr1 1782507 T C
Chr1 1782520 G A
Chr1 1782632 C T
Chr1 1782644 G A
Chr1 1782668 A C
Chr1 1782737 T C
Chr1 1782746 G A
Chr1 1782799 G A
Chr1 1782824 T A
Chr1 1782825 G A
Chr1 1782877 T C
Chr1 1782879 G A
Chr1 1782930 A C
Chr1 1782971 T C
Chr1 1783109 T C
Chr1 1783117 A G
Chr1 1783232 G T
Chr1 1783248 T C
Chr1 1783251 G A
Chr1 1783261 A G
Chr1 1783496 A G
Chr1 1784049 G A
Chr1 1784059 A G
Chr1 1784067 A G
Chr1 1784076 G A
Chr1 1784099 C T
Chr1 1784106 C T
Chr1 1784112 A G
Chr1 1784130 G A
Chr1 1784150 A G
Chr1 1784175 C T
Chr1 1784199 G A
Chr1 1784228 A G
Chr1 1784232 T G
Chr1 1784234 G A
Chr1 1784262 T C
Chr1 1784317 C G
Chr1 1784324 G T
Chr1 1784383 G A
Chr1 1784384 A G
Chr1 1784389 C T
Chr1 1784395 G A
Chr1 1784409 G A
Chr1 1784415 C A
Chr1 1784421 C T
Chr1 1784707 G T
Chr1 1784993 T G
Chr1 1785026 T C
Chr1 1785027 A G
Chr1 1785035 A C
Chr1 1785089 T A
Chr1 1785092 G A
Chr1 1785094 A G
Chr1 1785168 C T
Chr1 1785180 T G
Chr1 1785235 A G
Chr1 1785243 C T
Chr1 1785251 A G
Chr1 1785285 C T
Chr1 1785289 C T
Chr1 1785305 T C
Chr1 1785309 A G
Chr1 1785318 A T
Chr1 1785324 A G
Chr1 1785335 G A
Chr1 1785340 A T
Chr1 1785343 G A
Chr1 1785359 C A
Chr1 1785387 A T
Chr1 1785430 T A
Chr1 1785781 C T
Chr1 1785830 C T
Chr1 1786012 C G
Chr1 1786314 C T
Chr1 1786323 C T
Chr1 1786345 T A
Chr1 1786371 C T
Chr1 1786427 G C
Chr1 1786447 A G
Chr1 1786524 G A
Chr1 1786530 G A
Chr1 1786533 G A
Chr1 1786556 A G
Chr1 1786601 G A
Chr1 1786618 G A
Chr1 1786632 T C
Chr1 1786638 G A
Chr1 1786672 A G
Chr1 1786708 G A
Chr1 1786750 A G
Chr1 1786755 C T
Chr1 1786823 G A
Chr1 1786899 T C
Chr1 1786923 T C
Chr1 1786949 C T
Chr1 1786956 A G
Chr1 1786959 C T
Chr1 1787007 T C
Chr1 1787020 C T
Chr1 1787038 G A
Chr1 1787110 C T
Chr1 1787149 C T
Chr1 1787153 A G
Chr1 1787203 G A
Chr1 1787215 A G
Chr1 1787273 C T
Chr1 1787283 C T
Chr1 1787306 A G
Chr1 1787348 G A
Chr1 1787363 C T
Chr1 1787420 A G
Chr1 1787514 A G
Chr1 1787528 C T
Chr1 1787562 T C
Chr1 1787585 G A
Chr1 1787616 G A
Chr1 1787619 T A
Chr1 1787714 G A
Chr1 1787746 C T
Chr1 1787748 T G
Chr1 1787788 T A
Chr1 1787801 C A
Chr1 1787871 T G
Chr1 1787906 A T
Chr1 1787989 G A
Chr1 1787993 T G
Chr1 1788010 G T
Chr1 1788019 G T
Chr1 1788023 C T
Chr1 1788214 G A
Chr1 1788273 C T
Chr1 1788289 G A
Chr1 1788312 A G
Chr1 1788334 A C
Chr1 1788381 C T
Chr1 1788398 G A
Chr1 1788432 A G
Chr1 1788451 C T
Chr1 1788490 A G
Chr1 1788505 C T
Chr1 1788522 T C
Chr1 1788538 T C
Chr1 1788543 C T
Chr1 1788554 C G
Chr1 1788565 G A
Chr1 1788769 G T
Chr1 1788901 C T
Chr1 1788945 T G
Chr1 1789240 A T
Chr1 1789335 A G
Chr1 1789513 T G
Chr1 1789603 A G
Chr1 1789637 A T
Chr1 1789639 T C
Chr1 1789694 A G
Chr1 1789716 T C
Chr1 1789718 A T
Chr1 1789744 A G
Chr1 1789767 T C
Chr1 1789776 A G
Chr1 1789798 A G
Chr1 1789799 C T
Chr1 1789835 A G
Chr1 1789868 T C
Chr1 1789995 A C
Chr1 1789996 C T
Chr1 1790011 T C
Chr1 1790074 T C
Chr1 1790084 C T
Chr1 1790091 C G
Chr1 1790162 C T
Chr1 1790204 C T
Chr1 1790215 T C
Chr1 1790218 G A
Chr1 1790234 C T
Chr1 1790253 G C
Chr1 1790291 G T
Chr1 1790299 C A
Chr1 1790304 C T
Chr1 1790350 A T
Chr1 1790382 G A
Chr1 1790390 A G
Chr1 1790391 A T
Chr1 1790403 T A
Chr1 1790611 G A
Chr1 1790811 T G
Chr1 1790966 G A
Chr1 1791022 T C
Chr1 1791055 A G
Chr1 1791062 C A
Chr1 1791069 C T
Chr1 1791080 A G
Chr1 1791213 C T
Chr1 1791273 A G
Chr1 1791301 A G
Chr1 1791340 C A
Chr1 1791380 C A
Chr1 1791394 G A
Chr1 1791418 G A
Chr1 1791423 T A
Chr1 1791427 A G
Chr1 1791623 A G
Chr1 1791871 A G
Chr1 1792002 A G
Chr1 1792040 C T
Chr1 1792087 T C
Chr1 1792092 T C
Chr1 1792119 T G
Chr1 1792156 A T
Chr1 1792157 C A
Chr1 1792191 A T
Chr1 1792403 C T
Chr1 1792448 T C
Chr1 1792455 T C
Chr1 1792458 G A
Chr1 1792488 T C
Chr1 1792772 G A
Chr1 1792964 A G
Chr1 1793682 T C
Chr1 1793972 G A
Chr1 1793991 T G
Chr1 1794150 C G
Chr1 1794319 T C
Chr1 1794375 T C
Chr1 1794947 A C
Chr1 1794948 A C
Chr1 1795195 G T
Chr1 1795214 G A
Chr1 1795215 C T
Chr1 1795265 A G
Chr1 1795350 A C
Chr1 1795686 T G
Chr1 1795717 A G
Chr1 1796008 C T
Chr1 1796754 T G
Chr1 1796930 C G
Chr1 1797142 G T
Chr1 1797170 C T
Chr1 1797520 G T
Chr1 1797553 A G
Chr1 1797581 G A
Chr1 1797781 C A
Chr1 1797858 A G
Chr1 1797896 T C
Chr1 1797945 G A
Chr1 1797964 G A
Chr1 1797975 G A
Chr1 1797985 A C
Chr1 1798013 G C
Chr1 1798058 C T
Chr1 1798077 C T
Chr1 1798111 G A
Chr1 1798115 T C
Chr1 1798132 A G
Chr1 1798208 G A
Chr1 1798212 A C
Chr1 1798218 G A
Chr1 1798236 T C
Chr1 1798251 C T
Chr1 1798254 A C
Chr1 1798437 G A
Chr1 1798487 T C
Chr1 1798510 G C
Chr1 1798551 T C
Chr1 1798739 G A
Chr1 1798756 A T
Chr1 1799038 C A
Chr1 1799049 C A
Chr1 1799394 A C
Chr1 1799562 T A
Chr1 1799576 T G
Chr1 1799701 G C
Chr1 1800193 T G
Chr1 1800205 C T
Chr1 1800231 T C
Chr1 1800246 T C
Chr1 1800266 C T
Chr1 1800277 A C
Chr1 1800320 T C
Chr1 1800330 C T
Chr1 1800332 C T
Chr1 1800387 T C
Chr1 1800397 T C
Chr1 1800445 C G
Chr1 1800459 A G
Chr1 1800483 T A
Chr1 1800584 G A
Chr1 1801449 G A
Chr1 1801593 C T
Chr1 1801684 A T
Chr1 1801696 G T
Chr1 1802625 C T
Chr1 1804106 G A
Chr1 1804723 A G
Chr1 1805704 A C
Chr1 1805767 G A
Chr1 1805948 A G
Chr1 1806116 C G
Chr1 1806898 G C
Chr1 1807059 C T
Chr1 1807152 G C
Chr1 1808064 C A
Chr1 1808089 T G
Chr1 1808128 A G
Chr1 1808204 G A
Chr1 1808317 A G
Chr1 1808371 A G
Chr1 1808376 C T
Chr1 1808433 T C
Chr1 1808446 G C
Chr1 1808510 G A
Chr1 1808562 G C
Chr1 1808876 G A
Chr1 1808960 T C
Chr1 1809096 T C
Chr1 1809148 T C
Chr1 1809191 C T
Chr1 1809215 C T
Chr1 1809254 G A
Chr1 1809275 C T
Chr1 1809288 C T
Chr1 1809403 C A
Chr1 1809445 C T
Chr1 1809472 G A
Chr1 1809684 C T
Chr1 1809696 C T
Chr1 1809766 G A
Chr1 1809823 T C
Chr1 1809832 A C
Chr1 1810834 A T
Chr1 1810992 G T
Chr1 1811004 T C
Chr1 1811399 G C
Chr1 1812069 A G
Chr1 1812133 T C
Chr1 1813033 C T
Chr1 1813288 T A
Chr1 1814580 C T
Chr1 1814734 C T
Chr1 1814897 G A
Chr1 1815193 A G
Chr1 1815204 C T
Chr1 1815205 C T
Chr1 1815417 A G
Chr1 1815603 C T
Chr1 1815607 G A
Chr1 1816048 A G
Chr1 1817078 A G
Chr1 1817170 G A
Chr1 1817890 T C
Chr1 1817899 T C
Chr1 1817937 C T
Chr1 1817968 C T
Chr1 1817977 A G
Chr1 1817984 T C
Chr1 1818034 T C
Chr1 1818042 G A
Chr1 1818052 G A
Chr1 1818055 C G
Chr1 1818205 C A
Chr1 1818366 A T
Chr1 1818382 T A
Chr1 1818385 T C
Chr1 1818392 G A
Chr1 1818393 G T
Chr1 1818399 T C
Chr1 1818401 T C
Chr1 1818436 A G
Chr1 1818461 T C
Chr1 1818492 C T
Chr1 1818493 T C
Chr1 1818494 T A
Chr1 1818504 G A
Chr1 1818547 G A
Chr1 1818562 G A
Chr1 1818582 T C
Chr1 1818607 A G
Chr1 1818630 G C
Chr1 1818829 T C
Chr1 1819002 T C
Chr1 1819019 C A
Chr1 1819070 A G
Chr1 1819076 G A
Chr1 1819107 G C
Chr1 1819122 C T
Chr1 1819175 G A
Chr1 1819590 C T
Chr1 1819723 C T
Chr1 1819748 G A
Chr1 1819766 T C
Chr1 1819852 T C
Chr1 1819855 G T
Chr1 1819866 C T
Chr1 1819949 A C
Chr1 1819960 A G
Chr1 1820024 G A
Chr1 1820056 G A
Chr1 1820137 G A
Chr1 1820141 A G
Chr1 1820184 A C
Chr1 1820272 G A
Chr1 1820328 G A
Chr1 1820353 C T
Chr1 1820382 G A
Chr1 1820532 C T
Chr1 1820637 G T
Chr1 1821890 G C
Chr1 1822156 T A
Chr1 1822874 A C
Chr1 1823099 G A
Chr1 1823101 G A
Chr1 1823186 C T
Chr1 1823459 G T
Chr1 1823723 C T
Chr1 1823937 G C
Chr1 1824030 T C
Chr1 1824042 G A
Chr1 1824878 T C
Chr1 1824898 G A
Chr1 1824943 G A
Chr1 1825062 G A
Chr1 1825438 C T
Chr1 1825449 T A
Chr1 1825470 A G
Chr1 1825483 A G
Chr1 1825502 G A
Chr1 1825507 G A
Chr1 1825510 C A
Chr1 1825513 A G
Chr1 1826395 T G
Chr1 1826631 G A
Chr1 1826646 G C
Chr1 1826665 C A
Chr1 1826695 T C
Chr1 1826800 C T
Chr1 1827364 T C
Chr1 1827645 G A
Chr1 1828211 C T
Chr1 1828274 C G
Chr1 1828318 A C
Chr1 1828352 G T
Chr1 1828406 T C
Chr1 1828420 C T
Chr1 1828423 T C
Chr1 1828453 A G
Chr1 1828558 T C
Chr1 1828565 G T
Chr1 1828597 C T
Chr1 1828599 T A
Chr1 1828614 T C
Chr1 1828632 A G
Chr1 1828644 C G
Chr1 1829114 A T
Chr1 1829337 T C
Chr1 1829963 C T
Chr1 1829997 A G
Chr1 1830014 G A
Chr1 1830058 C T
Chr1 1830089 T C
Chr1 1830127 T C
Chr1 1830385 C T
Chr1 1830566 C A
Chr1 1830658 C T
Chr1 1830679 G A
Chr1 1830815 C T
Chr1 1831206 A T
Chr1 1831300 G A
Chr1 1831302 T C
Chr1 1831938 G A
Chr1 1832553 G A
Chr1 1832573 A G
Chr1 1832828 G A
Chr1 1833383 A G
Chr1 1833857 G T
Chr1 1834085 A G
Chr1 1834184 C T
Chr1 1834195 C T
Chr1 1834297 G A
Chr1 1834459 T C
Chr1 1834655 C T
Chr1 1834687 G C
Chr1 1834704 G A
Chr1 1834741 T C
Chr1 1834822 C A
Chr1 1834917 C T
Chr1 1835438 C T
Chr1 1835552 A G
Chr1 1835793 T C
Chr1 1835803 C T
Chr1 1835819 G A
Chr1 1835867 T C
Chr1 1836032 G A
Chr1 1836044 A G
Chr1 1836052 C A
Chr1 1836082 T C
Chr1 1836130 A C
Chr1 1836175 T C
Chr1 1836180 C A
Chr1 1836246 G A
Chr1 1836252 C A
Chr1 1836303 T C
Chr1 1836317 A G
Chr1 1836353 A G
Chr1 1836358 G T
Chr1 1836361 G T
Chr1 1836429 G A
Chr1 1836493 T A
Chr1 1836494 T A
Chr1 1836958 T A
Chr1 1836974 T G
Chr1 1836977 T C
Chr1 1837465 G A
Chr1 1838465 G A
Chr1 1838520 T G
Chr1 1838592 A G
Chr1 1839005 T C
Chr1 1839187 A C
Chr1 1839689 C A
Chr1 1839931 G A
Chr1 1839955 G C
Chr1 1840059 C T
Chr1 1840150 T C
Chr1 1840308 T A
Chr1 1840478 G A
Chr1 1840514 G A
Chr1 1840540 C T
Chr1 1840589 A G
Chr1 1840611 C T
Chr1 1840613 A G
Chr1 1840640 C T
Chr1 1840646 T C
Chr1 1840672 T G
Chr1 1840729 A G
Chr1 1840816 A G
Chr1 1840903 A G
Chr1 1841113 C T
Chr1 1841128 T C
Chr1 1841158 C T
Chr1 1841167 G A
Chr1 1841205 C G
Chr1 1841303 T C
Chr1 1841331 G A
Chr1 1841335 T C
Chr1 1841347 T C
Chr1 1841358 C T
Chr1 1841380 T A
Chr1 1841436 G A
Chr1 1841444 G A
Chr1 1841467 T C
Chr1 1841489 A G
Chr1 1841587 C A
Chr1 1841699 G A
Chr1 1841700 A G
Chr1 1841736 T C
Chr1 1841889 C A
Chr1 1841897 A G
Chr1 1841990 A G
Chr1 1842013 T G
Chr1 1842024 A G
Chr1 1842025 G A
Chr1 1842057 T C
Chr1 1842128 T C
Chr1 1842164 T C
Chr1 1842250 T C
Chr1 1842261 G A
Chr1 1842279 G T
Chr1 1842310 C T
Chr1 1842427 A C
Chr1 1842468 C G
Chr1 1842474 T C
Chr1 1842511 T C
Chr1 1842527 C T
Chr1 1842576 A G
Chr1 1842689 T A
Chr1 1842886 C T
Chr1 1842928 A C
Chr1 1843062 A G
Chr1 1843086 A G
Chr1 1843095 A G
Chr1 1843096 G A
Chr1 1843098 G A
Chr1 1843105 C T
Chr1 1843196 T A
Chr1 1843214 T G
Chr1 1843236 A C
Chr1 1843565 C T
Chr1 1843598 T C
Chr1 1843888 T A
Chr1 1844297 A C
Chr1 1844332 C T
Chr1 1844343 T C
Chr1 1844443 A G
Chr1 1844520 A C
Chr1 1844821 C A
Chr1 1844835 G A
Chr1 1845004 A G
Chr1 1845109 A G
Chr1 1845678 A G
Chr1 1845853 T C
Chr1 1846088 T C
Chr1 1846839 T C
Chr1 1846931 G A
Chr1 1847272 T C
Chr1 1847491 C T
Chr1 1847500 A C
Chr1 1847552 T C
Chr1 1847573 G A
Chr1 1847636 A G
Chr1 1847676 A G
Chr1 1847897 C T
Chr1 1847962 T C
Chr1 1847963 A C
Chr1 1847969 A T
Chr1 1848005 C T
Chr1 1848065 G A
Chr1 1848088 G A
Chr1 1848103 C T
Chr1 1849236 C T
Chr1 1849346 G A
Chr1 1850401 T C
Chr1 1850681 C T
Chr1 1850838 T C
Chr1 1850879 C T
Chr1 1850882 C T
Chr1 1850895 C T
Chr1 1851043 C A
Chr1 1851045 C T
Chr1 1851110 G A
Chr1 1851581 T C
Chr1 1851598 C T
Chr1 1851608 C T
Chr1 1851668 C T
Chr1 1851733 C T
Chr1 1851811 T A
Chr1 1851817 G A
Chr1 1851914 T C
Chr1 1851925 C T
Chr1 1851928 G A
Chr1 1852476 T A
Chr1 1852514 T C
Chr1 1852760 T C
Chr1 1852771 A G
Chr1 1852881 A G
Chr1 1852930 C T
Chr1 1852936 C A
Chr1 1853461 T C
Chr1 1854269 C T
Chr1 1854726 T A
Chr1 1855119 A G
Chr1 1855602 C A
Chr1 1856047 A C
Chr1 1856091 G T
Chr1 1856098 T C
Chr1 1856228 G A
Chr1 1856234 T C
Chr1 1856342 G A
Chr1 1856359 A T
Chr1 1856565 A G
Chr1 1856771 C T
Chr1 1857165 G C
Chr1 1857551 C A
Chr1 1858454 T C
Chr1 1858848 C T
Chr1 1859359 C T
Chr1 1860395 A T
Chr1 1860430 T G
Chr1 1860778 G A
Chr1 1861063 G A
Chr1 1861127 C T
Chr1 1861416 T C
Chr1 1861543 A G
Chr1 1861754 T C
Chr1 1861925 C T
Chr1 1861949 A C
Chr1 1862437 G T
Chr1 1863469 G A
Chr1 1863997 C T
Chr1 1865109 G A
Chr1 1865369 G A
Chr1 1866150 A G
Chr1 1866212 T C
Chr1 1866250 C G
Chr1 1866899 C G
Chr1 1867441 C T
Chr1 1867600 T G
Chr1 1868274 A G
Chr1 1868383 C A
Chr1 1868691 A T
Chr1 1868773 G A
Chr1 1868992 A C
Chr1 1869124 G A
Chr1 1869984 G A
Chr1 1870185 T A
Chr1 1870616 C T
Chr1 1870628 C T
Chr1 1870980 T G
Chr1 1871264 C T
Chr1 1872402 G A
Chr1 1872671 T G
Chr1 1872857 C A
Chr1 1872999 A G
Chr1 1873457 A T
Chr1 1873600 C G
Chr1 1873785 T C
Chr1 1873791 C T
Chr1 1873810 C T
Chr1 1873846 T C
Chr1 1873880 T C
Chr1 1873910 T C
Chr1 1873917 G A
Chr1 1873987 T C
Chr1 1873988 G A
Chr1 1874036 G A
Chr1 1874091 C T
Chr1 1874101 G A
Chr1 1874143 A G
Chr1 1874189 T G
Chr1 1874213 C T
Chr1 1874632 G A
Chr1 1874725 C A
Chr1 1874785 C T
Chr1 1874806 T C
Chr1 1874841 T G
Chr1 1874842 A G
Chr1 1874858 T C
Chr1 1874877 A G
Chr1 1874905 G A
Chr1 1874976 A G
Chr1 1874989 C T
Chr1 1874991 T C
Chr1 1874992 G A
Chr1 1875101 A G
Chr1 1875147 T C
Chr1 1875204 T G
Chr1 1875221 G A
Chr1 1875226 G A
Chr1 1875293 A C
Chr1 1875326 G A
Chr1 1875450 C T
Chr1 1875465 C G
Chr1 1875500 T A
Chr1 1875511 A G
Chr1 1875534 C T
Chr1 1875559 G T
Chr1 1875639 T C
Chr1 1875691 C T
Chr1 1875692 G A
Chr1 1875732 T G
Chr1 1875756 T C
Chr1 1875903 C T
Chr1 1875929 T C
Chr1 1876094 A G
Chr1 1876105 A G
Chr1 1876152 T C
Chr1 1876342 G C
Chr1 1876478 C G
Chr1 1876493 T C
Chr1 1880880 T A
Chr1 1880933 G A
Chr1 1880957 C A
Chr1 1880963 T C
Chr1 1880969 T C
Chr1 1880979 A G
Chr1 1881070 G A
Chr1 1881140 A G
Chr1 1881201 A G
Chr1 1881230 C A
Chr1 1881318 A G
Chr1 1881528 A G
Chr1 1881560 T G
Chr1 1881606 T G
Chr1 1881723 C A
Chr1 1881783 G A
Chr1 1881887 T C
Chr1 1881932 T C
Chr1 1882119 T C
Chr1 1882137 C T
Chr1 1882141 G C
Chr1 1882222 A C
Chr1 1882329 T C
Chr1 1882331 T C
Chr1 1882332 A C
Chr1 1882356 A G
Chr1 1882366 C A
Chr1 1882401 C A
Chr1 1882402 A T
Chr1 1882404 A G
Chr1 1882415 T G
Chr1 1882428 G A
Chr1 1882437 A G
Chr1 1882444 C T
Chr1 1882470 A G
Chr1 1882490 T C
Chr1 1882534 T C
Chr1 1882591 G A
Chr1 1882607 G A
Chr1 1882616 G A
Chr1 1882654 T G
Chr1 1882676 G A
Chr1 1882718 C A
Chr1 1882768 T C
Chr1 1882773 C T
Chr1 1882813 C T
Chr1 1882843 T C
Chr1 1882898 G A
Chr1 1882909 C A
Chr1 1882941 G A
Chr1 1882967 G A
Chr1 1883003 A T
Chr1 1883092 A G
Chr1 1883177 C T
Chr1 1883220 T C
Chr1 1883221 A G
Chr1 1883335 G A
Chr1 1883358 A G
Chr1 1883461 T G
Chr1 1883468 G A
Chr1 1883494 A G
Chr1 1883516 C T
Chr1 1883536 T C
Chr1 1883549 G A
Chr1 1883566 C T
Chr1 1883572 G A
Chr1 1883612 G A
Chr1 1883651 A G
Chr1 1883654 A C
Chr1 1883672 A G
Chr1 1883696 T C
Chr1 1883698 G A
Chr1 1883741 C T
Chr1 1883777 A C
Chr1 1883869 T C
Chr1 1883925 C T
Chr1 1883999 C T
Chr1 1884037 C T
Chr1 1884041 C T
Chr1 1884046 G A
Chr1 1884093 C A
Chr1 1884113 A G
Chr1 1884151 T A
Chr1 1884152 T C
Chr1 1884414 T C
Chr1 1884425 A G
Chr1 1884432 C T
Chr1 1884461 T C
Chr1 1884577 C T
Chr1 1884591 T C
Chr1 1884605 A T
Chr1 1884622 C G
Chr1 1884765 G T
Chr1 1884795 A T
Chr1 1884825 A G
Chr1 1884845 A G
Chr1 1884852 G A
Chr1 1884871 T G
Chr1 1884889 T C
Chr1 1884895 C A
Chr1 1884910 G A
Chr1 1885005 T A
Chr1 1885064 A G
Chr1 1885127 T C
Chr1 1885214 C T
Chr1 1885242 T A
Chr1 1885248 T G
Chr1 1885252 T G
Chr1 1885253 T C
Chr1 1885261 C T
Chr1 1885279 C T
Chr1 1885352 C T
Chr1 1885380 A C
Chr1 1885432 A G
Chr1 1885660 G A
Chr1 1885671 G A
Chr1 1885684 T C
Chr1 1885739 T C
Chr1 1885882 A G
Chr1 1885926 A G
Chr1 1885943 C A
Chr1 1885967 G T
Chr1 1885984 T C
Chr1 1885989 A G
Chr1 1886012 T C
Chr1 1886026 C T
Chr1 1886115 C G
Chr1 1886129 G A
Chr1 1886163 T C
Chr1 1886172 C T
Chr1 1886191 T C
Chr1 1886411 T A
Chr1 1886697 G A
Chr1 1886704 A T
Chr1 1886709 G T
Chr1 1886735 A G
Chr1 1886768 C T
Chr1 1887264 T A
Chr1 1887327 G A
Chr1 1887373 G A
Chr1 1887465 T G
Chr1 1887509 A G
Chr1 1887757 G A
Chr1 1887786 G A
Chr1 1887797 G A
Chr1 1888003 C T
Chr1 1888101 A G
Chr1 1888152 T C
Chr1 1888172 T G
Chr1 1888188 T A
Chr1 1888189 A C
Chr1 1888398 C G
Chr1 1888399 C G
Chr1 1890328 C T
Chr1 1892216 C T
Chr1 1892295 C T
Chr1 1892839 G A
Chr1 1893128 A T
Chr1 1893480 A G
Chr1 1893732 C A
Chr1 1893778 G A
Chr1 1894039 C T
Chr1 1894901 A G
Chr1 1894949 G C
Chr1 1895751 T C
Chr1 1895891 T C
Chr1 1895957 T C
Chr1 1895959 G C
Chr1 1895965 A G
Chr1 1895982 A G
Chr1 1896003 A G
Chr1 1896098 T C
Chr1 1896216 C T
Chr1 1896260 A G
Chr1 1896283 G T
Chr1 1896292 C T
Chr1 1896323 G A
Chr1 1896362 G A
Chr1 1896363 A G
Chr1 1896374 A G
Chr1 1896669 T A
Chr1 1896722 C T
Chr1 1896768 A T
Chr1 1896801 G A
Chr1 1896806 C T
Chr1 1896827 G A
Chr1 1896836 C T
Chr1 1896879 A G
Chr1 1896896 C T
Chr1 1896919 A T
Chr1 1896940 T C
Chr1 1896956 T C
Chr1 1897094 G T
Chr1 1897178 T C
Chr1 1897186 C T
Chr1 1897246 T C
Chr1 1897248 C T
Chr1 1897255 A G
Chr1 1897312 A G
Chr1 1897313 G A
Chr1 1897464 A G
Chr1 1897473 G A
Chr1 1897514 A G
Chr1 1897528 C T
Chr1 1897579 C T
Chr1 1897599 A G
Chr1 1897619 G A
Chr1 1897643 T C
Chr1 1897679 A G
Chr1 1897764 T A
Chr1 1897800 T G
Chr1 1897817 C T
Chr1 1897826 G T
Chr1 1897845 T C
Chr1 1898293 G A
Chr1 1898301 G A
Chr1 1898403 C T
Chr1 1898505 A C
Chr1 1898612 C T
Chr1 1898848 C T
Chr1 1898926 T C
Chr1 1898929 A G
Chr1 1898977 C T
Chr1 1898983 A G
Chr1 1898987 A G
Chr1 1899022 G A
Chr1 1899026 T C
Chr1 1899036 A T
Chr1 1899074 G A
Chr1 1899095 T G
Chr1 1899128 A G
Chr1 1899285 C T
Chr1 1899292 G A
Chr1 1899310 T C
Chr1 1899315 G A
Chr1 1899319 T C
Chr1 1899323 A G
Chr1 1899325 T C
Chr1 1899328 A G
Chr1 1899334 G A
Chr1 1899349 A C
Chr1 1899358 G A
Chr1 1899422 T G
Chr1 1899569 A G
Chr1 1899607 T C
Chr1 1899739 G A
Chr1 1899790 C T
Chr1 1900551 T C
Chr1 1901036 A G
Chr1 1901187 C T
Chr1 1901555 T G
Chr1 1901582 A G
Chr1 1901680 A G
Chr1 1901728 G T
Chr1 1901945 C T
Chr1 1902908 G A
Chr1 1903204 C G
Chr1 1904185 T C
Chr1 1904663 A T
Chr1 1904871 A G
Chr1 1904920 T C
Chr1 1905019 T C
Chr1 1905048 T C
Chr1 1905089 T C
Chr1 1905157 C G
Chr1 1905160 T G
Chr1 1905220 T G
Chr1 1905224 A G
Chr1 1905326 A G
Chr1 1905332 C T
Chr1 1905344 T C
Chr1 1905347 T A
Chr1 1905357 A G
Chr1 1905365 G A
Chr1 1905367 G A
Chr1 1905414 G A
Chr1 1905480 A G
Chr1 1905593 A G
Chr1 1905801 C T
Chr1 1906523 G T
Chr1 1906662 C T
Chr1 1906833 A C
Chr1 1906889 G A
Chr1 1907372 T C
Chr1 1907943 C T
Chr1 1908365 T C
Chr1 1908816 T C
Chr1 1908941 A G
Chr1 1909122 A C
Chr1 1909176 T A
Chr1 1909177 T A
Chr1 1909178 T A
Chr1 1909479 T C
Chr1 1910348 C T
Chr1 1910515 T C
Chr1 1911714 A G
Chr1 1911769 G A
Chr1 1911981 G C
Chr1 1912296 C T
Chr1 1913042 A C
Chr1 1913061 G C
Chr1 1913158 G A
Chr1 1913541 G A
Chr1 1913995 A G
Chr1 1914033 T C
Chr1 1914492 G T
Chr1 1914565 T A
Chr1 1914622 C T
Chr1 1914639 T C
Chr1 1914643 A C
Chr1 1914750 T C
Chr1 1914807 G A
Chr1 1914927 A G
Chr1 1914973 C T
Chr1 1914975 A G
Chr1 1915158 G A
Chr1 1915162 G T
Chr1 1915182 C G
Chr1 1915219 A G
Chr1 1916450 G T
Chr1 1916556 T G
Chr1 1916581 C T
Chr1 1916582 A G
Chr1 1916595 G A
Chr1 1916681 T C
Chr1 1916708 G A
Chr1 1916711 G A
Chr1 1916943 G A
Chr1 1916947 T C
Chr1 1916969 C T
Chr1 1917012 T C
Chr1 1917028 T C
Chr1 1917034 C A
Chr1 1917230 T G
Chr1 1917258 G T
Chr1 1917285 T C
Chr1 1917437 T C
Chr1 1917444 T C
Chr1 1917473 C T
Chr1 1917678 C T
Chr1 1917708 T C
Chr1 1917714 C T
Chr1 1917925 C G
Chr1 1917985 G C
Chr1 1918036 A G
Chr1 1918040 T C
Chr1 1918068 G A
Chr1 1918083 C T
Chr1 1918148 G A
Chr1 1918182 C T
Chr1 1918190 C T
Chr1 1918311 G T
Chr1 1919224 A C
Chr1 1919266 T C
Chr1 1920648 A C
Chr1 1920833 A T
Chr1 1920985 A C
Chr1 1921132 C T
Chr1 1921182 C G
Chr1 1921256 T G
Chr1 1921320 G A
Chr1 1921835 T C
Chr1 1921938 T A
Chr1 1922126 G A
Chr1 1922240 A C
Chr1 1922434 C T
Chr1 1922438 C T
Chr1 1922454 C T
Chr1 1922990 T C
Chr1 1923168 C T
Chr1 1924251 T C
Chr1 1924372 C T
Chr1 1925128 T C
Chr1 1925885 C T
Chr1 1925971 G T
Chr1 1926114 T C
Chr1 1926237 A G
Chr1 1926296 T G
Chr1 1926309 G T
Chr1 1926537 A G
Chr1 1926615 A C
Chr1 1926942 C T
Chr1 1926949 C T
Chr1 1926968 C T
Chr1 1926978 C T
Chr1 1927025 A G
Chr1 1927053 A G
Chr1 1927108 A G
Chr1 1927129 G A
Chr1 1927160 G T
Chr1 1927163 A C
Chr1 1927195 A G
Chr1 1927198 C T
Chr1 1927204 G A
Chr1 1927313 C T
Chr1 1927331 C A
Chr1 1927428 T A
Chr1 1927449 A G
Chr1 1927464 G A
Chr1 1927522 G T
Chr1 1927525 T C
Chr1 1927532 C T
Chr1 1927542 C T
Chr1 1927545 C T
Chr1 1927555 G A
Chr1 1927693 C T
Chr1 1927753 G A
Chr1 1927761 A G
Chr1 1927783 G A
Chr1 1927807 G C
Chr1 1927845 G T
Chr1 1927898 G A
Chr1 1928015 T C
Chr1 1928069 A G
Chr1 1928132 A T
Chr1 1928135 T C
Chr1 1928156 A T
Chr1 1929001 G C
Chr1 1929183 C T
Chr1 1929950 T A
Chr1 1930225 G A
Chr1 1930262 G A
Chr1 1930270 G A
Chr1 1930277 A G
Chr1 1930295 A G
Chr1 1930313 T C
Chr1 1930325 C T
Chr1 1930335 G A
Chr1 1930368 A T
Chr1 1930393 C T
Chr1 1931165 T G
Chr1 1931195 C G
Chr1 1931231 C G
Chr1 1931265 C A
Chr1 1931299 A G
Chr1 1931394 C T
Chr1 1931418 A T
Chr1 1931429 A G
Chr1 1931511 G A
Chr1 1931677 C T
Chr1 1931733 C A
Chr1 1931739 G A
Chr1 1931885 G A
Chr1 1932026 G A
Chr1 1932086 T C
Chr1 1932119 G A
Chr1 1932123 C T
Chr1 1932198 A G
Chr1 1932385 C T
Chr1 1932430 A G
Chr1 1932527 T C
Chr1 1932670 G A
Chr1 1932742 G A
Chr1 1932861 G A
Chr1 1933031 T C
Chr1 1933327 A G
Chr1 1933341 C A
Chr1 1933342 A G
Chr1 1933413 T C
Chr1 1933416 T C
Chr1 1933468 C G
Chr1 1933785 T C
Chr1 1933801 T G
Chr1 1934092 C A
Chr1 1934170 T G
Chr1 1934376 G A
Chr1 1934428 C G
Chr1 1934568 T G
Chr1 1934801 T C
Chr1 1934916 T C
Chr1 1935059 G A
Chr1 1935112 A G
Chr1 1935461 A C
Chr1 1935475 C T
Chr1 1935571 C T
Chr1 1935645 A G
Chr1 1935783 G C
Chr1 1935944 A G
Chr1 1935987 A G
Chr1 1936046 G A
Chr1 1936068 C T
Chr1 1936080 G A
Chr1 1936082 T C
Chr1 1936182 A G
Chr1 1936192 G A
Chr1 1936314 G C
Chr1 1936349 G A
Chr1 1936421 C T
Chr1 1936445 T C
Chr1 1936466 C T
Chr1 1936537 C T
Chr1 1936550 G A
Chr1 1936584 G A
Chr1 1936604 C A
Chr1 1936663 G A
Chr1 1936711 T C
Chr1 1936802 C T
Chr1 1936817 T C
Chr1 1936833 G A
Chr1 1936839 A G
Chr1 1936869 C T
Chr1 1936899 C T
Chr1 1936960 G A
Chr1 1937366 A C
Chr1 1937392 A T
Chr1 1937471 G T
Chr1 1937488 A G
Chr1 1937596 A G
Chr1 1937944 G A
Chr1 1938018 T C
Chr1 1938032 G A
Chr1 1938051 C T
Chr1 1938087 G A
Chr1 1938100 G A
Chr1 1938111 T C
Chr1 1938281 C A
Chr1 1938348 T C
Chr1 1938389 T A
Chr1 1938668 T C
Chr1 1938708 G A
Chr1 1938718 G T
Chr1 1938778 T A
Chr1 1938916 G T
Chr1 1938922 T G
Chr1 1939005 G A
Chr1 1939014 C T
Chr1 1939027 C A
Chr1 1939107 T C
Chr1 1939198 T C
Chr1 1939241 G T
Chr1 1939269 T G
Chr1 1939453 G A
Chr1 1939474 A C
Chr1 1939478 G A
Chr1 1939484 G A
Chr1 1939498 T C
Chr1 1939499 G A
Chr1 1939504 G A
Chr1 1939512 G A
Chr1 1939533 T C
Chr1 1939541 C T
Chr1 1939550 A G
Chr1 1939592 G A
Chr1 1939593 G T
Chr1 1939623 T A
Chr1 1939624 G C
Chr1 1939851 T C
Chr1 1939852 C T
Chr1 1939906 T G
Chr1 1940045 T C
Chr1 1940063 A G
Chr1 1940100 T C
Chr1 1940174 C G
Chr1 1940273 C T
Chr1 1940292 T C
Chr1 1940319 G A
Chr1 1940333 G A
Chr1 1940392 G A
Chr1 1940459 C T
Chr1 1940547 A C
Chr1 1940562 A G
Chr1 1940575 G A
Chr1 1940597 T C
Chr1 1940621 G A
Chr1 1940630 A T
Chr1 1940835 T C
Chr1 1940914 A G
Chr1 1940930 G A
Chr1 1940935 C T
Chr1 1940947 C T
Chr1 1940953 T C
Chr1 1941016 C T
Chr1 1941041 G A
Chr1 1941042 G A
Chr1 1941169 G A
Chr1 1941322 C T
Chr1 1941337 T C
Chr1 1941385 G A
Chr1 1941448 C G
Chr1 1941874 A C
Chr1 1941876 G A
Chr1 1941920 A G
Chr1 1941993 G T
Chr1 1942121 A G
Chr1 1942122 G A
Chr1 1942132 A G
Chr1 1942139 A G
Chr1 1942156 G A
Chr1 1942196 A G
Chr1 1942205 G A
Chr1 1942313 G A
Chr1 1942381 C T
Chr1 1942640 G A
Chr1 1942709 C T
Chr1 1942834 A G
Chr1 1942872 C T
Chr1 1943088 T C
Chr1 1943124 A T
Chr1 1943244 C T
Chr1 1943292 T G
Chr1 1943406 C T
Chr1 1943506 A G
Chr1 1943549 A C
Chr1 1943560 G A
Chr1 1943565 C T
Chr1 1943572 T G
Chr1 1943583 T C
Chr1 1943587 G A
Chr1 1943649 G T
Chr1 1943700 C A
Chr1 1943736 C T
Chr1 1943752 G A
Chr1 1943841 C T
Chr1 1943850 C G
Chr1 1943881 A G
Chr1 1943900 G T
Chr1 1943901 G A
Chr1 1943947 A T
Chr1 1943980 A G
Chr1 1944024 T A
Chr1 1944046 T C
Chr1 1944052 C A
Chr1 1944093 T G
Chr1 1944638 G A
Chr1 1944901 G T
Chr1 1944929 C A
Chr1 1945334 A G
Chr1 1945696 C T
Chr1 1945725 C T
Chr1 1946253 G C
Chr1 1946421 A G
Chr1 1946480 C G
Chr1 1948045 G A
Chr1 1948807 T C
Chr1 1949046 A G
Chr1 1949166 A T
Chr1 1949250 G A
Chr1 1949655 C T
Chr1 1949686 T C
Chr1 1949689 C T
Chr1 1949710 A T
Chr1 1949753 C T
Chr1 1949758 C T
Chr1 1949769 A G
Chr1 1949807 G A
Chr1 1949826 G C
Chr1 1949880 A G
Chr1 1950084 C T
Chr1 1950211 T C
Chr1 1950222 G A
Chr1 1950395 A T
Chr1 1950440 T C
Chr1 1950468 G T
Chr1 1950546 C G
Chr1 1950560 A G
Chr1 1950582 A G
Chr1 1950599 T C
Chr1 1950609 A T
Chr1 1950729 G T
Chr1 1950732 C T
Chr1 1950840 C T
Chr1 1950851 A G
Chr1 1950916 C A
Chr1 1951079 C T
Chr1 1951116 G T
Chr1 1951292 G T
Chr1 1951801 T C
Chr1 1951813 C T
Chr1 1951815 T C
Chr1 1951845 C T
Chr1 1951849 G A
Chr1 1951947 T C
Chr1 1952022 G A
Chr1 1952301 G A
Chr1 1952387 T A
Chr1 1952397 A T
Chr1 1952544 A G
Chr1 1952577 G A
Chr1 1952579 T A
Chr1 1952739 A C
Chr1 1952751 G A
Chr1 1952787 T C
Chr1 1952896 C A
Chr1 1952910 C T
Chr1 1952921 T C
Chr1 1952945 A G
Chr1 1952953 G A
Chr1 1952967 A G
Chr1 1953237 T C
Chr1 1953348 T C
Chr1 1953391 A G
Chr1 1953561 C A
Chr1 1953961 G A
Chr1 1955990 C A
Chr1 1956435 T A
Chr1 1956784 A G
Chr1 1956878 C G
Chr1 1957384 T G
Chr1 1957967 T G
Chr1 1958212 C A
Chr1 1958505 A C
Chr1 1959402 T C
Chr1 1959505 A C
Chr1 1960481 A G
Chr1 1960482 A T
Chr1 1960484 A C
Chr1 1960485 G A
Chr1 1960486 G T
Chr1 1960488 T A
Chr1 1960491 A C
Chr1 1960492 G A
Chr1 1960495 A C
Chr1 1960498 G C
Chr1 1960499 G T
Chr1 1960500 G A
Chr1 1960504 A C
Chr1 1961015 G C
Chr1 1961279 T A
Chr1 1961467 C G
Chr1 1961515 T C
Chr1 1961604 T C
Chr1 1961850 T A
Chr1 1961851 T A
Chr1 1961852 T A
Chr1 1961853 T A
Chr1 1961857 A C
Chr1 1961906 G A
Chr1 1961999 G A
Chr1 1962221 G C
Chr1 1962354 C T
Chr1 1962704 A G
Chr1 1966010 T C
Chr1 1966358 G T
Chr1 1967057 C T
Chr1 1967060 T C
Chr1 1967087 C T
Chr1 1967103 T C
Chr1 1967162 T G
Chr1 1967166 G A
Chr1 1967204 G A
Chr1 1967273 T C
Chr1 1967415 A G
Chr1 1967784 C G
Chr1 1967787 C G
Chr1 1967841 G A
Chr1 1967844 G T
Chr1 1967903 G A
Chr1 1967945 G A
Chr1 1967960 G A
Chr1 1968045 A G
Chr1 1968056 G A
Chr1 1968141 T C
Chr1 1968267 T A
Chr1 1968838 A G
Chr1 1969988 C A
Chr1 1970566 A T
Chr1 1970745 G T
Chr1 1970767 C T
Chr1 1970920 C G
Chr1 1971081 G C
Chr1 1971701 A G
Chr1 1971767 T C
Chr1 1971773 C T
Chr1 1971853 G A
Chr1 1971867 T C
Chr1 1971873 C A
Chr1 1971893 G A
Chr1 1971912 G A
Chr1 1972020 A G
Chr1 1972033 G A
Chr1 1972061 G A
Chr1 1972071 A G
Chr1 1972096 A G
Chr1 1972123 A G
Chr1 1972130 G A
Chr1 1972132 A G
Chr1 1972136 G A
Chr1 1972148 G A
Chr1 1972176 A G
Chr1 1972234 C T
Chr1 1972236 A G
Chr1 1972251 T C
Chr1 1972256 G A
Chr1 1972265 C T
Chr1 1972274 G A
Chr1 1972283 A C
Chr1 1972303 T C
Chr1 1972318 A G
Chr1 1972323 A G
Chr1 1972327 T C
Chr1 1972374 A T
Chr1 1972434 T C
Chr1 1972439 G A
Chr1 1972456 C T
Chr1 1972466 T C
Chr1 1972474 A G
Chr1 1972515 A G
Chr1 1981010 A G
Chr1 1981059 A G
Chr1 1981075 A G
Chr1 1981121 G T
Chr1 1981143 G A
Chr1 1981166 A G
Chr1 1981198 C T
Chr1 1981242 G A
Chr1 1981277 G A
Chr1 1981313 C T
Chr1 1981338 C T
Chr1 1981339 A G
Chr1 1981345 C T
Chr1 1981351 T C
Chr1 1981403 G A
Chr1 1981410 C T
Chr1 1981506 G A
Chr1 1981515 A G
Chr1 1981548 C T
Chr1 1981567 T C
Chr1 1981572 T C
Chr1 1981579 A G
Chr1 1981614 C T
Chr1 1981631 T C
Chr1 1981698 C T
Chr1 1981778 G A
Chr1 1981831 A G
Chr1 1981927 A G
Chr1 1981965 G C
Chr1 1982033 A C
Chr1 1982059 C T
Chr1 1982105 T C
Chr1 1982115 T C
Chr1 1982126 T C
Chr1 1982138 A T
Chr1 1982140 T C
Chr1 1982144 C A
Chr1 1982154 G A
Chr1 1982158 G C
Chr1 1982166 A G
Chr1 1982188 C T
Chr1 1982231 A T
Chr1 1982232 A T
Chr1 1982234 G T
Chr1 1982235 C T
Chr1 1982237 G T
Chr1 1982260 C T
Chr1 1982272 G A
Chr1 1982285 T A
Chr1 1982291 G A
Chr1 1982295 G A
Chr1 1982340 C G
Chr1 1982341 A G
Chr1 1982346 C G
Chr1 1982347 C A
Chr1 1982603 T G
Chr1 1983046 C A
Chr1 1983068 G T
Chr1 1983158 C A
Chr1 1983245 G C
Chr1 1983263 A G
Chr1 1983284 T C
Chr1 1983288 A G
Chr1 1983301 G A
Chr1 1983347 C T
Chr1 1983351 T G
Chr1 1983367 G A
Chr1 1983373 T C
Chr1 1983402 A G
Chr1 1983586 T C
Chr1 1983649 G A
Chr1 1983696 A T
Chr1 1983705 T A
Chr1 1983707 T C
Chr1 1983858 G A
Chr1 1983927 C A
Chr1 1983935 A G
Chr1 1983942 C T
Chr1 1984115 A G
Chr1 1984139 A G
Chr1 1984182 G A
Chr1 1984207 G A
Chr1 1984234 C T
Chr1 1984320 A G
Chr1 1984326 A G
Chr1 1984329 A G
Chr1 1984413 T C
Chr1 1984512 C A
Chr1 1984635 G T
Chr1 1984665 G A
Chr1 1984692 T A
Chr1 1984808 G A
Chr1 1984904 T C
Chr1 1985063 C T
Chr1 1985090 A G
Chr1 1985149 G C
Chr1 1985203 G A
Chr1 1985206 G A
Chr1 1985328 T C
Chr1 1985666 C T
Chr1 1985698 A T
Chr1 1985731 G A
Chr1 1986383 A C
Chr1 1986430 G A
Chr1 1986467 T A
Chr1 1986492 C G
Chr1 1986493 A G
Chr1 1986533 C A
Chr1 1986537 G A
Chr1 1986544 T G
Chr1 1986606 A C
Chr1 1986620 C G
Chr1 1986676 G A
Chr1 1986710 G A
Chr1 1987239 G A
Chr1 1987677 G A
Chr1 1988135 G T
Chr1 1988155 C A
Chr1 1988165 A G
Chr1 1988179 A C
Chr1 1988189 G A
Chr1 1988213 A C
Chr1 1988215 G A
Chr1 1988242 G T
Chr1 1988246 C G
Chr1 1988255 T A
Chr1 1988257 G A
Chr1 1988317 G A
Chr1 1988332 C A
Chr1 1988507 C T
Chr1 1988515 C T
Chr1 1988520 G A
Chr1 1988640 A G
Chr1 1989175 G A
Chr1 1989301 C T
Chr1 1989308 C T
Chr1 1989357 A C
Chr1 1989364 G A
Chr1 1989688 A G
Chr1 1989743 G T
Chr1 1990380 T G
Chr1 1990459 T C
Chr1 1990464 A G
Chr1 1990543 G T
Chr1 1990692 G T
Chr1 1990694 G T
Chr1 1990696 G T
Chr1 1990698 A T
Chr1 1990700 G T
Chr1 1990701 G T
Chr1 1990702 G T
Chr1 1990709 G T
Chr1 1990710 A T
Chr1 1990757 A G
Chr1 1990786 A G
Chr1 1990857 G A
Chr1 1990879 C T
Chr1 1990887 C T
Chr1 1990948 A G
Chr1 1990957 C T
Chr1 1990965 T C
Chr1 1990978 A G
Chr1 1990985 C T
Chr1 1991000 A G
Chr1 1991068 C T
Chr1 1991080 C T
Chr1 1991093 T C
Chr1 1991101 T C
Chr1 1991105 A G
Chr1 1991112 T C
Chr1 1991237 A T
Chr1 1991564 C A
Chr1 1991640 T C
Chr1 1991682 T C
Chr1 1991791 G A
Chr1 1991873 G T
Chr1 1991917 A G
Chr1 1992034 G A
Chr1 1992109 A G
Chr1 1992116 C T
Chr1 1992164 T C
Chr1 1992224 T G
Chr1 1992292 A G
Chr1 1992322 G C
Chr1 1992562 T C
Chr1 1992563 C T
Chr1 1992617 T C
Chr1 1992641 A G
Chr1 1992648 T C
Chr1 1992824 T A
Chr1 1992920 C A
Chr1 1993313 A G
Chr1 1993320 A G
Chr1 1993336 T C
Chr1 1993369 G T
Chr1 1993382 A G
Chr1 1993441 G A
Chr1 1993443 G T
Chr1 1993450 G T
Chr1 1993473 C T
Chr1 1993490 A G
Chr1 1993515 G T
Chr1 1993529 C A
Chr1 1993572 A G
Chr1 1993592 A G
Chr1 1993656 G T
Chr1 1993664 T G
Chr1 1993723 G C
Chr1 1993730 C T
Chr1 1993732 G T
Chr1 1993759 C A
Chr1 1993762 A C
Chr1 1993804 G A
Chr1 1993851 A G
Chr1 1994336 T C
Chr1 1994659 C G
Chr1 1994883 C T
Chr1 1995452 G A
Chr1 1995500 G A
Chr1 1995519 A G
Chr1 1996495 C T
Chr1 1996653 A G
Chr1 1996671 C G
Chr1 1996834 T C
Chr1 1996869 T C
Chr1 1997276 T C
Chr1 1997365 T C
Chr1 1997422 A G
Chr1 1997441 T C
Chr1 1997452 T C
Chr1 1997536 A T
Chr1 1997539 T A
Chr1 1997541 T A
Chr1 1997543 T C
Chr1 1997551 T C
Chr1 1997567 T C
Chr1 1997569 A G
Chr1 1997589 T C
Chr1 1997594 G A
Chr1 1997596 G T
Chr1 1997603 A G
Chr1 1997613 C T
Chr1 1997616 C T
Chr1 1997683 A T
Chr1 1997713 T C
Chr1 1997819 G C
Chr1 1997820 A G
Chr1 1997821 A G
Chr1 1997830 A G
Chr1 1997831 A C
Chr1 1997845 T C
Chr1 1997846 T A
Chr1 1997921 A T
Chr1 1997930 C G
Chr1 1997950 G T
Chr1 1998022 G A
Chr1 1998031 C T
Chr1 1998138 T G
Chr1 1998379 G T
Chr1 1998660 T C
Chr1 1998762 C T
Chr1 1998763 A G
Chr1 1998774 C A
Chr1 1998814 T C
Chr1 1998934 A G
Chr1 1999055 A T
Chr1 1999275 T A
Chr1 1999299 A G
Chr1 1999318 A C
Chr1 1999679 A G
Chr1 1999688 C T
Chr1 1999715 G A
Chr1 1999766 T C
Chr1 1999780 C T
Chr1 1999806 C A
Chr1 1999821 A G
Chr1 1999822 T C
Chr1 1999828 A G
Chr1 1999836 T C
Chr1 1999847 G A
Chr1 1999848 G A
Chr1 1999849 T A
Chr1 1999852 C T
Chr1 1999866 C T
Chr1 1999873 A G
Chr1 1999880 G A
Chr1 1999929 C T
Chr1 1999997 C A
Chr1 2000069 A G
Chr1 2000166 C A
Chr1 2000255 T G
Chr1 2000394 G C
Chr1 2000510 A G
Chr1 2000538 A G
Chr1 2000822 G A
Chr1 2000962 T C
Chr1 2001001 A G
Chr1 2001031 T C
Chr1 2001095 T A
Chr1 2001108 A T
Chr1 2001150 G A
Chr1 2001729 C G
Chr1 2001753 A T
Chr1 2001868 A T
Chr1 2001916 T C
Chr1 2002099 G A
Chr1 2002135 A G
Chr1 2002202 T C
Chr1 2002222 C T
Chr1 2002851 A T
Chr1 2002857 G A
Chr1 2002936 G A
Chr1 2002971 C T
Chr1 2002985 T C
Chr1 2003176 G A
Chr1 2003212 C T
Chr1 2003375 C T
Chr1 2003403 C T
Chr1 2003408 A C
Chr1 2003422 G A
Chr1 2003465 T G
Chr1 2003504 T C
Chr1 2003675 G A
Chr1 2003745 C G
Chr1 2003755 C T
Chr1 2003773 T C
Chr1 2003862 C T
Chr1 2003990 G A
Chr1 2004067 A G
Chr1 2004145 A G
Chr1 2004394 A T
Chr1 2004490 A T
Chr1 2004549 G C
Chr1 2004727 A G
Chr1 2004871 G C
Chr1 2005127 T G
Chr1 2005179 C T
Chr1 2005257 A T
Chr1 2005284 T A
Chr1 2005804 C T
Chr1 2005838 C T
Chr1 2005931 G T
Chr1 2005939 T G
Chr1 2005994 G A
Chr1 2006064 C T
Chr1 2006118 C T
Chr1 2006147 A G
Chr1 2006201 T C
Chr1 2006210 C T
Chr1 2006232 A G
Chr1 2006321 T C
Chr1 2006495 C T
Chr1 2006645 G A
Chr1 2006654 C T
Chr1 2006684 A G
Chr1 2006697 T C
Chr1 2006724 G A
Chr1 2006802 G T
Chr1 2006837 G C
Chr1 2006941 T C
Chr1 2007007 T C
Chr1 2007010 A G
Chr1 2007058 A G
Chr1 2007062 C T
Chr1 2007146 G A
Chr1 2007951 C G
Chr1 2008182 A G
Chr1 2008375 C G
Chr1 2008418 T A
Chr1 2008927 T C
Chr1 2008933 G A
Chr1 2008951 G A
Chr1 2008957 T G
Chr1 2009489 C T
Chr1 2009496 C T
Chr1 2009593 G T
Chr1 2009641 G A
Chr1 2009661 G A
Chr1 2009709 A G
Chr1 2009714 G C
Chr1 2009727 C T
Chr1 2009821 T C
Chr1 2009981 G C
Chr1 2010124 C T
Chr1 2010255 A C
Chr1 2010336 T C
Chr1 2011095 C A
Chr1 2011103 G T
Chr1 2012178 T C
Chr1 2012494 G A
Chr1 2012615 A C
Chr1 2012618 G A
Chr1 2012626 C T
Chr1 2012671 T C
Chr1 2012672 C T
Chr1 2012705 A G
Chr1 2012706 C G
Chr1 2012707 T A
Chr1 2012717 C G
Chr1 2012725 A G
Chr1 2012732 T C
Chr1 2012735 A C
Chr1 2012737 T C
Chr1 2012754 G A
Chr1 2012760 A G
Chr1 2012764 G A
Chr1 2012788 C T
Chr1 2012815 C T
Chr1 2012912 G A
Chr1 2012913 G C
Chr1 2012914 A T
Chr1 2012930 G A
Chr1 2012946 C T
Chr1 2012947 A G
Chr1 2012954 A G
Chr1 2012960 C T
Chr1 2012965 A C
Chr1 2012970 A G
Chr1 2012973 G A
Chr1 2012989 A T
Chr1 2013007 T C
Chr1 2013011 T A
Chr1 2013018 G A
Chr1 2013025 G A
Chr1 2013032 G A
Chr1 2013035 T C
Chr1 2013051 T A
Chr1 2013060 T C
Chr1 2013081 A G
Chr1 2013190 G T
Chr1 2013309 C G
Chr1 2013310 T G
Chr1 2013313 T C
Chr1 2013317 C A
Chr1 2013318 G C
Chr1 2013320 G C
Chr1 2013323 G T
Chr1 2013324 A C
Chr1 2013326 A G
Chr1 2013329 A T
Chr1 2013402 A G
Chr1 2013457 G C
Chr1 2013477 C T
Chr1 2013498 G C
Chr1 2013547 T C
Chr1 2013559 C A
Chr1 2013586 C A
Chr1 2013591 A G
Chr1 2013674 G C
Chr1 2013849 C T
Chr1 2013866 C T
Chr1 2013971 C A
Chr1 2014484 G A
Chr1 2014610 A G
Chr1 2014729 C T
Chr1 2014788 G A
Chr1 2014913 C G
Chr1 2014961 T G
Chr1 2015116 T C
Chr1 2015253 C T
Chr1 2015261 T C
Chr1 2015496 G T
Chr1 2015518 A G
Chr1 2015520 A T
Chr1 2015563 T A
Chr1 2015572 G A
Chr1 2015659 A G
Chr1 2015699 A G
Chr1 2015810 T C
Chr1 2015853 G A
Chr1 2016177 C T
Chr1 2016303 C T
Chr1 2016393 G T
Chr1 2016396 A G
Chr1 2016575 G T
Chr1 2016633 T G
Chr1 2016640 G C
Chr1 2016663 G C
Chr1 2016726 C G
Chr1 2016785 C T
Chr1 2016793 G C
Chr1 2016836 G T
Chr1 2016844 T C
Chr1 2016850 A T
Chr1 2016912 C A
Chr1 2017346 C G
Chr1 2017400 T G
Chr1 2017402 T C
Chr1 2017451 T C
Chr1 2017466 G T
Chr1 2017485 A G
Chr1 2017511 G C
Chr1 2017515 G A
Chr1 2017525 T A
Chr1 2017613 C T
Chr1 2017624 C T
Chr1 2017672 C G
Chr1 2017693 G C
Chr1 2017696 C G
Chr1 2017712 A G
Chr1 2017741 A T
Chr1 2017742 T C
Chr1 2017808 T C
Chr1 2017821 T A
Chr1 2017823 T C
Chr1 2017825 G A
Chr1 2017858 T C
Chr1 2018071 G A
Chr1 2018157 T C
Chr1 2018377 C T
Chr1 2018437 C T
Chr1 2018448 T C
Chr1 2018452 C T
Chr1 2018487 C T
Chr1 2018545 T C
Chr1 2018931 C T
Chr1 2018942 T G
Chr1 2018947 C T
Chr1 2018949 G A
Chr1 2018956 T C
Chr1 2018970 T G
Chr1 2018973 C T
Chr1 2018974 T C
Chr1 2018996 T G
Chr1 2019042 T C
Chr1 2019094 T A
Chr1 2019104 G A
Chr1 2019120 C T
Chr1 2019176 G T
Chr1 2019181 C G
Chr1 2019197 C A
Chr1 2019204 C T
Chr1 2019206 C G
Chr1 2019207 C A
Chr1 2019210 G A
Chr1 2019220 G A
Chr1 2019228 G C
Chr1 2019234 C T
Chr1 2020032 C A
Chr1 2020038 G T
Chr1 2020055 G C
Chr1 2020126 A T
Chr1 2020188 T G
Chr1 2020200 C T
Chr1 2020222 C T
Chr1 2020543 T A
Chr1 2020612 T G
Chr1 2020653 T C
Chr1 2020700 G T
Chr1 2020709 G A
Chr1 2020720 C T
Chr1 2020751 G A
Chr1 2020762 G A
Chr1 2020777 A G
Chr1 2020786 T G
Chr1 2020815 T C
Chr1 2020839 C T
Chr1 2020898 G A
Chr1 2020926 G A
Chr1 2020944 T C
Chr1 2021012 G T
Chr1 2021052 G A
Chr1 2021067 C A
Chr1 2021096 C T
Chr1 2021102 T A
Chr1 2021119 C T
Chr1 2021172 T C
Chr1 2021193 C T
Chr1 2021211 T C
Chr1 2021229 T C
Chr1 2021244 G A
Chr1 2021246 C T
Chr1 2021249 C T
Chr1 2021268 G A
Chr1 2021272 A G
Chr1 2021273 A G
Chr1 2021275 G T
Chr1 2021283 C A
Chr1 2021287 G A
Chr1 2021291 A G
Chr1 2021294 G A
Chr1 2021296 A C
Chr1 2021298 C T
Chr1 2021300 A C
Chr1 2021303 C A
Chr1 2021305 T G
Chr1 2021324 G A
Chr1 2021326 C T
Chr1 2021332 T C
Chr1 2021340 C T
Chr1 2021342 C A
Chr1 2021343 T G
Chr1 2021349 C T
Chr1 2021418 T C
Chr1 2021516 A C
Chr1 2021531 C A
Chr1 2021538 G A
Chr1 2021586 A G
Chr1 2021604 A G
Chr1 2021642 T G
Chr1 2021652 T C
Chr1 2021667 A G
Chr1 2021669 C T
Chr1 2021670 C A
Chr1 2021671 A C
Chr1 2021704 A G
Chr1 2021801 A G
Chr1 2021833 A C
Chr1 2021841 A G
Chr1 2021905 G C
Chr1 2022047 A G
Chr1 2022126 G C
Chr1 2022142 G A
Chr1 2022294 C G
Chr1 2022297 C G
Chr1 2022377 T G
Chr1 2022379 T C
Chr1 2022451 T G
Chr1 2022464 A C
Chr1 2022467 A G
Chr1 2022480 A C
Chr1 2022520 A G
Chr1 2022594 C A
Chr1 2022774 T G
Chr1 2022791 A G
Chr1 2022797 A G
Chr1 2022814 G T
Chr1 2022850 A G
Chr1 2022853 T C
Chr1 2022865 G C
Chr1 2022927 C G
Chr1 2022929 G A
Chr1 2022992 G A
Chr1 2023036 C A
Chr1 2023111 T C
Chr1 2023196 C T
Chr1 2023289 A G
Chr1 2023698 T C
Chr1 2023731 C T
Chr1 2023768 A C
Chr1 2023855 T C
Chr1 2023856 T A
Chr1 2023887 T C
Chr1 2023888 G A
Chr1 2023923 T G
Chr1 2023926 A C
Chr1 2023935 G C
Chr1 2023936 G A
Chr1 2023937 T C
Chr1 2023942 T C
Chr1 2024013 T G
Chr1 2024117 G A
Chr1 2024127 C G
Chr1 2024187 A C
Chr1 2024197 A C
Chr1 2024216 T C
Chr1 2024231 C A
Chr1 2024297 A G
Chr1 2024319 G T
Chr1 2024320 C T
Chr1 2024345 A G
Chr1 2024354 C G
Chr1 2024447 G C
Chr1 2024469 G T
Chr1 2024550 A T
Chr1 2024626 A C
Chr1 2024663 G A
Chr1 2024816 C T
Chr1 2024849 T C
Chr1 2026498 C T
Chr1 2026544 A C
Chr1 2026572 C T
Chr1 2026605 G A
Chr1 2026617 G A
Chr1 2026619 T C
Chr1 2026623 A T
Chr1 2026629 C G
Chr1 2026978 G A
Chr1 2027045 G A
Chr1 2027047 C T
Chr1 2027139 T C
Chr1 2027307 T A
Chr1 2027371 C T
Chr1 2027440 C A
Chr1 2027459 A G
Chr1 2027469 T C
Chr1 2027555 G A
Chr1 2027557 A G
Chr1 2027566 C A
Chr1 2027574 G A
Chr1 2027891 T G
Chr1 2027975 A C
Chr1 2028046 A T
Chr1 2028112 A C
Chr1 2028292 C T
Chr1 2028386 T G
Chr1 2028407 A C
Chr1 2028449 C G
Chr1 2028482 G T
Chr1 2028571 T G
Chr1 2029318 C T
Chr1 2029386 C T
Chr1 2029420 T A
Chr1 2029427 C T
Chr1 2029492 G C
Chr1 2029506 C G
Chr1 2029564 T C
Chr1 2029602 C T
Chr1 2029623 T C
Chr1 2029706 A G
Chr1 2029708 C T
Chr1 2029711 A G
Chr1 2029714 G A
Chr1 2029715 A G
Chr1 2029817 C A
Chr1 2029838 C T
Chr1 2029875 G A
Chr1 2029881 C T
Chr1 2029883 T C
Chr1 2029888 G A
Chr1 2029901 C T
Chr1 2029904 C T
Chr1 2029906 A C
Chr1 2029918 G A
Chr1 2029923 C T
Chr1 2029924 C T
Chr1 2029948 G T
Chr1 2029974 A G
Chr1 2030017 G T
Chr1 2030176 C A
Chr1 2030185 G A
Chr1 2030199 G A
Chr1 2030277 A G
Chr1 2030305 T C
Chr1 2030316 A C
Chr1 2030317 G A
Chr1 2030554 T A
Chr1 2030571 T C
Chr1 2030600 C G
Chr1 2030601 G A
Chr1 2030607 T C
Chr1 2030632 G T
Chr1 2030663 T A
Chr1 2030771 C T
Chr1 2030785 C T
Chr1 2030793 T A
Chr1 2030794 G C
Chr1 2030816 C T
Chr1 2030818 A G
Chr1 2030827 C T
Chr1 2030839 A G
Chr1 2030841 T C
Chr1 2030851 A G
Chr1 2030977 T A
Chr1 2031019 G A
Chr1 2031030 G A
Chr1 2031108 A C
Chr1 2031314 C A
Chr1 2031466 C T
Chr1 2031685 T C
Chr1 2031712 G T
Chr1 2031715 A G
Chr1 2031959 T G
Chr1 2032003 T C
Chr1 2032152 C G
Chr1 2032165 A C
Chr1 2032242 T C
Chr1 2032374 G C
Chr1 2032377 G C
Chr1 2032518 C G
Chr1 2032768 T G
Chr1 2032789 C G
Chr1 2032790 T A
Chr1 2032800 C G
Chr1 2032823 A G
Chr1 2032839 A G
Chr1 2032852 G A
Chr1 2032870 C T
Chr1 2033084 A C
Chr1 2033119 C T
Chr1 2033132 G C
Chr1 2033154 A C
Chr1 2033159 T C
Chr1 2033179 C T
Chr1 2033228 T A
Chr1 2033247 C T
Chr1 2033256 G T
Chr1 2033289 G A
Chr1 2033346 A C
Chr1 2033413 T A
Chr1 2033436 C G
Chr1 2033442 A C
Chr1 2033536 G C
Chr1 2033594 C T
Chr1 2033772 C G
Chr1 2033966 A C
Chr1 2033983 C G
Chr1 2034055 G C
Chr1 2034078 C A
Chr1 2034244 G A
Chr1 2034492 A G
Chr1 2034569 G T
Chr1 2034575 C A
Chr1 2034598 T C
Chr1 2035482 G A
Chr1 2035486 T C
Chr1 2035487 G A
Chr1 2035496 T G
Chr1 2035532 C A
Chr1 2035536 G A
Chr1 2035559 A T
Chr1 2035561 A T
Chr1 2035572 C A
Chr1 2035618 T A
Chr1 2035620 A T
Chr1 2035641 A T
Chr1 2035663 G A
Chr1 2035669 G T
Chr1 2035688 G A
Chr1 2035693 T A
Chr1 2035696 A C
Chr1 2035704 T C
Chr1 2035714 C T
Chr1 2035715 A G
Chr1 2035733 C A
Chr1 2035735 G A
Chr1 2035763 A G
Chr1 2035783 T C
Chr1 2035809 T C
Chr1 2035921 C T
Chr1 2035927 T A
Chr1 2035954 C G
Chr1 2035957 T A
Chr1 2035960 G C
Chr1 2035973 C T
Chr1 2035977 G A
Chr1 2035980 A G
Chr1 2035981 T C
Chr1 2035997 C A
Chr1 2036013 A G
Chr1 2036027 T C
Chr1 2036030 T C
Chr1 2036041 G A
Chr1 2036060 C T
Chr1 2036101 C G
Chr1 2036114 A G
Chr1 2036148 A T
Chr1 2036169 A C
Chr1 2036254 C T
Chr1 2036447 A G
Chr1 2036483 C T
Chr1 2036888 T C
Chr1 2037167 T A
Chr1 2037356 C T
Chr1 2038341 G A
Chr1 2038352 A G
Chr1 2038367 C T
Chr1 2038474 A T
Chr1 2038483 C T
Chr1 2038490 A G
Chr1 2038498 T A
Chr1 2038503 G A
Chr1 2038555 C T
Chr1 2038556 G A
Chr1 2038603 T A
Chr1 2038614 T C
Chr1 2038631 C A
Chr1 2038652 C A
Chr1 2038758 A G
Chr1 2039131 A T
Chr1 2039249 G T
Chr1 2039253 G T
Chr1 2039482 T A
Chr1 2039495 G T
Chr1 2039509 A G
Chr1 2039515 A G
Chr1 2039635 C A
Chr1 2039743 G T
Chr1 2039766 G A
Chr1 2039790 A G
Chr1 2040024 T C
Chr1 2040055 A G
Chr1 2040086 A G
Chr1 2040120 C T
Chr1 2040237 C T
Chr1 2040240 C T
Chr1 2040470 C A
Chr1 2040486 G C
Chr1 2040543 C T
Chr1 2040609 A G
Chr1 2040619 T G
Chr1 2040621 G A
Chr1 2040630 C A
Chr1 2040636 A G
Chr1 2040706 G C
Chr1 2040724 G A
Chr1 2040741 T C
Chr1 2040742 G A
Chr1 2040744 G A
Chr1 2040766 T G
Chr1 2040811 G A
Chr1 2040889 G A
Chr1 2040895 T C
Chr1 2040978 G A
Chr1 2041097 T C
Chr1 2041135 A G
Chr1 2041150 T C
Chr1 2041321 G A
Chr1 2041419 T C
Chr1 2041467 C T
Chr1 2041501 C T
Chr1 2041651 T C
Chr1 2041681 C T
Chr1 2041728 G T
Chr1 2041732 T C
Chr1 2041778 A C
Chr1 2041779 G A
Chr1 2041799 T C
Chr1 2041840 G A
Chr1 2041856 C T
Chr1 2042000 A G
Chr1 2042045 A G
Chr1 2042078 G A
Chr1 2042349 C G
Chr1 2042356 G C
Chr1 2042364 A G
Chr1 2042369 A G
Chr1 2042370 C G
Chr1 2042392 A G
Chr1 2042453 A G
Chr1 2042455 A G
Chr1 2042550 G A
Chr1 2042552 A C
Chr1 2042597 G T
Chr1 2042625 C A
Chr1 2042652 T A
Chr1 2042711 G C
Chr1 2042735 C T
Chr1 2042743 G A
Chr1 2042757 A T
Chr1 2042778 C T
Chr1 2042798 T C
Chr1 2042814 G T
Chr1 2042828 A C
Chr1 2042837 C T
Chr1 2044091 A T
Chr1 2044095 C T
Chr1 2044096 C G
Chr1 2044102 A G
Chr1 2044107 G A
Chr1 2044109 T G
Chr1 2044115 C A
Chr1 2044124 G C
Chr1 2044139 G C
Chr1 2044148 A C
Chr1 2044149 C T
Chr1 2044167 T A
Chr1 2044175 C G
Chr1 2044176 C T
Chr1 2044193 T C
Chr1 2044201 G C
Chr1 2044254 G A
Chr1 2044264 T C
Chr1 2044291 T C
Chr1 2045136 G A
Chr1 2048681 G A
Chr1 2048683 C T
Chr1 2048684 C A
Chr1 2048693 T C
Chr1 2048707 A T
Chr1 2048714 C G
Chr1 2048733 C T
Chr1 2048739 G T
Chr1 2048744 T C
Chr1 2048747 G C
Chr1 2048749 T A
Chr1 2048792 T C
Chr1 2048794 A T
Chr1 2048801 A C
Chr1 2048803 C T
Chr1 2048804 G C
Chr1 2048811 C T
Chr1 2048822 T G
Chr1 2048825 C T
Chr1 2048833 C T
Chr1 2048845 C T
Chr1 2048858 A T
Chr1 2048861 T A
Chr1 2048869 G A
Chr1 2048882 T C
Chr1 2048891 C A
Chr1 2048897 C T
Chr1 2048899 A T
Chr1 2048926 G A
Chr1 2048934 C G
Chr1 2048941 G T
Chr1 2048950 C A
Chr1 2048951 G A
Chr1 2048964 T A
Chr1 2048974 A G
Chr1 2048978 G A
Chr1 2048993 A G
Chr1 2048994 G C
Chr1 2048995 A G
Chr1 2049000 A G
Chr1 2049120 G A
Chr1 2049121 T C
Chr1 2049152 C A
Chr1 2049168 T C
Chr1 2049169 G A
Chr1 2049183 T A
Chr1 2049255 T G
Chr1 2049257 T G
Chr1 2049276 A C
Chr1 2049386 G A
Chr1 2049416 T A
Chr1 2049443 C T
Chr1 2049482 A G
Chr1 2049498 G A
Chr1 2049514 G A
Chr1 2049535 C T
Chr1 2049549 T C
Chr1 2049550 C T
Chr1 2049565 G C
Chr1 2049568 C G
Chr1 2049577 C A
Chr1 2049637 G A
Chr1 2049643 G A
Chr1 2049648 G A
Chr1 2049691 G T
Chr1 2049692 G A
Chr1 2049736 A T
Chr1 2049746 C T
Chr1 2049750 C G
Chr1 2049834 G A
Chr1 2049866 A G
Chr1 2049924 A T
Chr1 2049935 T C
Chr1 2049970 G C
Chr1 2049973 C T
Chr1 2051144 A G
Chr1 2051210 T C
Chr1 2051216 C T
Chr1 2051260 C T
Chr1 2051271 A G
Chr1 2051285 G T
Chr1 2051304 T C
Chr1 2051349 G A
Chr1 2051354 G A
Chr1 2051391 C A
Chr1 2051518 G A
Chr1 2051542 G A
Chr1 2051638 A G
Chr1 2051693 A G
Chr1 2051713 T G
Chr1 2051739 C G
Chr1 2051743 A G
Chr1 2051746 C A
Chr1 2051749 C T
Chr1 2051833 A G
Chr1 2051848 A C
Chr1 2051863 T C
Chr1 2051878 A G
Chr1 2051887 T G
Chr1 2051890 T C
Chr1 2051893 T C
Chr1 2051908 A G
Chr1 2051927 G A
Chr1 2051965 A C
Chr1 2051995 A C
Chr1 2052148 C T
Chr1 2052199 A G
Chr1 2052226 A G
Chr1 2052243 G C
Chr1 2052258 T G
Chr1 2052282 A C
Chr1 2052298 G A
Chr1 2052351 A C
Chr1 2052368 T C
Chr1 2052385 T C
Chr1 2052429 G A
Chr1 2052430 T C
Chr1 2052457 C T
Chr1 2052467 A T
Chr1 2052524 C A
Chr1 2052558 C A
Chr1 2052584 G T
Chr1 2052589 T C
Chr1 2052612 C T
Chr1 2052652 C G
Chr1 2052673 C T
Chr1 2052708 C T
Chr1 2052800 A G
Chr1 2052839 T A
Chr1 2052923 T C
Chr1 2052937 T A
Chr1 2052939 C A
Chr1 2052972 A G
Chr1 2052996 A T
Chr1 2053014 C T
Chr1 2053033 A C
Chr1 2053057 G A
Chr1 2053065 C T
Chr1 2053081 C T
Chr1 2053093 C T
Chr1 2053100 A T
Chr1 2053102 G C
Chr1 2053150 G A
Chr1 2053152 A G
Chr1 2053167 A G
Chr1 2053180 A G
Chr1 2053216 T C
Chr1 2053218 A C
Chr1 2053237 C G
Chr1 2053274 T G
Chr1 2053283 C T
Chr1 2053315 C T
Chr1 2053357 A G
Chr1 2053380 G A
Chr1 2053395 C G
Chr1 2053421 T C
Chr1 2053428 T G
Chr1 2053440 G T
Chr1 2053442 T C
Chr1 2053466 G C
Chr1 2053485 A T
Chr1 2053511 G A
Chr1 2053597 C T
Chr1 2053773 T C
Chr1 2053890 A G
Chr1 2053897 G C
Chr1 2053939 A G
Chr1 2053951 G A
Chr1 2054012 T C
Chr1 2054015 G A
Chr1 2054040 A G
Chr1 2054083 T G
Chr1 2054089 A G
Chr1 2054094 C A
Chr1 2054474 C T
Chr1 2054529 T C
Chr1 2054552 T G
Chr1 2054586 T C
Chr1 2054616 A G
Chr1 2054634 C T
Chr1 2054670 A T
Chr1 2054694 A G
Chr1 2054711 G A
Chr1 2054768 C G
Chr1 2054885 C G
Chr1 2054936 C T
Chr1 2054993 T C
Chr1 2055007 G A
Chr1 2055100 T C
Chr1 2055187 G A
Chr1 2055205 C T
Chr1 2055206 C G
Chr1 2055229 T A
Chr1 2055249 C T
Chr1 2055268 A C
Chr1 2055311 T C
Chr1 2055794 A T
Chr1 2055877 A C
Chr1 2056137 G A
Chr1 2056142 C T
Chr1 2056300 C T
Chr1 2056686 G A
Chr1 2056851 C G
Chr1 2057036 T A
Chr1 2057363 A C
Chr1 2057553 C G
Chr1 2057891 A T
Chr1 2058104 C T
Chr1 2058151 G A
Chr1 2058703 T C
Chr1 2058750 T C
Chr1 2059647 G T
Chr1 2059693 G A
Chr1 2059817 T G
Chr1 2059818 C G
Chr1 2061210 C T
Chr1 2061243 C T
Chr1 2061280 T C
Chr1 2061282 T C
Chr1 2061315 A T
Chr1 2061357 C T
Chr1 2061385 A G
Chr1 2061396 G C
Chr1 2061444 C T
Chr1 2063055 T A
Chr1 2063196 G A
Chr1 2063211 A G
Chr1 2063283 A G
Chr1 2063332 C T
Chr1 2063343 T C
Chr1 2063390 T G
Chr1 2070131 T C
Chr1 2070160 C T
Chr1 2070162 A G
Chr1 2070180 C T
Chr1 2070197 C G
Chr1 2070201 A G
Chr1 2070236 A T
Chr1 2070262 C T
Chr1 2070276 G A
Chr1 2070322 G T
Chr1 2070356 G C
Chr1 2070593 C G
Chr1 2070626 T C
Chr1 2070627 C G
Chr1 2070644 T C
Chr1 2070645 G C
Chr1 2070648 G C
Chr1 2070666 C T
Chr1 2070667 C G
Chr1 2070677 A G
Chr1 2070700 C A
Chr1 2070705 G C
Chr1 2070714 C T
Chr1 2070716 G T
Chr1 2070718 A G
Chr1 2070720 C G
Chr1 2070744 T C
Chr1 2070756 A C
Chr1 2070827 C G
Chr1 2070829 C T
Chr1 2070831 G C
Chr1 2070833 A T
Chr1 2070837 A T
Chr1 2070838 T C
Chr1 2070867 A G
Chr1 2070892 G T
Chr1 2070906 A G
Chr1 2070924 T C
Chr1 2071048 G A
Chr1 2071056 T C
Chr1 2071057 C T
Chr1 2071080 C T
Chr1 2071344 C G
Chr1 2071636 A T
Chr1 2071841 A G
Chr1 2072022 T C
Chr1 2072462 T C
Chr1 2072709 T A
Chr1 2072958 C T
Chr1 2073325 A C
Chr1 2073364 C T
Chr1 2073448 C T
Chr1 2073481 T C
Chr1 2073585 C T
Chr1 2073634 G A
Chr1 2073675 C G
Chr1 2073749 C T
Chr1 2073758 G A
Chr1 2073772 A C
Chr1 2073778 C T
Chr1 2073785 G A
Chr1 2073857 G A
Chr1 2073864 T C
Chr1 2073884 T G
Chr1 2073894 C A
Chr1 2073910 T C
Chr1 2073914 G C
Chr1 2077808 G A
Chr1 2077824 G A
Chr1 2077858 C T
Chr1 2077979 C T
Chr1 2078141 T C
Chr1 2078142 G C
Chr1 2078187 T C
Chr1 2078265 C T
Chr1 2078275 G A
Chr1 2078407 C T
Chr1 2078433 A G
Chr1 2078565 G T
Chr1 2078598 A G
Chr1 2078704 A G
Chr1 2078721 A C
Chr1 2078758 G A
Chr1 2078780 C A
Chr1 2078782 C T
Chr1 2078786 T C
Chr1 2078798 C T
Chr1 2078801 T C
Chr1 2078808 T C
Chr1 2078809 C T
Chr1 2078810 G A
Chr1 2078814 A G
Chr1 2078824 T C
Chr1 2078843 C T
Chr1 2078850 C A
Chr1 2078851 A T
Chr1 2078860 A G
Chr1 2078864 T C
Chr1 2078867 C T
Chr1 2078869 G A
Chr1 2078873 C T
Chr1 2078895 G T
Chr1 2078899 A G
Chr1 2078900 A G
Chr1 2078919 A C
Chr1 2078945 G A
Chr1 2079303 G A
Chr1 2079403 T C
Chr1 2079461 G A
Chr1 2079463 G T
Chr1 2079465 T C
Chr1 2079571 G T
Chr1 2079622 G A
Chr1 2079630 G A
Chr1 2079733 A T
Chr1 2079745 T C
Chr1 2079859 T C
Chr1 2079870 C G
Chr1 2079894 G A
Chr1 2079938 C G
Chr1 2079943 C A
Chr1 2079983 T C
Chr1 2080012 C T
Chr1 2080047 C T
Chr1 2080078 C A
Chr1 2080079 A G
Chr1 2080098 A G
Chr1 2080103 A G
Chr1 2080108 G A
Chr1 2080124 C A
Chr1 2080125 C T
Chr1 2080126 T C
Chr1 2080142 A G
Chr1 2080151 G A
Chr1 2080159 A T
Chr1 2080163 C T
Chr1 2080191 G A
Chr1 2080204 C T
Chr1 2080213 G C
Chr1 2080221 A T
Chr1 2080243 G A
Chr1 2080273 A G
Chr1 2080275 C T
Chr1 2080279 C G
Chr1 2080283 G A
Chr1 2080318 C G
Chr1 2080321 C G
Chr1 2080330 A G
Chr1 2080355 T A
Chr1 2080358 A G
Chr1 2080359 G A
Chr1 2080366 C T
Chr1 2080367 C G
Chr1 2080370 T C
Chr1 2080371 G A
Chr1 2080375 T C
Chr1 2080381 G C
Chr1 2080391 T A
Chr1 2080397 G A
Chr1 2080402 A G
Chr1 2080415 C T
Chr1 2080418 G A
Chr1 2080420 A C
Chr1 2080424 A G
Chr1 2080439 T A
Chr1 2080441 C G
Chr1 2080444 G T
Chr1 2080447 C T
Chr1 2080454 T A
Chr1 2080478 G T
Chr1 2092245 T C
Chr1 2092253 T A
Chr1 2092259 C G
Chr1 2092271 C T
Chr1 2092273 A G
Chr1 2092275 G A
Chr1 2092276 A G
Chr1 2092289 A G
Chr1 2092291 C T
Chr1 2092312 A T
Chr1 2092342 A T
Chr1 2092357 A G
Chr1 2092364 C A
Chr1 2092375 G A
Chr1 2092386 G A
Chr1 2092388 A C
Chr1 2092405 G C
Chr1 2092406 C T
Chr1 2092409 C T
Chr1 2092437 G A
Chr1 2092438 T C
Chr1 2092464 A T
Chr1 2092537 T C
Chr1 2092543 T C
Chr1 2092552 A T
Chr1 2092564 C T
Chr1 2092582 A G
Chr1 2092595 A C
Chr1 2092603 T G
Chr1 2092642 G A
Chr1 2092690 C T
Chr1 2092720 C G
Chr1 2092736 G C
Chr1 2092741 T C
Chr1 2092763 T C
Chr1 2092765 G A
Chr1 2092771 C T
Chr1 2092777 T C
Chr1 2092822 C T
Chr1 2092824 G A
Chr1 2092835 A G
Chr1 2092838 G A
Chr1 2092870 T G
Chr1 2092909 A G
Chr1 2092912 C T
Chr1 2092974 G A
Chr1 2092975 T C
Chr1 2093026 C T
Chr1 2093051 A T
Chr1 2093054 T A
Chr1 2093060 G A
Chr1 2093086 C T
Chr1 2093092 T C
Chr1 2093116 C T
Chr1 2093128 A G
Chr1 2093134 G T
Chr1 2093137 A G
Chr1 2093138 C T
Chr1 2093139 A C
Chr1 2093160 A C
Chr1 2093163 A G
Chr1 2093188 T C
Chr1 2093222 C G
Chr1 2093249 G T
Chr1 2093305 A G
Chr1 2093335 C T
Chr1 2093342 G A
Chr1 2093398 C T
Chr1 2093403 T C
Chr1 2093412 A T
Chr1 2093413 T C
Chr1 2093417 T G
Chr1 2093440 G C
Chr1 2093445 G A
Chr1 2093476 C T
Chr1 2093480 T C
Chr1 2093482 A T
Chr1 2093488 T C
Chr1 2093508 A C
Chr1 2093509 G A
Chr1 2093511 G A
Chr1 2093514 C A
Chr1 2093519 G A
Chr1 2093531 G T
Chr1 2093548 G A
Chr1 2093557 A G
Chr1 2093588 A C
Chr1 2093591 C T
Chr1 2093610 T C
Chr1 2093617 C A
Chr1 2093654 T C
Chr1 2093676 C T
Chr1 2093718 G A
Chr1 2093743 T G
Chr1 2093812 G A
Chr1 2093815 C T
Chr1 2093845 A T
Chr1 2093851 C A
Chr1 2093853 T A
Chr1 2093915 G A
Chr1 2093917 A G
Chr1 2094056 T A
Chr1 2094167 G A
Chr1 2094175 G T
Chr1 2094241 A G
Chr1 2094281 C G
Chr1 2094303 C A
Chr1 2094351 A G
Chr1 2094433 A G
Chr1 2094521 T C
Chr1 2094547 A G
Chr1 2094550 G A
Chr1 2094552 T G
Chr1 2094674 T C
Chr1 2094691 A C
Chr1 2094757 T C
Chr1 2094778 C T
Chr1 2094833 A G
Chr1 2094839 A G
Chr1 2094869 T C
Chr1 2094873 A G
Chr1 2094880 G A
Chr1 2094921 A G
Chr1 2094951 G A
Chr1 2095020 T C
Chr1 2095025 C T
Chr1 2095032 A G
Chr1 2095033 G A
Chr1 2095071 C T
Chr1 2095089 G A
Chr1 2095109 C A
Chr1 2095112 A T
Chr1 2095123 G A
Chr1 2095165 A G
Chr1 2095191 A G
Chr1 2095196 A G
Chr1 2095302 C T
Chr1 2095332 G A
Chr1 2095348 T C
Chr1 2095352 T C
Chr1 2095353 T C
Chr1 2095370 C T
Chr1 2095382 T C
Chr1 2095388 T C
Chr1 2095390 C T
Chr1 2095493 G A
Chr1 2095535 T C
Chr1 2095567 T C
Chr1 2095588 A G
Chr1 2095664 A G
Chr1 2095673 T C
Chr1 2095680 A G
Chr1 2095722 C T
Chr1 2095766 T A
Chr1 2095797 A G
Chr1 2095838 T G
Chr1 2095918 T C
Chr1 2095932 C T
Chr1 2095979 T C
Chr1 2096056 A G
Chr1 2096065 A G
Chr1 2096219 A C
Chr1 2096317 C T
Chr1 2096324 C T
Chr1 2096419 G C
Chr1 2096426 C T
Chr1 2096429 T C
Chr1 2096431 A G
Chr1 2097847 C G
Chr1 2097894 C A
Chr1 2097930 A C
Chr1 2097931 A G
Chr1 2098089 T C
Chr1 2098113 C A
Chr1 2098280 T A
Chr1 2098761 A G
Chr1 2099186 C A
Chr1 2099259 C T
Chr1 2099438 A G
Chr1 2099536 T C
Chr1 2099591 G A
Chr1 2099632 T C
Chr1 2099733 A G
Chr1 2100188 C T
Chr1 2100228 T C
Chr1 2100347 C T
Chr1 2100374 G A
Chr1 2100545 C T
Chr1 2100580 T A
Chr1 2100594 C T
Chr1 2100621 G A
Chr1 2100937 T C
Chr1 2100951 T C
Chr1 2101142 G T
Chr1 2101344 T C
Chr1 2101381 T C
Chr1 2101385 C T
Chr1 2101425 T C
Chr1 2101448 C G
Chr1 2101522 G A
Chr1 2102255 C T
Chr1 2102317 T G
Chr1 2102375 A G
Chr1 2102846 C T
Chr1 2102953 G A
Chr1 2103159 C T
Chr1 2103165 G A
Chr1 2103226 G A
Chr1 2103254 G A
Chr1 2103566 G A
Chr1 2103612 A G
Chr1 2104003 G A
Chr1 2104533 G A
Chr1 2105051 C G
Chr1 2105282 A G
Chr1 2105363 G T
Chr1 2105368 G A
Chr1 2105663 G A
Chr1 2105665 G A
Chr1 2105710 G C
Chr1 2106187 A G
Chr1 2107158 G A
Chr1 2107942 T G
Chr1 2107979 G C
Chr1 2108906 A G
Chr1 2109788 A C
Chr1 2109935 T C
Chr1 2110009 A T
Chr1 2110149 A C
Chr1 2110227 G A
Chr1 2110263 A T
Chr1 2110274 A G
Chr1 2110307 T A
Chr1 2110341 T G
Chr1 2110346 C T
Chr1 2110361 T A
Chr1 2110369 T G
Chr1 2110568 G A
Chr1 2110874 G A
Chr1 2111204 T A
Chr1 2111534 A G
Chr1 2111587 T C
Chr1 2113715 A T
Chr1 2114229 T G
Chr1 2114474 G A
Chr1 2114848 G C
Chr1 2114964 T G
Chr1 2115034 G A
Chr1 2115374 A T
Chr1 2116216 T A
Chr1 2116255 C T
Chr1 2116486 A T
Chr1 2117182 T C
Chr1 2117676 T G
Chr1 2117693 C A
Chr1 2118331 G A
Chr1 2118484 T C
Chr1 2118768 T C
Chr1 2118902 G A
Chr1 2119033 T G
Chr1 2119143 G T
Chr1 2119425 T C
Chr1 2119470 A G
Chr1 2119860 A G
Chr1 2120009 C G
Chr1 2120225 C T
Chr1 2120294 A G
Chr1 2121704 C A
Chr1 2121971 C T
Chr1 2121987 C T
Chr1 2121989 T C
Chr1 2122640 A C
Chr1 2122722 C T
Chr1 2122738 A G
Chr1 2122754 C T
Chr1 2122781 A G
Chr1 2122897 C T
Chr1 2122906 G A
Chr1 2122913 T G
Chr1 2122990 A T
Chr1 2123014 G C
Chr1 2123031 G A
Chr1 2123130 A G
Chr1 2123131 A C
Chr1 2123134 G T
Chr1 2123216 A G
Chr1 2123231 T C
Chr1 2123245 A G
Chr1 2123283 A G
Chr1 2123295 G A
Chr1 2123413 T A
Chr1 2123438 A T
Chr1 2123474 G A
Chr1 2123480 G A
Chr1 2123487 G A
Chr1 2123513 T G
Chr1 2123596 C T
Chr1 2124006 A G
Chr1 2124039 C T
Chr1 2124342 T C
Chr1 2124385 C T
Chr1 2124389 G A
Chr1 2124391 C T
Chr1 2124398 T C
Chr1 2124465 G A
Chr1 2124494 G A
Chr1 2124504 G A
Chr1 2124538 A C
Chr1 2124569 C T
Chr1 2124576 C T
Chr1 2124691 A T
Chr1 2124974 C T
Chr1 2125290 G A
Chr1 2125405 T C
Chr1 2126083 T C
Chr1 2126136 T A
Chr1 2130116 A G
Chr1 2130215 C T
Chr1 2130288 A G
Chr1 2130432 G A
Chr1 2130504 C T
Chr1 2130570 G A
Chr1 2130844 A G
Chr1 2131003 T C
Chr1 2131004 G A
Chr1 2131094 A G
Chr1 2131199 C T
Chr1 2131254 C A
Chr1 2131567 C A
Chr1 2131864 T G
Chr1 2132203 T G
Chr1 2132204 T A
Chr1 2132238 T C
Chr1 2132658 A G
Chr1 2133241 A G
Chr1 2133248 T A
Chr1 2133347 G A
Chr1 2133682 A C
Chr1 2133759 G A
Chr1 2134040 C T
Chr1 2134136 C T
Chr1 2134278 A G
Chr1 2134725 T C
Chr1 2134977 T C
Chr1 2135299 T A
Chr1 2135404 T C
Chr1 2135411 T C
Chr1 2135503 T C
Chr1 2135888 A G
Chr1 2135982 C T
Chr1 2136136 T C
Chr1 2136539 G T
Chr1 2136568 C A
Chr1 2136573 G A
Chr1 2136628 A C
Chr1 2136952 G A
Chr1 2137039 G A
Chr1 2137120 C A
Chr1 2137576 C T
Chr1 2137577 A G
Chr1 2137659 C G
Chr1 2137684 T A
Chr1 2137699 T C
Chr1 2137711 T C
Chr1 2137718 T C
Chr1 2137719 A G
Chr1 2137769 G A
Chr1 2137846 T A
Chr1 2138252 T G
Chr1 2138343 C G
Chr1 2138619 A G
Chr1 2139240 A G
Chr1 2139265 A G
Chr1 2139908 C T
Chr1 2140991 A C
Chr1 2141348 T C
Chr1 2141423 G C
Chr1 2141443 C A
Chr1 2141638 C G
Chr1 2141639 A G
Chr1 2141887 C T
Chr1 2141954 A T
Chr1 2142605 C G
Chr1 2142728 A G
Chr1 2142852 G A
Chr1 2143340 C T
Chr1 2143641 C T
Chr1 2144233 T A
Chr1 2145264 A G
Chr1 2145947 A C
Chr1 2146841 G A
Chr1 2146973 T C
Chr1 2147102 C G
Chr1 2147408 A G
Chr1 2147442 T G
Chr1 2147445 G C
Chr1 2147628 A G
Chr1 2147636 C T
Chr1 2147651 T C
Chr1 2147655 C T
Chr1 2147687 C T
Chr1 2147702 C T
Chr1 2147709 T C
Chr1 2147739 C T
Chr1 2147748 A G
Chr1 2147749 G A
Chr1 2147764 G A
Chr1 2147768 T C
Chr1 2147772 A G
Chr1 2147779 T G
Chr1 2147834 T C
Chr1 2147855 A T
Chr1 2148095 G A
Chr1 2148615 C A
Chr1 2148672 G T
Chr1 2148679 T C
Chr1 2148794 A G
Chr1 2148797 A C
Chr1 2148803 C T
Chr1 2148853 A G
Chr1 2148859 A G
Chr1 2148906 G A
Chr1 2148916 T A
Chr1 2148942 C T
Chr1 2148952 A G
Chr1 2149072 G A
Chr1 2149183 T C
Chr1 2149204 C T
Chr1 2149215 A G
Chr1 2149261 T C
Chr1 2149412 G A
Chr1 2149477 G A
Chr1 2149517 T C
Chr1 2149536 T C
Chr1 2149537 G A
Chr1 2149542 G C
Chr1 2149574 G A
Chr1 2149582 G A
Chr1 2149641 C T
Chr1 2149681 T C
Chr1 2149724 A C
Chr1 2149726 C A
Chr1 2149744 T A
Chr1 2149778 T C
Chr1 2149781 G A
Chr1 2149786 G A
Chr1 2149868 C T
Chr1 2149880 T C
Chr1 2149966 T C
Chr1 2149981 G A
Chr1 2150052 T C
Chr1 2150132 G A
Chr1 2150166 T C
Chr1 2150169 C T
Chr1 2150189 G A
Chr1 2150227 G A
Chr1 2150285 A G
Chr1 2150295 C T
Chr1 2150310 G A
Chr1 2150356 A G
Chr1 2150529 C T
Chr1 2150676 C A
Chr1 2150785 C T
Chr1 2150795 G T
Chr1 2150941 T C
Chr1 2151312 A C
Chr1 2151483 C T
Chr1 2151886 C T
Chr1 2152493 T C
Chr1 2152498 C G
Chr1 2152683 T G
Chr1 2153363 G A
Chr1 2153377 G T
Chr1 2153381 G A
Chr1 2153383 A G
Chr1 2153753 C A
Chr1 2153993 T C
Chr1 2154229 C T
Chr1 2154687 G A
Chr1 2155396 G T
Chr1 2155413 G A
Chr1 2155431 C A
Chr1 2155476 T C
Chr1 2155492 T G
Chr1 2155500 C T
Chr1 2155583 C T
Chr1 2155722 C A
Chr1 2155820 A G
Chr1 2155912 T G
Chr1 2156710 C T
Chr1 2157048 T G
Chr1 2157094 A T
Chr1 2157183 A C
Chr1 2157312 C G
Chr1 2160886 A G
Chr1 2161106 T A
Chr1 2161150 C T
Chr1 2161561 A T
Chr1 2162763 A C
Chr1 2163310 A G
Chr1 2165109 A G
Chr1 2172643 T C
Chr1 2175989 G T
Chr1 2184725 A T
Chr1 2185471 T A
Chr1 2186985 C T
Chr1 2192451 C T
Chr1 2196944 G A
Chr1 2202730 G A
Chr1 2204632 G T
Chr1 2208207 C A
Chr1 2216411 G A
Chr1 2221213 C T
Chr1 2222663 C T
Chr1 2229039 T G
Chr1 2231106 A C
Chr1 2231816 G A
Chr1 2231827 C T
Chr1 2232390 G A
Chr1 2232418 T C
Chr1 2232748 A T
Chr1 2232782 G A
Chr1 2232799 A G
Chr1 2232886 G A
Chr1 2232929 G A
Chr1 2233001 A G
Chr1 2233041 G A
Chr1 2233392 A T
Chr1 2233404 A G
Chr1 2233413 A G
Chr1 2233557 G A
Chr1 2233574 A G
Chr1 2233604 C T
Chr1 2233620 T C
Chr1 2233647 C T
Chr1 2234674 A T
Chr1 2234679 A G
Chr1 2234904 T C
Chr1 2234944 A C
Chr1 2235501 A C
Chr1 2235529 T C
Chr1 2235941 C T
Chr1 2235989 C T
Chr1 2236160 T C
Chr1 2236513 C T
Chr1 2237345 G A
Chr1 2237366 C A
Chr1 2237385 G A
Chr1 2237391 C T
Chr1 2237394 C T
Chr1 2237411 A G
Chr1 2237510 G A
Chr1 2237520 G A
Chr1 2237555 T A
Chr1 2240489 A C
Chr1 2241125 A T
Chr1 2241542 C A
Chr1 2243253 T A
Chr1 2243320 T G
Chr1 2243343 A C
Chr1 2243680 A G
Chr1 2243863 G A
Chr1 2244726 C T
Chr1 2245652 T C
Chr1 2245878 C T
Chr1 2246652 G A
Chr1 2246865 T G
Chr1 2247537 T C
Chr1 2247841 T C
Chr1 2248207 A G
Chr1 2248376 A G
Chr1 2248385 G A
Chr1 2248452 T C
Chr1 2248625 A G
Chr1 2249424 T A
Chr1 2249721 G T
Chr1 2250188 G A
Chr1 2251857 A C
Chr1 2253019 A G
Chr1 2253477 G A
Chr1 2253497 C A
Chr1 2253579 C A
Chr1 2253864 C A
Chr1 2253978 G T
Chr1 2254250 C T
Chr1 2254276 C T
Chr1 2254382 C G
Chr1 2254489 T A
Chr1 2254692 C T
Chr1 2254992 C T
Chr1 2255760 C T
Chr1 2255934 C T
Chr1 2257327 G A
Chr1 2257984 A G
Chr1 2258401 C A
Chr1 2258594 A G
Chr1 2259429 G A
Chr1 2259870 G C
Chr1 2260722 C A
Chr1 2260740 A C
Chr1 2261261 C T
Chr1 2262027 G C
Chr1 2262035 G C
Chr1 2262073 A C
Chr1 2262076 A C
Chr1 2262077 A G
Chr1 2262196 G T
Chr1 2262407 A G
Chr1 2262425 G C
Chr1 2262467 T C
Chr1 2262509 A G
Chr1 2262601 G A
Chr1 2262628 G A
Chr1 2262663 C T
Chr1 2262689 A G
Chr1 2262921 A G
Chr1 2262959 C A
Chr1 2263143 C T
Chr1 2263261 G A
Chr1 2263694 G C
Chr1 2264231 C T
Chr1 2264623 G A
Chr1 2264732 G A
Chr1 2264745 A G
Chr1 2264787 A G
Chr1 2264970 C T
Chr1 2265046 T C
Chr1 2265083 T C
Chr1 2265097 A T
Chr1 2265254 A T
Chr1 2265348 T C
Chr1 2265362 C A
Chr1 2265374 A G
Chr1 2265399 G T
Chr1 2265417 C T
Chr1 2265467 T C
Chr1 2265518 A G
Chr1 2266431 T C
Chr1 2266440 C T
Chr1 2266459 T C
Chr1 2266468 T C
Chr1 2266523 G T
Chr1 2266624 T C
Chr1 2266649 G C
Chr1 2267666 C A
Chr1 2267699 T C
Chr1 2268316 C G
Chr1 2268353 T G
Chr1 2268653 G T
Chr1 2268654 A G
Chr1 2269026 G T
Chr1 2269216 G A
Chr1 2269235 T C
Chr1 2269287 C T
Chr1 2269293 C T
Chr1 2269315 G A
Chr1 2269316 C T
Chr1 2269328 G A
Chr1 2269667 T C
Chr1 2269732 C G
Chr1 2269774 A C
Chr1 2269831 G T
Chr1 2269856 T C
Chr1 2270312 T C
Chr1 2270318 T C
Chr1 2270394 A G
Chr1 2270432 T G
Chr1 2270815 A G
Chr1 2270844 A G
Chr1 2270845 T A
Chr1 2271104 T A
Chr1 2271141 T C
Chr1 2271270 G A
Chr1 2271362 C T
Chr1 2271364 T C
Chr1 2271365 G A
Chr1 2271389 G A
Chr1 2271450 G A
Chr1 2271500 G A
Chr1 2271504 C T
Chr1 2271538 G A
Chr1 2277732 T G
Chr1 2277784 G A
Chr1 2277819 A C
Chr1 2277937 T C
Chr1 2277947 G T
Chr1 2277984 A C
Chr1 2277985 T A
Chr1 2277986 A C
Chr1 2277997 T C
Chr1 2278011 G C
Chr1 2278044 T C
Chr1 2278068 A G
Chr1 2278079 G A
Chr1 2278080 T C
Chr1 2278085 C A
Chr1 2278171 A C
Chr1 2278208 A C
Chr1 2278209 C T
Chr1 2278211 C G
Chr1 2278212 T C
Chr1 2278235 A G
Chr1 2278237 A T
Chr1 2278238 G A
Chr1 2278270 C T
Chr1 2278271 A C
Chr1 2278272 A C
Chr1 2278276 T C
Chr1 2278282 A T
Chr1 2278286 T C
Chr1 2278297 A C
Chr1 2278302 A G
Chr1 2278303 A T
Chr1 2278307 T G
Chr1 2278313 G A
Chr1 2278321 G T
Chr1 2278329 C T
Chr1 2278334 G T
Chr1 2278345 G T
Chr1 2278359 C G
Chr1 2278378 T C
Chr1 2278393 G A
Chr1 2278402 G A
Chr1 2278406 G A
Chr1 2278409 A C
Chr1 2278423 A G
Chr1 2278430 T C
Chr1 2278431 G T
Chr1 2278432 C T
Chr1 2278435 G A
Chr1 2278436 G T
Chr1 2278440 T C
Chr1 2278445 A G
Chr1 2278449 C T
Chr1 2278460 A T
Chr1 2278461 A C
Chr1 2278463 C A
Chr1 2278464 T C
Chr1 2278465 T A
Chr1 2278482 T A
Chr1 2278491 A G
Chr1 2278549 C T
Chr1 2278555 A G
Chr1 2278581 T G
Chr1 2278587 G T
Chr1 2278599 G A
Chr1 2278606 T A
Chr1 2278618 C T
Chr1 2278637 T C
Chr1 2278665 T C
Chr1 2278666 G A
Chr1 2278669 T C
Chr1 2278671 G C
Chr1 2278672 G A
Chr1 2278676 T C
Chr1 2278677 G C
Chr1 2278680 C T
Chr1 2278687 A G
Chr1 2278694 T C
Chr1 2278698 A G
Chr1 2279857 C G
Chr1 2279892 G A
Chr1 2279908 T C
Chr1 2279945 G A
Chr1 2279961 A G
Chr1 2279969 C T
Chr1 2280030 C T
Chr1 2280034 T A
Chr1 2280045 G T
Chr1 2280053 T A
Chr1 2280117 T G
Chr1 2280148 C A
Chr1 2280149 A G
Chr1 2280193 G A
Chr1 2280196 A G
Chr1 2280200 A T
Chr1 2280210 G A
Chr1 2280236 C T
Chr1 2280278 C A
Chr1 2280305 C A
Chr1 2280313 T C
Chr1 2280340 T C
Chr1 2280357 C T
Chr1 2280385 A T
Chr1 2280397 T C
Chr1 2280401 T A
Chr1 2280406 T C
Chr1 2280421 C T
Chr1 2280474 G A
Chr1 2280493 G T
Chr1 2280498 G A
Chr1 2280503 C T
Chr1 2280528 G A
Chr1 2280557 G T
Chr1 2280565 G T
Chr1 2280568 T A
Chr1 2280573 A G
Chr1 2280667 G A
Chr1 2280701 A C
Chr1 2280708 G C
Chr1 2280711 C T
Chr1 2280738 C T
Chr1 2280813 T G
Chr1 2280817 G A
Chr1 2280881 A C
Chr1 2280972 T G
Chr1 2281166 T C
Chr1 2281183 T C
Chr1 2281216 A G
Chr1 2281256 A G
Chr1 2281317 C A
Chr1 2281335 G A
Chr1 2281345 G A
Chr1 2281363 G A
Chr1 2281402 C T
Chr1 2281407 C G
Chr1 2281414 A G
Chr1 2281434 G A
Chr1 2281471 T C
Chr1 2281488 G A
Chr1 2281524 T C
Chr1 2281571 G A
Chr1 2281583 G A
Chr1 2281585 G A
Chr1 2281586 C T
Chr1 2281610 C T
Chr1 2281618 A G
Chr1 2281633 T C
Chr1 2281745 A G
Chr1 2281767 A G
Chr1 2281820 T C
Chr1 2281835 C A
Chr1 2281884 C T
Chr1 2281893 T C
Chr1 2281903 A G
Chr1 2281905 A C
Chr1 2281912 G A
Chr1 2281930 G A
Chr1 2281931 G C
Chr1 2281939 C T
Chr1 2281944 G A
Chr1 2281950 T C
Chr1 2281964 G A
Chr1 2281984 G A
Chr1 2281995 G T
Chr1 2282003 G A
Chr1 2282006 G A
Chr1 2282016 G A
Chr1 2282028 T G
Chr1 2282041 C T
Chr1 2282206 C T
Chr1 2282220 T A
Chr1 2282300 A G
Chr1 2282353 T A
Chr1 2282356 A G
Chr1 2282387 C T
Chr1 2282392 T C
Chr1 2282434 A G
Chr1 2282456 A C
Chr1 2282458 G A
Chr1 2282486 T C
Chr1 2283249 C T
Chr1 2283251 G T
Chr1 2283275 C T
Chr1 2283276 T C
Chr1 2283280 T C
Chr1 2283299 G A
Chr1 2283314 C T
Chr1 2283324 C T
Chr1 2283332 A G
Chr1 2283338 T C
Chr1 2283341 T C
Chr1 2283376 C T
Chr1 2283388 C T
Chr1 2283389 G A
Chr1 2283390 T C
Chr1 2283399 G A
Chr1 2283400 T G
Chr1 2283407 G T
Chr1 2283408 A G
Chr1 2283419 C T
Chr1 2283445 T A
Chr1 2283481 A C
Chr1 2283484 T C
Chr1 2283487 C A
Chr1 2283523 G T
Chr1 2283542 C T
Chr1 2283580 G C
Chr1 2283680 C T
Chr1 2283781 A G
Chr1 2283796 A G
Chr1 2283798 A G
Chr1 2283808 A T
Chr1 2283877 T C
Chr1 2283891 G A
Chr1 2285037 T A
Chr1 2285050 G A
Chr1 2285056 T C
Chr1 2285078 C A
Chr1 2285117 T C
Chr1 2285139 C T
Chr1 2285152 C A
Chr1 2285424 T C
Chr1 2285454 G C
Chr1 2285559 C A
Chr1 2285562 T A
Chr1 2285606 G A
Chr1 2285618 G C
Chr1 2285621 A G
Chr1 2285625 C A
Chr1 2285665 A C
Chr1 2285702 C T
Chr1 2285709 C T
Chr1 2285710 G A
Chr1 2285740 A T
Chr1 2285863 C T
Chr1 2286071 C T
Chr1 2286083 T C
Chr1 2286130 T C
Chr1 2286180 C T
Chr1 2286221 T C
Chr1 2286298 C T
Chr1 2286592 G A
Chr1 2286633 T C
Chr1 2286647 C A
Chr1 2286805 T C
Chr1 2286889 C T
Chr1 2286983 C T
Chr1 2287014 G T
Chr1 2287015 A T
Chr1 2287018 T C
Chr1 2287032 G C
Chr1 2287151 T C
Chr1 2287227 C T
Chr1 2287272 A G
Chr1 2287281 A C
Chr1 2287303 G A
Chr1 2287327 C T
Chr1 2287714 G A
Chr1 2287919 A G
Chr1 2287924 A G
Chr1 2287937 G A
Chr1 2288058 C T
Chr1 2288083 G T
Chr1 2288099 T C
Chr1 2288413 C T
Chr1 2288526 A G
Chr1 2288540 A G
Chr1 2288541 T C
Chr1 2288552 A G
Chr1 2288610 T C
Chr1 2288618 C T
Chr1 2288723 T C
Chr1 2288922 C G
Chr1 2288930 T G
Chr1 2288941 A T
Chr1 2289153 T C
Chr1 2289237 A G
Chr1 2289334 A G
Chr1 2289466 C G
Chr1 2289521 G T
Chr1 2289529 G C
Chr1 2289537 T A
Chr1 2289640 G A
Chr1 2289773 C T
Chr1 2289777 A C
Chr1 2289789 T C
Chr1 2289912 A C
Chr1 2290023 T C
Chr1 2290089 T C
Chr1 2290106 T C
Chr1 2290265 T C
Chr1 2290312 G A
Chr1 2290329 C A
Chr1 2290337 T A
Chr1 2291385 A G
Chr1 2292444 C A
Chr1 2292966 T C
Chr1 2293086 T C
Chr1 2293133 G T
Chr1 2293686 G C
Chr1 2293721 G A
Chr1 2293768 G A
Chr1 2294018 A G
Chr1 2294288 A T
Chr1 2294406 G A
Chr1 2294657 C A
Chr1 2294703 C T
Chr1 2294742 A G
Chr1 2294756 C T
Chr1 2294782 A G
Chr1 2295198 T C
Chr1 2295242 C T
Chr1 2295267 G A
Chr1 2295311 T C
Chr1 2295343 T A
Chr1 2295364 C T
Chr1 2295366 T A
Chr1 2295375 A G
Chr1 2295406 T A
Chr1 2295415 A G
Chr1 2295529 A G
Chr1 2295777 C T
Chr1 2296620 T C
Chr1 2297284 C T
Chr1 2297291 G C
Chr1 2297571 G C
Chr1 2297784 C T
Chr1 2297791 C T
Chr1 2297792 C T
Chr1 2297798 G A
Chr1 2297817 C A
Chr1 2297910 C T
Chr1 2297920 A G
Chr1 2297930 C T
Chr1 2297938 C T
Chr1 2297978 C T
Chr1 2298168 G A
Chr1 2298172 G A
Chr1 2298189 T C
Chr1 2298312 A T
Chr1 2298344 A G
Chr1 2298370 A G
Chr1 2298371 T C
Chr1 2298594 G C
Chr1 2298597 G A
Chr1 2298601 G A
Chr1 2298603 T C
Chr1 2298604 T G
Chr1 2298734 C G
Chr1 2298769 T C
Chr1 2298791 T G
Chr1 2298844 C A
Chr1 2298976 T C
Chr1 2299115 G A
Chr1 2299212 T C
Chr1 2299269 T C
Chr1 2299377 G T
Chr1 2299392 G C
Chr1 2299456 G A
Chr1 2299614 T C
Chr1 2299629 G A
Chr1 2299636 T G
Chr1 2299684 T C
Chr1 2299703 G A
Chr1 2299749 A G
Chr1 2299757 A G
Chr1 2299761 C A
Chr1 2299839 G T
Chr1 2299883 C T
Chr1 2299995 C T
Chr1 2299997 T C
Chr1 2300012 G A
Chr1 2300091 G A
Chr1 2300240 T C
Chr1 2300276 A T
Chr1 2300293 G A
Chr1 2300376 A G
Chr1 2300433 C T
Chr1 2300528 C A
Chr1 2300541 A T
Chr1 2300603 G T
Chr1 2300974 A T
Chr1 2301191 G T
Chr1 2301250 G C
Chr1 2301593 T C
Chr1 2301644 T C
Chr1 2302219 G C
Chr1 2302768 C A
Chr1 2303441 T C
Chr1 2304768 C T
Chr1 2305946 A C
Chr1 2307524 G A
Chr1 2307599 G A
Chr1 2307713 A G
Chr1 2308608 C T
Chr1 2308639 A G
Chr1 2309126 C A
Chr1 2309623 T C
Chr1 2309723 C A
Chr1 2309970 T A
Chr1 2309984 G A
Chr1 2310693 G C
Chr1 2310872 T C
Chr1 2310960 T C
Chr1 2310986 T A
Chr1 2311307 G A
Chr1 2311730 C T
Chr1 2311985 A T
Chr1 2312134 C T
Chr1 2313270 G A
Chr1 2313497 T G
Chr1 2313513 C T
Chr1 2313844 G A
Chr1 2313985 A T
Chr1 2314012 T A
Chr1 2314098 A T
Chr1 2314099 A T
Chr1 2314100 A T
Chr1 2314101 A T
Chr1 2314102 A T
Chr1 2314103 A T
Chr1 2314365 T C
Chr1 2314441 C T
Chr1 2314472 T C
Chr1 2314476 G A
Chr1 2314498 C T
Chr1 2314500 G A
Chr1 2314509 C T
Chr1 2314532 T A
Chr1 2314550 A G
Chr1 2314581 T C
Chr1 2314670 A T
Chr1 2315035 A C
Chr1 2316616 G A
Chr1 2316937 A G
Chr1 2316964 A T
Chr1 2317320 T C
Chr1 2317523 T C
Chr1 2317586 G A
Chr1 2317705 A C
Chr1 2318035 G C
Chr1 2318118 T C
Chr1 2318490 G A
Chr1 2318605 A C
Chr1 2318629 C G
Chr1 2318738 T A
Chr1 2319336 G A
Chr1 2319352 A T
Chr1 2319376 C T
Chr1 2319640 G A
Chr1 2319734 A G
Chr1 2319765 C T
Chr1 2319838 T C
Chr1 2320586 T G
Chr1 2320947 T C
Chr1 2320998 G A
Chr1 2321117 A G
Chr1 2321167 G A
Chr1 2321278 C T
Chr1 2321539 T C
Chr1 2321546 C T
Chr1 2321763 A G
Chr1 2322984 C A
Chr1 2323207 C G
Chr1 2323335 C T
Chr1 2323413 C T
Chr1 2324462 C T
Chr1 2324524 G T
Chr1 2324531 C A
Chr1 2324799 A G
Chr1 2324800 G A
Chr1 2324846 G T
Chr1 2325124 A T
Chr1 2325304 A G
Chr1 2325710 G A
Chr1 2325714 A G
Chr1 2325724 T C
Chr1 2326286 C T
Chr1 2326565 A G
Chr1 2327196 T C
Chr1 2327205 T C
Chr1 2328131 T C
Chr1 2328203 A G
Chr1 2328523 A T
Chr1 2328537 T A
Chr1 2328618 T C
Chr1 2328623 G A
Chr1 2328642 G A
Chr1 2328697 C T
Chr1 2328743 A C
Chr1 2328768 G A
Chr1 2328769 T G
Chr1 2328911 G A
Chr1 2328942 C T
Chr1 2328944 G A
Chr1 2328971 A G
Chr1 2329050 A G
Chr1 2329145 G T
Chr1 2329167 C T
Chr1 2329222 T C
Chr1 2329228 G A
Chr1 2329310 G T
Chr1 2329324 G A
Chr1 2329325 T C
Chr1 2329327 G C
Chr1 2329362 C T
Chr1 2329368 C T
Chr1 2329373 A G
Chr1 2329386 C T
Chr1 2329454 T C
Chr1 2329482 T G
Chr1 2329621 C A
Chr1 2329623 G A
Chr1 2329648 A T
Chr1 2329653 T C
Chr1 2329662 C A
Chr1 2329663 G T
Chr1 2329672 A T
Chr1 2329673 C T
Chr1 2329674 A T
Chr1 2329675 C T
Chr1 2329681 G A
Chr1 2329734 T C
Chr1 2329830 T C
Chr1 2330564 C T
Chr1 2330575 A G
Chr1 2330693 C T
Chr1 2343243 A T
Chr1 2343274 T G
Chr1 2343278 T C
Chr1 2343324 G A
Chr1 2343339 A G
Chr1 2343544 G A
Chr1 2343608 T C
Chr1 2343681 A G
Chr1 2343704 A T
Chr1 2343705 T A
Chr1 2343729 G C
Chr1 2343796 C T
Chr1 2343854 T G
Chr1 2343994 G A
Chr1 2344326 G T
Chr1 2344385 T A
Chr1 2344538 T A
Chr1 2344698 C T
Chr1 2344707 G C
Chr1 2344750 A G
Chr1 2344753 G A
Chr1 2344833 G A
Chr1 2344864 A T
Chr1 2344894 A T
Chr1 2344918 T C
Chr1 2344920 A G
Chr1 2345023 A G
Chr1 2345074 G T
Chr1 2345292 C G
Chr1 2345305 T C
Chr1 2345696 G A
Chr1 2345825 T C
Chr1 2346058 C G
Chr1 2346427 C T
Chr1 2346502 A C
Chr1 2347257 C G
Chr1 2347494 A T
Chr1 2347627 T C
Chr1 2348510 T C
Chr1 2348711 C T
Chr1 2349359 C T
Chr1 2349989 T C
Chr1 2350089 G A
Chr1 2350253 T G
Chr1 2350914 G T
Chr1 2351008 G A
Chr1 2351027 G T
Chr1 2351030 T C
Chr1 2351058 T C
Chr1 2351159 A G
Chr1 2351200 G A
Chr1 2351205 G A
Chr1 2351729 A G
Chr1 2352059 T G
Chr1 2353292 T C
Chr1 2353548 C T
Chr1 2355675 T C
Chr1 2355802 A T
Chr1 2356748 T A
Chr1 2356805 G T
Chr1 2356975 G C
Chr1 2358530 G A
Chr1 2358583 G A
Chr1 2358777 C T
Chr1 2359211 T C
Chr1 2359545 A G
Chr1 2359560 G C
Chr1 2359730 T A
Chr1 2359848 T G
Chr1 2359885 T C
Chr1 2359919 T G
Chr1 2359920 G A
Chr1 2359943 C T
Chr1 2359971 A C
Chr1 2360359 T C
Chr1 2360361 A T
Chr1 2360362 A G
Chr1 2360363 A T
Chr1 2360367 C A
Chr1 2360763 A C
Chr1 2360771 G A
Chr1 2361079 A G
Chr1 2361308 C T
Chr1 2361356 C T
Chr1 2361494 G T
Chr1 2361768 A T
Chr1 2361923 A G
Chr1 2361958 A G
Chr1 2362369 G C
Chr1 2362559 T G
Chr1 2363023 C A
Chr1 2363422 G A
Chr1 2363454 C T
Chr1 2363678 A G
Chr1 2364615 C T
Chr1 2364718 T A
Chr1 2364962 T C
Chr1 2370689 T C
Chr1 2370779 G A
Chr1 2370890 G A
Chr1 2371233 A G
Chr1 2372226 C A
Chr1 2372277 C A
Chr1 2372278 A T
Chr1 2372798 G A
Chr1 2372903 G A
Chr1 2373456 A C
Chr1 2373772 T C
Chr1 2373896 T C
Chr1 2374445 G A
Chr1 2374571 C T
Chr1 2374578 C T
Chr1 2374896 T C
Chr1 2374928 C T
Chr1 2374933 G C
Chr1 2375177 G A
Chr1 2375239 C T
Chr1 2375247 T G
Chr1 2375342 T G
Chr1 2375824 C T
Chr1 2375923 G T
Chr1 2376092 A G
Chr1 2376160 T C
Chr1 2376858 T G
Chr1 2377083 C A
Chr1 2377392 A G
Chr1 2377595 G T
Chr1 2378023 A G
Chr1 2378046 T C
Chr1 2378087 T C
Chr1 2378120 G T
Chr1 2378133 G A
Chr1 2378140 C T
Chr1 2378306 C T
Chr1 2378353 C T
Chr1 2378365 T C
Chr1 2378419 A G
Chr1 2378439 A G
Chr1 2378456 T G
Chr1 2378478 C A
Chr1 2378508 G A
Chr1 2378512 A G
Chr1 2378513 A T
Chr1 2378515 A G
Chr1 2378697 A G
Chr1 2378703 T C
Chr1 2378707 G A
Chr1 2378730 T C
Chr1 2378767 G A
Chr1 2378828 C T
Chr1 2378845 G A
Chr1 2379396 A T
Chr1 2379408 T C
Chr1 2379414 A T
Chr1 2379415 A T
Chr1 2379604 G A
Chr1 2379754 A G
Chr1 2379827 C A
Chr1 2379953 C T
Chr1 2380027 A C
Chr1 2380047 A G
Chr1 2380181 G A
Chr1 2380235 T G
Chr1 2380392 G A
Chr1 2380437 G A
Chr1 2380493 G A
Chr1 2380561 G A
Chr1 2380594 G T
Chr1 2380595 G A
Chr1 2380625 A T
Chr1 2380786 C G
Chr1 2380881 C G
Chr1 2380925 G A
Chr1 2380993 C A
Chr1 2381010 A G
Chr1 2381069 G C
Chr1 2381078 A G
Chr1 2381143 T G
Chr1 2381310 A T
Chr1 2381356 G T
Chr1 2383364 A C
Chr1 2383369 T C
Chr1 2383432 C T
Chr1 2383479 A G
Chr1 2383491 G A
Chr1 2383916 T C
Chr1 2383974 G T
Chr1 2383980 C A
Chr1 2384008 G A
Chr1 2384052 C T
Chr1 2384068 A T
Chr1 2384080 G T
Chr1 2384133 C T
Chr1 2384143 C T
Chr1 2384172 C A
Chr1 2384576 G A
Chr1 2384610 C T
Chr1 2385512 T C
Chr1 2385569 T G
Chr1 2385635 C T
Chr1 2385699 A G
Chr1 2385707 T G
Chr1 2385766 C T
Chr1 2385942 A G
Chr1 2386205 A G
Chr1 2386228 C T
Chr1 2386292 A C
Chr1 2386293 T C
Chr1 2386309 C A
Chr1 2386321 C T
Chr1 2386391 C T
Chr1 2386499 G A
Chr1 2386541 A G
Chr1 2386662 A G
Chr1 2386715 G A
Chr1 2386800 A C
Chr1 2386813 A G
Chr1 2386818 G A
Chr1 2386827 A G
Chr1 2386828 G A
Chr1 2386893 C T
Chr1 2387023 C T
Chr1 2387693 G C
Chr1 2388010 T C
Chr1 2388067 T A
Chr1 2388368 G C
Chr1 2388650 G A
Chr1 2389090 G A
Chr1 2389130 C T
Chr1 2389211 G T
Chr1 2389323 A G
Chr1 2389449 T C
Chr1 2389542 A G
Chr1 2389822 C T
Chr1 2389880 T C
Chr1 2389930 T A
Chr1 2390020 T C
Chr1 2390024 T C
Chr1 2390032 G A
Chr1 2390047 T C
Chr1 2390052 T A
Chr1 2390110 T C
Chr1 2390179 C T
Chr1 2390210 G A
Chr1 2390229 A T
Chr1 2390230 A G
Chr1 2390239 G A
Chr1 2390253 G A
Chr1 2390327 T C
Chr1 2390353 G A
Chr1 2390385 T C
Chr1 2390413 T C
Chr1 2390448 C T
Chr1 2390451 A T
Chr1 2390518 T C
Chr1 2390533 A C
Chr1 2390563 T C
Chr1 2390677 T C
Chr1 2390808 A G
Chr1 2390810 C G
Chr1 2390954 A G
Chr1 2390988 T C
Chr1 2391062 T C
Chr1 2391102 G T
Chr1 2391162 T C
Chr1 2391180 G T
Chr1 2391186 T A
Chr1 2391198 T C
Chr1 2391206 C A
Chr1 2391208 T C
Chr1 2391238 A G
Chr1 2391242 T G
Chr1 2391249 A G
Chr1 2391272 A C
Chr1 2391276 G A
Chr1 2391292 G A
Chr1 2391332 G A
Chr1 2391397 T C
Chr1 2391430 A C
Chr1 2391453 T C
Chr1 2391505 A T
Chr1 2391570 T C
Chr1 2391755 T A
Chr1 2391985 C T
Chr1 2392161 C G
Chr1 2392273 G T
Chr1 2392378 A G
Chr1 2392481 C T
Chr1 2392503 T G
Chr1 2392745 G T
Chr1 2392874 G T
Chr1 2393275 T A
Chr1 2393669 G T
Chr1 2393670 C T
Chr1 2393815 T C
Chr1 2393977 C T
Chr1 2394108 C A
Chr1 2394301 C T
Chr1 2394511 T C
Chr1 2394514 C T
Chr1 2394770 G A
Chr1 2394869 A G
Chr1 2394912 A G
Chr1 2395178 C A
Chr1 2395230 G A
Chr1 2395852 A T
Chr1 2395874 A G
Chr1 2396813 T C
Chr1 2397206 G A
Chr1 2397246 G A
Chr1 2397390 C T
Chr1 2397436 T G
Chr1 2397571 A G
Chr1 2398069 A G
Chr1 2398401 G A
Chr1 2398405 G A
Chr1 2398532 T A
Chr1 2398567 A T
Chr1 2398576 G T
Chr1 2398712 A C
Chr1 2398725 C T
Chr1 2398731 C T
Chr1 2398756 G A
Chr1 2398757 C T
Chr1 2398769 C A
Chr1 2398774 C A
Chr1 2398794 T C
Chr1 2398796 T G
Chr1 2398819 G A
Chr1 2398820 C T
Chr1 2398826 C G
Chr1 2398838 G T
Chr1 2398843 T C
Chr1 2398877 C T
Chr1 2398948 T C
Chr1 2398951 G A
Chr1 2399241 T C
Chr1 2399342 C G
Chr1 2399383 A G
Chr1 2399729 A C
Chr1 2399859 C T
Chr1 2400161 C T
Chr1 2400282 C A
Chr1 2400449 C A
Chr1 2400450 C T
Chr1 2400514 C T
Chr1 2400527 C A
Chr1 2401003 C G
Chr1 2401043 T C
Chr1 2401175 T G
Chr1 2401179 A G
Chr1 2401306 G A
Chr1 2401313 G A
Chr1 2401415 G A
Chr1 2401461 A G
Chr1 2401472 A G
Chr1 2401483 C T
Chr1 2401484 A G
Chr1 2401486 C T
Chr1 2401488 G T
Chr1 2401557 C T
Chr1 2401570 A G
Chr1 2401586 G A
Chr1 2401624 T C
Chr1 2401685 G A
Chr1 2401704 A G
Chr1 2401789 A G
Chr1 2401879 T C
Chr1 2401967 G A
Chr1 2402008 A G
Chr1 2402030 C T
Chr1 2402167 G A
Chr1 2402336 C T
Chr1 2402602 G A
Chr1 2402612 A G
Chr1 2402739 G A
Chr1 2403208 C G
Chr1 2403211 A G
Chr1 2403267 T A
Chr1 2403269 C A
Chr1 2403362 C G
Chr1 2403582 A G
Chr1 2403720 G A
Chr1 2403913 A G
Chr1 2403965 A T
Chr1 2404434 A G
Chr1 2404864 T A
Chr1 2405103 G T
Chr1 2405169 T C
Chr1 2405189 A G
Chr1 2405286 C T
Chr1 2405320 G A
Chr1 2405339 T C
Chr1 2405751 A G
Chr1 2405787 A G
Chr1 2405823 G A
Chr1 2406034 C T
Chr1 2406111 A G
Chr1 2406336 A G
Chr1 2406361 A G
Chr1 2406431 A G
Chr1 2406475 A G
Chr1 2406511 G C
Chr1 2406517 A G
Chr1 2406523 G C
Chr1 2406537 C T
Chr1 2406538 A G
Chr1 2406666 G A
Chr1 2406802 G A
Chr1 2406901 A G
Chr1 2406952 A C
Chr1 2406953 G A
Chr1 2407077 T C
Chr1 2407156 T C
Chr1 2407164 T C
Chr1 2407654 G A
Chr1 2407716 C T
Chr1 2407844 T C
Chr1 2407854 G C
Chr1 2407871 T A
Chr1 2407944 C T
Chr1 2407950 G A
Chr1 2412109 G C
Chr1 2412175 G A
Chr1 2412180 A G
Chr1 2412304 G A
Chr1 2412314 T G
Chr1 2412427 T C
Chr1 2412438 T C
Chr1 2412576 A G
Chr1 2412918 C A
Chr1 2412959 C T
Chr1 2412968 A G
Chr1 2412979 C T
Chr1 2412984 A C
Chr1 2413004 G A
Chr1 2413029 A G
Chr1 2413039 C T
Chr1 2413064 G A
Chr1 2413065 T C
Chr1 2413233 A G
Chr1 2413368 T C
Chr1 2413370 T G
Chr1 2413425 T G
Chr1 2413435 T G
Chr1 2413436 A G
Chr1 2413452 G A
Chr1 2413479 A G
Chr1 2413540 C T
Chr1 2413618 T C
Chr1 2413620 A G
Chr1 2414165 G C
Chr1 2414212 T C
Chr1 2414422 G T
Chr1 2414562 C G
Chr1 2414895 T C
Chr1 2415054 A G
Chr1 2415146 T C
Chr1 2415253 T G
Chr1 2415324 T A
Chr1 2415337 G A
Chr1 2415339 G A
Chr1 2415720 G A
Chr1 2416359 C T
Chr1 2416890 T C
Chr1 2416917 T C
Chr1 2416930 C T
Chr1 2417024 T C
Chr1 2417089 T C
Chr1 2417112 C A
Chr1 2417478 G T
Chr1 2417645 C A
Chr1 2418256 C A
Chr1 2418472 C A
Chr1 2418579 A G
Chr1 2418631 G A
Chr1 2419465 C T
Chr1 2420330 T A
Chr1 2420374 A T
Chr1 2420421 A G
Chr1 2421629 T A
Chr1 2421676 C T
Chr1 2421683 G C
Chr1 2421707 T C
Chr1 2421825 T A
Chr1 2421898 T A
Chr1 2421906 T A
Chr1 2421957 C T
Chr1 2421959 A G
Chr1 2421966 G T
Chr1 2421971 A C
Chr1 2421979 G A
Chr1 2421984 G A
Chr1 2421985 G A
Chr1 2421986 T G
Chr1 2421991 T C
Chr1 2422002 A G
Chr1 2422006 A T
Chr1 2422012 C A
Chr1 2422044 C T
Chr1 2422048 A G
Chr1 2422082 A G
Chr1 2422095 T C
Chr1 2422220 G T
Chr1 2423137 A T
Chr1 2423389 T A
Chr1 2424390 A G
Chr1 2424825 C T
Chr1 2424945 A G
Chr1 2424986 A G
Chr1 2425187 T A
Chr1 2426698 G A
Chr1 2426825 A C
Chr1 2427438 T G
Chr1 2427572 T G
Chr1 2427749 T C
Chr1 2427773 A G
Chr1 2427834 G C
Chr1 2427845 T G
Chr1 2427895 C T
Chr1 2427980 C T
Chr1 2427986 T C
Chr1 2428094 T A
Chr1 2428102 G T
Chr1 2428124 T G
Chr1 2428128 T C
Chr1 2428174 C T
Chr1 2428225 A G
Chr1 2428226 G A
Chr1 2428231 C A
Chr1 2428235 T G
Chr1 2428237 A T
Chr1 2428246 T C
Chr1 2428250 T A
Chr1 2428268 A G
Chr1 2428275 A C
Chr1 2428282 G A
Chr1 2428290 C T
Chr1 2428381 T A
Chr1 2428393 A G
Chr1 2428400 G A
Chr1 2428401 A G
Chr1 2428428 A G
Chr1 2428525 C T
Chr1 2428545 C T
Chr1 2428574 C T
Chr1 2428576 A G
Chr1 2428585 G T
Chr1 2428599 T G
Chr1 2428613 G C
Chr1 2428616 G C
Chr1 2428629 C T
Chr1 2428752 G A
Chr1 2428753 C G
Chr1 2428754 A T
Chr1 2428903 T C
Chr1 2428905 T A
Chr1 2428908 C A
Chr1 2428910 C A
Chr1 2429089 C T
Chr1 2429124 G A
Chr1 2429200 G A
Chr1 2429270 G A
Chr1 2429271 G A
Chr1 2429277 G A
Chr1 2429283 G A
Chr1 2429288 C A
Chr1 2429319 G A
Chr1 2429322 A T
Chr1 2429396 C A
Chr1 2429439 A C
Chr1 2429448 C T
Chr1 2429498 A T
Chr1 2429761 A G
Chr1 2429829 C G
Chr1 2429899 G A
Chr1 2430087 A C
Chr1 2430117 A T
Chr1 2430140 G T
Chr1 2430158 A T
Chr1 2430188 T C
Chr1 2430197 A T
Chr1 2430204 C T
Chr1 2430212 G A
Chr1 2430301 G T
Chr1 2430324 T G
Chr1 2430355 T G
Chr1 2430385 T G
Chr1 2430425 G A
Chr1 2430462 A G
Chr1 2430500 C T
Chr1 2430544 T C
Chr1 2430549 A G
Chr1 2430561 A C
Chr1 2430575 C A
Chr1 2430595 A G
Chr1 2430606 T G
Chr1 2430607 A G
Chr1 2430610 G T
Chr1 2430655 G A
Chr1 2430717 C T
Chr1 2430728 T C
Chr1 2430762 T A
Chr1 2430902 C T
Chr1 2430914 A G
Chr1 2430984 A C
Chr1 2431005 G T
Chr1 2431025 A C
Chr1 2431042 A T
Chr1 2431065 A T
Chr1 2431124 T G
Chr1 2431243 A T
Chr1 2431366 C T
Chr1 2431438 A T
Chr1 2431452 T C
Chr1 2431459 A T
Chr1 2431498 G A
Chr1 2431501 C G
Chr1 2431581 T A
Chr1 2431616 C A
Chr1 2431620 G A
Chr1 2442291 C T
Chr1 2442332 G A
Chr1 2442403 C T
Chr1 2442532 G A
Chr1 2442563 C G
Chr1 2442719 T C
Chr1 2443005 G T
Chr1 2443070 A G
Chr1 2443119 A T
Chr1 2443191 A C
Chr1 2443311 C A
Chr1 2443611 A G
Chr1 2443888 C T
Chr1 2444058 A G
Chr1 2444083 T A
Chr1 2444298 G A
Chr1 2444472 G C
Chr1 2444513 A G
Chr1 2444640 G A
Chr1 2445060 A C
Chr1 2445224 A T
Chr1 2445235 C T
Chr1 2445344 A G
Chr1 2445363 G A
Chr1 2445372 T C
Chr1 2445464 T A
Chr1 2445809 G A
Chr1 2446273 G A
Chr1 2446371 T A
Chr1 2446432 A T
Chr1 2446605 A G
Chr1 2446627 G A
Chr1 2446693 A G
Chr1 2446787 G T
Chr1 2446793 A C
Chr1 2446804 T G
Chr1 2446830 A C
Chr1 2446862 T A
Chr1 2446967 A T
Chr1 2446978 A G
Chr1 2447152 C T
Chr1 2447288 G C
Chr1 2447351 C T
Chr1 2447359 C T
Chr1 2447390 A G
Chr1 2447450 T C
Chr1 2447735 T C
Chr1 2448151 G C
Chr1 2448152 G A
Chr1 2448174 G T
Chr1 2448347 A G
Chr1 2448361 T C
Chr1 2448376 G A
Chr1 2448408 T C
Chr1 2448533 C T
Chr1 2448550 A T
Chr1 2448599 G A
Chr1 2448659 A G
Chr1 2448672 A C
Chr1 2448707 A C
Chr1 2448724 C T
Chr1 2449008 A G
Chr1 2449044 C T
Chr1 2449045 T C
Chr1 2449055 A C
Chr1 2449165 T C
Chr1 2449310 G A
Chr1 2449337 A G
Chr1 2449340 G A
Chr1 2449355 T C
Chr1 2449468 A G
Chr1 2449617 C T
Chr1 2449677 A G
Chr1 2449739 G A
Chr1 2449804 T C
Chr1 2449854 A C
Chr1 2450082 T C
Chr1 2450126 A G
Chr1 2450246 T C
Chr1 2450248 A G
Chr1 2450292 T A
Chr1 2450340 A G
Chr1 2450347 C T
Chr1 2450355 T C
Chr1 2450358 C T
Chr1 2450374 T C
Chr1 2450420 C T
Chr1 2450474 G A
Chr1 2450476 A G
Chr1 2450485 C T
Chr1 2450659 T G
Chr1 2450700 C T
Chr1 2450745 T C
Chr1 2450759 T C
Chr1 2450779 G T
Chr1 2450788 A G
Chr1 2450801 G A
Chr1 2450848 A G
Chr1 2450851 T A
Chr1 2450871 G C
Chr1 2450873 T A
Chr1 2450877 A T
Chr1 2450973 G A
Chr1 2451096 G T
Chr1 2451128 G A
Chr1 2451129 C T
Chr1 2451177 T G
Chr1 2451226 G T
Chr1 2451261 G T
Chr1 2451461 T A
Chr1 2451462 T G
Chr1 2451502 G C
Chr1 2451583 G T
Chr1 2451619 C A
Chr1 2451737 T C
Chr1 2451743 T C
Chr1 2451775 G A
Chr1 2451790 A G
Chr1 2451800 T G
Chr1 2451823 T C
Chr1 2451937 A G
Chr1 2451946 A G
Chr1 2451954 A G
Chr1 2451992 G A
Chr1 2452010 T G
Chr1 2452020 C A
Chr1 2452025 T C
Chr1 2452026 A G
Chr1 2452111 T C
Chr1 2452112 C T
Chr1 2452117 G A
Chr1 2452133 T C
Chr1 2452143 C T
Chr1 2452151 T C
Chr1 2452153 T G
Chr1 2452155 A G
Chr1 2452168 T A
Chr1 2452169 A G
Chr1 2452172 C A
Chr1 2452175 C A
Chr1 2452176 T C
Chr1 2452185 C T
Chr1 2452202 A C
Chr1 2452215 A T
Chr1 2452218 C T
Chr1 2452222 C A
Chr1 2452233 T C
Chr1 2452238 G A
Chr1 2452250 A C
Chr1 2452251 T A
Chr1 2452260 T C
Chr1 2452267 A C
Chr1 2452283 C G
Chr1 2452315 G A
Chr1 2452351 T G
Chr1 2452355 C T
Chr1 2452357 A C
Chr1 2452373 T G
Chr1 2452378 T C
Chr1 2452381 T C
Chr1 2452405 C T
Chr1 2452523 T C
Chr1 2452530 C G
Chr1 2452535 C T
Chr1 2455090 A G
Chr1 2455164 C T
Chr1 2455272 A T
Chr1 2455345 C G
Chr1 2455362 G C
Chr1 2455402 G C
Chr1 2455426 T C
Chr1 2455568 G A
Chr1 2455642 A G
Chr1 2455769 C A
Chr1 2455777 C T
Chr1 2455782 G A
Chr1 2455796 A T
Chr1 2455823 T C
Chr1 2455827 T C
Chr1 2455828 T C
Chr1 2455835 A T
Chr1 2455857 G T
Chr1 2455860 T A
Chr1 2455869 G A
Chr1 2455870 A G
Chr1 2455874 A T
Chr1 2455879 T C
Chr1 2455882 A G
Chr1 2455888 C T
Chr1 2455893 G T
Chr1 2455909 C T
Chr1 2455914 T C
Chr1 2455919 G A
Chr1 2455922 A G
Chr1 2455925 A T
Chr1 2455927 T C
Chr1 2455940 T C
Chr1 2455950 G T
Chr1 2455952 T G
Chr1 2455961 C T
Chr1 2455973 G A
Chr1 2455984 C G
Chr1 2455985 A G
Chr1 2455989 C T
Chr1 2455996 G T
Chr1 2456028 A T
Chr1 2456029 A T
Chr1 2456038 C T
Chr1 2456060 G A
Chr1 2456078 A T
Chr1 2456094 C T
Chr1 2456111 T C
Chr1 2456136 G A
Chr1 2456137 T G
Chr1 2456164 A T
Chr1 2456197 A G
Chr1 2456216 A C
Chr1 2456232 C A
Chr1 2456235 T A
Chr1 2456243 A G
Chr1 2456267 C T
Chr1 2456271 C G
Chr1 2456273 A T
Chr1 2456295 T A
Chr1 2456301 A G
Chr1 2456477 A G
Chr1 2456618 T C
Chr1 2456621 T C
Chr1 2456668 T G
Chr1 2456673 G T
Chr1 2456691 A G
Chr1 2456704 T A
Chr1 2456705 T A
Chr1 2456745 G A
Chr1 2456768 A T
Chr1 2456772 T A
Chr1 2456773 A T
Chr1 2456787 A C
Chr1 2456796 A C
Chr1 2456828 T A
Chr1 2456835 A C
Chr1 2456844 T A
Chr1 2456846 C T
Chr1 2456869 A G
Chr1 2456870 A G
Chr1 2456871 T G
Chr1 2456876 T C
Chr1 2456886 C T
Chr1 2456995 T C
Chr1 2457064 C T
Chr1 2457074 A G
Chr1 2457075 T C
Chr1 2457085 C T
Chr1 2457121 T C
Chr1 2457145 C T
Chr1 2457160 C T
Chr1 2457169 C T
Chr1 2457191 A G
Chr1 2457192 T A
Chr1 2457196 A G
Chr1 2457197 C G
Chr1 2457247 T C
Chr1 2457286 C A
Chr1 2457657 C T
Chr1 2457685 T G
Chr1 2457689 G C
Chr1 2457692 G C
Chr1 2457694 G C
Chr1 2457696 G T
Chr1 2457750 C G
Chr1 2457753 T G
Chr1 2457757 C A
Chr1 2457760 A G
Chr1 2457762 C A
Chr1 2457764 G T
Chr1 2457768 C G
Chr1 2457777 A C
Chr1 2457789 A C
Chr1 2457815 G A
Chr1 2457879 T C
Chr1 2457932 T A
Chr1 2457976 A G
Chr1 2458079 C A
Chr1 2458100 A T
Chr1 2458101 A G
Chr1 2458103 G A
Chr1 2458169 G T
Chr1 2458179 G A
Chr1 2458182 T A
Chr1 2458205 G C
Chr1 2458239 A G
Chr1 2458252 A C
Chr1 2458304 T G
Chr1 2458305 C T
Chr1 2458306 C T
Chr1 2458326 T A
Chr1 2458344 C G
Chr1 2458390 T C
Chr1 2458432 C G
Chr1 2458444 G C
Chr1 2458472 T G
Chr1 2458560 A G
Chr1 2458572 T C
Chr1 2458591 G A
Chr1 2458601 A G
Chr1 2458616 C G
Chr1 2458662 C T
Chr1 2458674 C T
Chr1 2458712 C T
Chr1 2458764 T C
Chr1 2458765 C G
Chr1 2458781 T C
Chr1 2458798 T C
Chr1 2458804 C T
Chr1 2458856 G A
Chr1 2458875 T C
Chr1 2458912 T C
Chr1 2458949 C T
Chr1 2458966 C T
Chr1 2458983 G A
Chr1 2458996 G C
Chr1 2458998 T A
Chr1 2459021 A C
Chr1 2459026 C T
Chr1 2459027 G A
Chr1 2459052 T G
Chr1 2459058 A G
Chr1 2459067 C A
Chr1 2459075 T C
Chr1 2459081 C A
Chr1 2459087 C T
Chr1 2459160 G A
Chr1 2459182 T C
Chr1 2459183 G A
Chr1 2459186 A G
Chr1 2459187 A C
Chr1 2459196 C T
Chr1 2459204 T G
Chr1 2459211 C T
Chr1 2459273 G A
Chr1 2459357 A T
Chr1 2459361 G A
Chr1 2459371 T A
Chr1 2459383 G T
Chr1 2459425 T C
Chr1 2459473 A G
Chr1 2459475 C T
Chr1 2459528 G A
Chr1 2459532 A G
Chr1 2459535 A C
Chr1 2459537 T A
Chr1 2459563 A G
Chr1 2459565 T C
Chr1 2459583 A G
Chr1 2459601 T C
Chr1 2459641 C T
Chr1 2459664 C T
Chr1 2459692 C T
Chr1 2459866 T C
Chr1 2459952 A C
Chr1 2459964 A G
Chr1 2459970 A T
Chr1 2460001 A G
Chr1 2460018 T C
Chr1 2460036 C T
Chr1 2460039 G A
Chr1 2460084 T C
Chr1 2460091 C A
Chr1 2460093 G A
Chr1 2460108 T G
Chr1 2460112 G A
Chr1 2460115 T A
Chr1 2460128 A G
Chr1 2460129 A G
Chr1 2460132 T C
Chr1 2460158 C G
Chr1 2460202 A G
Chr1 2460215 G A
Chr1 2460231 A G
Chr1 2460233 A C
Chr1 2460245 T A
Chr1 2460249 T C
Chr1 2460251 A G
Chr1 2460262 A T
Chr1 2460265 T C
Chr1 2460269 C A
Chr1 2460270 C T
Chr1 2460295 G C
Chr1 2460312 C T
Chr1 2460316 G A
Chr1 2460355 G C
Chr1 2460384 A T
Chr1 2460393 T G
Chr1 2460403 A G
Chr1 2460408 T C
Chr1 2460428 C A
Chr1 2460432 G T
Chr1 2460442 G C
Chr1 2460468 G T
Chr1 2460470 T A
Chr1 2460486 C T
Chr1 2460499 G A
Chr1 2460505 G A
Chr1 2460506 A G
Chr1 2460508 C T
Chr1 2460510 G C
Chr1 2460761 A G
Chr1 2460852 G C
Chr1 2460863 C G
Chr1 2460968 G A
Chr1 2460971 A G
Chr1 2461023 T G
Chr1 2461159 T C
Chr1 2461191 G A
Chr1 2461243 G A
Chr1 2461252 G T
Chr1 2461255 T A
Chr1 2461256 C A
Chr1 2461316 C T
Chr1 2461322 T C
Chr1 2461325 A G
Chr1 2461351 G A
Chr1 2492040 A G
Chr1 2492049 G A
Chr1 2492095 T C
Chr1 2492113 T C
Chr1 2492114 A G
Chr1 2492128 G T
Chr1 2492174 G A
Chr1 2492260 T C
Chr1 2492278 C A
Chr1 2492292 C T
Chr1 2492295 C T
Chr1 2492321 C A
Chr1 2492324 T C
Chr1 2492375 C T
Chr1 2492394 G C
Chr1 2492415 T G
Chr1 2492691 A G
Chr1 2492714 G T
Chr1 2492716 T G
Chr1 2492748 T A
Chr1 2492847 C T
Chr1 2492858 C T
Chr1 2492860 A T
Chr1 2492867 C T
Chr1 2492997 C G
Chr1 2494600 T C
Chr1 2494666 C T
Chr1 2494684 A T
Chr1 2494685 A T
Chr1 2494691 A C
Chr1 2494717 A G
Chr1 2494781 T G
Chr1 2494784 G A
Chr1 2495228 A C
Chr1 2495239 A C
Chr1 2495263 T C
Chr1 2495354 A G
Chr1 2495432 G T
Chr1 2495508 A G
Chr1 2495519 A C
Chr1 2495531 T C
Chr1 2495576 G A
Chr1 2514385 T C
Chr1 2514419 C A
Chr1 2514420 G A
Chr1 2514463 T C
Chr1 2514467 T C
Chr1 2514498 C G
Chr1 2514609 C G
Chr1 2514634 G T
Chr1 2514713 T C
Chr1 2514753 G T
Chr1 2514758 G A
Chr1 2515426 T G
Chr1 2515465 C T
Chr1 2515471 T G
Chr1 2515515 G A
Chr1 2515629 C T
Chr1 2515650 C A
Chr1 2515734 T G
Chr1 2515778 C A
Chr1 2515796 A G
Chr1 2515845 A G
Chr1 2515989 T G
Chr1 2516038 T A
Chr1 2516056 A G
Chr1 2516101 A G
Chr1 2516129 G A
Chr1 2516153 C T
Chr1 2516162 T C
Chr1 2516207 A T
Chr1 2516209 C T
Chr1 2516246 A T
Chr1 2516247 T A
Chr1 2516302 C T
Chr1 2516303 C G
Chr1 2516308 C T
Chr1 2516314 C T
Chr1 2516315 C T
Chr1 2516322 T C
Chr1 2516327 C A
Chr1 2516333 G T
Chr1 2516352 T G
Chr1 2516401 C A
Chr1 2556094 T C
Chr1 2561112 G A
Chr1 2561142 G A
Chr1 2561148 T C
Chr1 2561153 T G
Chr1 2561172 G A
Chr1 2561184 G A
Chr1 2561185 T G
Chr1 2561211 A G
Chr1 2561213 T C
Chr1 2561221 C T
Chr1 2561222 G T
Chr1 2561226 C A
Chr1 2561301 C T
Chr1 2561499 A G
Chr1 2561533 G A
Chr1 2561559 T C
Chr1 2561583 A G
Chr1 2561631 T A
Chr1 2561664 G A
Chr1 2561946 T C
Chr1 2561979 T C
Chr1 2562045 T C
Chr1 2562131 C T
Chr1 2562265 T C
Chr1 2562275 C T
Chr1 2562363 A G
Chr1 2562375 C A
Chr1 2562402 A G
Chr1 2562438 G A
Chr1 2562441 A G
Chr1 2562540 G A
Chr1 2562546 T G
Chr1 2562550 C T
Chr1 2562555 A G
Chr1 2562563 C T
Chr1 2562600 C T
Chr1 2562609 A G
Chr1 2562759 G A
Chr1 2562841 A G
Chr1 2562862 A G
Chr1 2562886 G T
Chr1 2562908 C T
Chr1 2562933 G A
Chr1 2562954 C T
Chr1 2562968 A G
Chr1 2562978 G A
Chr1 2562981 A G
Chr1 2562993 C A
Chr1 2562994 T A
Chr1 2562996 G A
Chr1 2563011 C T
Chr1 2563020 T A
Chr1 2563029 A T
Chr1 2563056 G A
Chr1 2563059 C T
Chr1 2563062 A C
Chr1 2563068 T C
Chr1 2563101 C T
Chr1 2563152 G A
Chr1 2563182 C T
Chr1 2563190 T C
Chr1 2563207 A G
Chr1 2563220 T C
Chr1 2563228 G A
Chr1 2563276 G A
Chr1 2563382 C A
Chr1 2563401 C T
Chr1 2563470 A G
Chr1 2563533 T C
Chr1 2563569 G A
Chr1 2563617 T C
Chr1 2563629 C T
Chr1 2563686 T C
Chr1 2563738 G C
Chr1 2563906 C T
Chr1 2564038 T G
Chr1 2564080 T C
Chr1 2564094 A G
Chr1 2564175 G A
Chr1 2564177 A T
Chr1 2564273 T C
Chr1 2564349 T C
Chr1 2564358 G A
Chr1 2564382 T G
Chr1 2564439 C T
Chr1 2564448 T A
Chr1 2564451 G A
Chr1 2564605 A G
Chr1 2564606 A G
Chr1 2564609 A G
Chr1 2564630 G A
Chr1 2564631 C T
Chr1 2564655 A C
Chr1 2564690 T C
Chr1 2564691 G A
Chr1 2564712 A G
Chr1 2564729 G A
Chr1 2564767 G T
Chr1 2564787 G C
Chr1 2564790 A C
Chr1 2564794 A G
Chr1 2564809 G A
Chr1 2564817 C T
Chr1 2564878 A G
Chr1 2564888 A C
Chr1 2564891 T C
Chr1 2564902 C G
Chr1 2566137 C G
Chr1 2566230 C T
Chr1 2566318 A C
Chr1 2566321 G C
Chr1 2566368 G A
Chr1 2566556 C A
Chr1 2566632 A G
Chr1 2566641 A G
Chr1 2566764 A G
Chr1 2566784 G C
Chr1 2567073 G T
Chr1 2567329 T C
Chr1 2567338 C T
Chr1 2567408 G A
Chr1 2567544 G A
Chr1 2567546 C T
Chr1 2567548 C G
Chr1 2567628 A G
Chr1 2567652 T A
Chr1 2567767 C G
Chr1 2568499 C T
Chr1 2568709 T G
Chr1 2568771 A G
Chr1 2569395 A C
Chr1 2569413 T C
Chr1 2569645 A G
Chr1 2569772 A C
Chr1 2570032 A C
Chr1 2570033 C A
Chr1 2570306 G T
Chr1 2570464 T C
Chr1 2570641 T G
Chr1 2570690 A G
Chr1 2570713 A C
Chr1 2570956 T A
Chr1 2571020 G A
Chr1 2571166 C T
Chr1 2571218 A T
Chr1 2571221 T C
Chr1 2571227 A C
Chr1 2571255 A G
Chr1 2571259 C T
Chr1 2571276 G A
Chr1 2571284 T C
Chr1 2571287 A T
Chr1 2571290 C T
Chr1 2571298 T A
Chr1 2571316 A G
Chr1 2571322 G A
Chr1 2571338 A T
Chr1 2571340 G C
Chr1 2571347 G C
Chr1 2571384 G A
Chr1 2571388 T A
Chr1 2571409 G A
Chr1 2571410 A G
Chr1 2571487 A T
Chr1 2571488 G A
Chr1 2571489 A T
Chr1 2571491 A T
Chr1 2571939 G T
Chr1 2571959 T A
Chr1 2571969 G C
Chr1 2572018 A C
Chr1 2572027 C A
Chr1 2572045 G A
Chr1 2572112 T C
Chr1 2572138 G T
Chr1 2572472 C T
Chr1 2572510 C A
Chr1 2572588 C G
Chr1 2572715 T C
Chr1 2572716 T A
Chr1 2572751 T G
Chr1 2572799 T C
Chr1 2572830 A G
Chr1 2572840 G T
Chr1 2572843 C T
Chr1 2572922 C A
Chr1 2572933 A G
Chr1 2573142 C G
Chr1 2573318 C T
Chr1 2573429 G A
Chr1 2573467 A G
Chr1 2573758 C T
Chr1 2574107 A G
Chr1 2574172 G A
Chr1 2574277 A T
Chr1 2574378 A G
Chr1 2574554 A G
Chr1 2574558 C T
Chr1 2574575 T C
Chr1 2574624 T C
Chr1 2574673 C G
Chr1 2574965 C T
Chr1 2575008 T C
Chr1 2575322 C A
Chr1 2575331 A G
Chr1 2575426 A G
Chr1 2575568 G T
Chr1 2575576 G C
Chr1 2575584 G T
Chr1 2575617 C T
Chr1 2575620 A G
Chr1 2575628 T C
Chr1 2575704 G A
Chr1 2575764 T A
Chr1 2575781 C T
Chr1 2575783 A C
Chr1 2575841 G A
Chr1 2575918 A G
Chr1 2575936 C T
Chr1 2575946 A C
Chr1 2575956 C T
Chr1 2575988 A G
Chr1 2576019 G A
Chr1 2576058 T G
Chr1 2576068 A C
Chr1 2576074 G C
Chr1 2576088 A G
Chr1 2576089 C T
Chr1 2576098 A G
Chr1 2576110 C G
Chr1 2576119 A C
Chr1 2576148 T G
Chr1 2576154 C T
Chr1 2576201 G A
Chr1 2576237 G A
Chr1 2576275 G A
Chr1 2576279 A G
Chr1 2576280 C T
Chr1 2576311 A C
Chr1 2576316 C T
Chr1 2576317 A G
Chr1 2576320 T G
Chr1 2576328 T C
Chr1 2576360 G A
Chr1 2576364 C A
Chr1 2576373 C A
Chr1 2576374 T C
Chr1 2576406 G T
Chr1 2576424 G C
Chr1 2576431 C G
Chr1 2576476 C G
Chr1 2576526 T A
Chr1 2576527 G A
Chr1 2576568 G A
Chr1 2576573 C T
Chr1 2576576 C G
Chr1 2576577 T C
Chr1 2576606 C T
Chr1 2576613 T G
Chr1 2576614 G A
Chr1 2576622 C T
Chr1 2576650 C T
Chr1 2576651 G A
Chr1 2576690 A G
Chr1 2576707 A T
Chr1 2576711 A G
Chr1 2576712 C T
Chr1 2576718 T C
Chr1 2576734 C A
Chr1 2576787 G C
Chr1 2576811 C A
Chr1 2576813 A T
Chr1 2576814 G C
Chr1 2576815 C T
Chr1 2576818 G A
Chr1 2576824 T C
Chr1 2576828 C T
Chr1 2576881 T G
Chr1 2576913 C T
Chr1 2576958 C A
Chr1 2576995 C T
Chr1 2576998 C T
Chr1 2577006 A G
Chr1 2577030 G C
Chr1 2577405 G A
Chr1 2577437 C T
Chr1 2577707 T A
Chr1 2577708 G T
Chr1 2577710 T G
Chr1 2577713 A T
Chr1 2577728 G A
Chr1 2577731 G A
Chr1 2577732 G A
Chr1 2577733 T A
Chr1 2577744 C T
Chr1 2577760 T C
Chr1 2577825 G A
Chr1 2577851 G C
Chr1 2577855 T A
Chr1 2577856 A C
Chr1 2577860 C T
Chr1 2577891 C T
Chr1 2577945 T G
Chr1 2577950 A G
Chr1 2578170 G A
Chr1 2578174 T C
Chr1 2578213 T G
Chr1 2578233 G A
Chr1 2578234 T C
Chr1 2578597 G A
Chr1 2578666 C G
Chr1 2578704 G T
Chr1 2578705 A T
Chr1 2578710 C T
Chr1 2578728 A T
Chr1 2578749 A G
Chr1 2578761 G A
Chr1 2578786 T A
Chr1 2578849 C T
Chr1 2578914 A G
Chr1 2578993 T C
Chr1 2579090 A G
Chr1 2579094 C T
Chr1 2579136 T C
Chr1 2579224 C T
Chr1 2579225 A G
Chr1 2579238 T C
Chr1 2579303 T A
Chr1 2579309 G T
Chr1 2579392 A C
Chr1 2579403 C T
Chr1 2579471 A C
Chr1 2579478 G A
Chr1 2579501 T C
Chr1 2579532 T G
Chr1 2579540 A T
Chr1 2579619 T G
Chr1 2579625 T A
Chr1 2579629 C T
Chr1 2579657 A G
Chr1 2579691 T C
Chr1 2579692 T A
Chr1 2579707 C T
Chr1 2579726 T A
Chr1 2579750 G C
Chr1 2579753 G A
Chr1 2579754 A T
Chr1 2579811 A G
Chr1 2579987 C G
Chr1 2580005 C G
Chr1 2580128 C T
Chr1 2580138 T G
Chr1 2580234 C G
Chr1 2580243 A G
Chr1 2580327 G C
Chr1 2580388 C T
Chr1 2580409 T C
Chr1 2580424 A G
Chr1 2580436 G A
Chr1 2580460 G A
Chr1 2580480 A G
Chr1 2580491 G A
Chr1 2580519 C G
Chr1 2580540 A G
Chr1 2580556 A G
Chr1 2580565 G C
Chr1 2580569 C T
Chr1 2580599 G A
Chr1 2580610 C T
Chr1 2580701 T C
Chr1 2580709 A G
Chr1 2580726 C T
Chr1 2580738 C T
Chr1 2580757 T G
Chr1 2580767 C A
Chr1 2580777 G T
Chr1 2580778 T A
Chr1 2580794 T A
Chr1 2580807 A G
Chr1 2580815 G T
Chr1 2580816 C G
Chr1 2580824 A C
Chr1 2580832 C T
Chr1 2580833 A T
Chr1 2580846 A G
Chr1 2580855 C T
Chr1 2580876 C T
Chr1 2580883 A G
Chr1 2580891 T G
Chr1 2580943 C A
Chr1 2580944 A T
Chr1 2580969 G A
Chr1 2580974 G A
Chr1 2580990 G A
Chr1 2580995 G A
Chr1 2581013 G A
Chr1 2581076 C T
Chr1 2581096 T C
Chr1 2581114 A G
Chr1 2581129 C T
Chr1 2581159 T C
Chr1 2581248 T C
Chr1 2581395 T C
Chr1 2581483 C A
Chr1 2581572 T C
Chr1 2581587 G C
Chr1 2581617 C T
Chr1 2581689 C G
Chr1 2581690 C T
Chr1 2581832 G T
Chr1 2581856 A T
Chr1 2581887 A G
Chr1 2581891 A T
Chr1 2581948 A C
Chr1 2581960 T C
Chr1 2581963 C T
Chr1 2581984 T G
Chr1 2581992 A G
Chr1 2582047 T C
Chr1 2582130 A G
Chr1 2582155 G A
Chr1 2582268 A G
Chr1 2582269 T C
Chr1 2582282 G A
Chr1 2582283 C T
Chr1 2582295 G A
Chr1 2582304 T C
Chr1 2582331 T G
Chr1 2582394 C A
Chr1 2582460 T C
Chr1 2582541 C T
Chr1 2582560 C T
Chr1 2582570 C G
Chr1 2582599 G T
Chr1 2582602 T C
Chr1 2582625 G T
Chr1 2582650 A G
Chr1 2582663 T C
Chr1 2582761 C G
Chr1 2582766 T C
Chr1 2582857 C A
Chr1 2582870 C A
Chr1 2582929 G A
Chr1 2582946 A G
Chr1 2582966 C A
Chr1 2583018 C T
Chr1 2583071 G C
Chr1 2583120 C A
Chr1 2583443 A G
Chr1 2583451 G A
Chr1 2583461 T C
Chr1 2583465 G C
Chr1 2583492 G C
Chr1 2583524 T G
Chr1 2583567 C G
Chr1 2583569 T C
Chr1 2583585 G C
Chr1 2583591 A G
Chr1 2583595 C A
Chr1 2583622 G A
Chr1 2583624 A G
Chr1 2583638 G C
Chr1 2583658 A C
Chr1 2583697 T C
Chr1 2583742 T C
Chr1 2583748 G A
Chr1 2583752 C T
Chr1 2583823 T G
Chr1 2583833 T C
Chr1 2584013 C G
Chr1 2584350 C T
Chr1 2584379 T C
Chr1 2584500 A G
Chr1 2584515 G A
Chr1 2584552 G A
Chr1 2584561 C T
Chr1 2584570 T C
Chr1 2584577 G T
Chr1 2584581 G A
Chr1 2584603 G A
Chr1 2584630 A G
Chr1 2584650 C T
Chr1 2584691 A G
Chr1 2584759 A G
Chr1 2584767 A C
Chr1 2584878 A G
Chr1 2584948 C T
Chr1 2584953 C T
Chr1 2584961 C T
Chr1 2585032 T C
Chr1 2585044 G A
Chr1 2585057 T C
Chr1 2585060 A G
Chr1 2585061 C T
Chr1 2585090 T C
Chr1 2585093 A G
Chr1 2585110 T A
Chr1 2585111 G A
Chr1 2585113 T C
Chr1 2585116 T G
Chr1 2585129 C T
Chr1 2585250 G A
Chr1 2585335 C T
Chr1 2585378 A G
Chr1 2585424 C T
Chr1 2585453 G C
Chr1 2585539 G A
Chr1 2585597 A C
Chr1 2585606 C T
Chr1 2585611 C T
Chr1 2585641 A G
Chr1 2585676 A C
Chr1 2585889 G A
Chr1 2585914 C A
Chr1 2586006 C T
Chr1 2586007 C T
Chr1 2586023 C T
Chr1 2586049 G A
Chr1 2586065 C T
Chr1 2586657 G C
Chr1 2586660 C T
Chr1 2586661 T C
Chr1 2586681 A C
Chr1 2586684 T C
Chr1 2586686 A C
Chr1 2586697 G A
Chr1 2586700 A G
Chr1 2586711 C T
Chr1 2586712 A G
Chr1 2586720 A C
Chr1 2587328 C T
Chr1 2587752 G T
Chr1 2587952 T C
Chr1 2588036 G A
Chr1 2588584 A T
Chr1 2588774 T G
Chr1 2589038 A T
Chr1 2589223 T C
Chr1 2589276 G A
Chr1 2589296 C T
Chr1 2589315 C T
Chr1 2589322 G A
Chr1 2589495 T C
Chr1 2589506 A G
Chr1 2589561 C T
Chr1 2589582 T C
Chr1 2589583 T C
Chr1 2589586 C A
Chr1 2589598 A G
Chr1 2589607 T G
Chr1 2589617 G A
Chr1 2589633 G A
Chr1 2589651 A C
Chr1 2589693 C T
Chr1 2589718 G A
Chr1 2589819 G A
Chr1 2589844 T A
Chr1 2589996 A G
Chr1 2590026 T C
Chr1 2590166 C T
Chr1 2590455 T G
Chr1 2590468 C A
Chr1 2590488 T C
Chr1 2590547 A G
Chr1 2590627 A G
Chr1 2590675 G A
Chr1 2590712 G A
Chr1 2590714 T C
Chr1 2590717 G A
Chr1 2590719 G A
Chr1 2590803 C T
Chr1 2590887 G T
Chr1 2590889 T C
Chr1 2590996 A T
Chr1 2591070 C T
Chr1 2591141 A C
Chr1 2591610 T C
Chr1 2593116 C T
Chr1 2593143 G A
Chr1 2593626 T A
Chr1 2594358 A C
Chr1 2594678 G A
Chr1 2594917 A G
Chr1 2595034 G A
Chr1 2595109 T G
Chr1 2595295 G T
Chr1 2595446 G A
Chr1 2595587 C A
Chr1 2595629 G A
Chr1 2595634 C T
Chr1 2595664 G T
Chr1 2595697 G A
Chr1 2595705 T G
Chr1 2595707 G A
Chr1 2595745 A G
Chr1 2595796 A G
Chr1 2595797 T G
Chr1 2595810 A C
Chr1 2595912 C T
Chr1 2595940 C T
Chr1 2596031 C T
Chr1 2596143 G A
Chr1 2596148 G A
Chr1 2596170 T C
Chr1 2596245 G A
Chr1 2596289 G A
Chr1 2596304 G T
Chr1 2596313 G A
Chr1 2596394 C T
Chr1 2596421 T C
Chr1 2596451 T C
Chr1 2596515 T C
Chr1 2596531 G A
Chr1 2596548 G A
Chr1 2596551 G A
Chr1 2596559 A G
Chr1 2596598 A G
Chr1 2596652 G A
Chr1 2596713 T C
Chr1 2596772 C T
Chr1 2596814 G C
Chr1 2596818 G A
Chr1 2596870 T C
Chr1 2597243 C G
Chr1 2597442 A C
Chr1 2597585 G A
Chr1 2598298 A G
Chr1 2598699 A G
Chr1 2598829 A G
Chr1 2599355 C T
Chr1 2599420 G A
Chr1 2600601 G A
Chr1 2600817 A G
Chr1 2600884 C T
Chr1 2600905 G A
Chr1 2600933 G A
Chr1 2600949 G A
Chr1 2600959 A T
Chr1 2600978 T A
Chr1 2600989 G A
Chr1 2601192 G T
Chr1 2601212 A C
Chr1 2601213 A T
Chr1 2601441 G A
Chr1 2601459 G A
Chr1 2601529 G A
Chr1 2601724 G A
Chr1 2601743 T A
Chr1 2601785 C A
Chr1 2602035 A G
Chr1 2602182 T C
Chr1 2602245 T C
Chr1 2602348 T C
Chr1 2602373 T A
Chr1 2602755 C A
Chr1 2602783 T A
Chr1 2603054 G T
Chr1 2603087 A T
Chr1 2603107 T C
Chr1 2603116 T A
Chr1 2603154 T A
Chr1 2603170 C A
Chr1 2603221 T G
Chr1 2603231 G A
Chr1 2603310 A G
Chr1 2603334 T G
Chr1 2603345 A G
Chr1 2603384 T C
Chr1 2603385 T A
Chr1 2603387 A G
Chr1 2603398 G T
Chr1 2603407 T G
Chr1 2603476 C T
Chr1 2603496 T A
Chr1 2603591 G A
Chr1 2603704 G C
Chr1 2603738 G T
Chr1 2603764 G A
Chr1 2603786 T G
Chr1 2603801 T C
Chr1 2603876 G A
Chr1 2603965 T C
Chr1 2603981 G A
Chr1 2604077 A G
Chr1 2604095 C T
Chr1 2604178 A G
Chr1 2604205 A G
Chr1 2604223 G T
Chr1 2604249 G A
Chr1 2604318 A G
Chr1 2604323 G A
Chr1 2604362 C A
Chr1 2604365 A T
Chr1 2604373 C T
Chr1 2604385 G A
Chr1 2604425 C T
Chr1 2604430 C T
Chr1 2604439 C T
Chr1 2604451 T C
Chr1 2604452 G A
Chr1 2604455 A C
Chr1 2604506 T C
Chr1 2604508 T C
Chr1 2604522 T G
Chr1 2604550 T C
Chr1 2604581 T G
Chr1 2604583 A T
Chr1 2604615 C T
Chr1 2604622 C A
Chr1 2604636 C G
Chr1 2604642 A T
Chr1 2604644 T A
Chr1 2604661 G T
Chr1 2604662 G A
Chr1 2604673 G A
Chr1 2604730 G A
Chr1 2604748 C T
Chr1 2604775 A G
Chr1 2604787 G T
Chr1 2604799 T G
Chr1 2604876 T G
Chr1 2604883 G A
Chr1 2604902 C G
Chr1 2604908 C T
Chr1 2604932 A C
Chr1 2604987 C T
Chr1 2605009 G A
Chr1 2605026 C T
Chr1 2605030 G A
Chr1 2605067 G C
Chr1 2605074 T C
Chr1 2605110 T C
Chr1 2605148 G A
Chr1 2605410 A T
Chr1 2605416 G A
Chr1 2605445 G A
Chr1 2605448 T C
Chr1 2605452 C T
Chr1 2605455 T A
Chr1 2605462 A G
Chr1 2605491 C T
Chr1 2605495 C T
Chr1 2605500 A G
Chr1 2605519 G A
Chr1 2606071 A T
Chr1 2606105 C T
Chr1 2606219 T G
Chr1 2606291 C G
Chr1 2606328 G T
Chr1 2606329 A G
Chr1 2606330 A G
Chr1 2606351 A C
Chr1 2606387 A G
Chr1 2606493 T A
Chr1 2606577 T C
Chr1 2606612 A G
Chr1 2606629 G A
Chr1 2606687 A G
Chr1 2606708 T C
Chr1 2606726 A G
Chr1 2606741 A C
Chr1 2606751 T C
Chr1 2606764 A G
Chr1 2606855 C A
Chr1 2606879 A G
Chr1 2606887 G C
Chr1 2606892 A C
Chr1 2606901 G A
Chr1 2606904 A G
Chr1 2606921 T G
Chr1 2606925 G C
Chr1 2607025 G C
Chr1 2607050 A G
Chr1 2607155 G A
Chr1 2607168 G C
Chr1 2607169 G T
Chr1 2607382 G T
Chr1 2607387 T C
Chr1 2607465 C T
Chr1 2607466 T C
Chr1 2607526 C A
Chr1 2607576 T C
Chr1 2607586 A T
Chr1 2607594 A G
Chr1 2607802 T G
Chr1 2607826 T C
Chr1 2607837 C T
Chr1 2607862 G A
Chr1 2607865 G A
Chr1 2607866 G A
Chr1 2607874 C T
Chr1 2607883 G A
Chr1 2607919 C A
Chr1 2607931 T C
Chr1 2607961 T C
Chr1 2607962 G A
Chr1 2607978 T A
Chr1 2608048 C T
Chr1 2608052 A G
Chr1 2608063 G A
Chr1 2608070 T C
Chr1 2608083 A G
Chr1 2608088 C T
Chr1 2608125 G A
Chr1 2608132 C T
Chr1 2608136 A G
Chr1 2608137 C T
Chr1 2608138 C G
Chr1 2608140 G A
Chr1 2608164 A C
Chr1 2608179 T C
Chr1 2608181 G A
Chr1 2608201 C G
Chr1 2608232 A C
Chr1 2608254 A T
Chr1 2608333 C T
Chr1 2608337 C A
Chr1 2608367 G C
Chr1 2608388 T C
Chr1 2608393 G A
Chr1 2608401 A C
Chr1 2608430 C T
Chr1 2608431 A G
Chr1 2608433 T C
Chr1 2608435 C G
Chr1 2608465 C G
Chr1 2608504 A G
Chr1 2608545 A T
Chr1 2608583 C T
Chr1 2608612 G A
Chr1 2608615 G A
Chr1 2608619 A C
Chr1 2608669 A G
Chr1 2608712 C G
Chr1 2608716 C T
Chr1 2608721 A G
Chr1 2608737 A G
Chr1 2608744 G A
Chr1 2608814 C G
Chr1 2608832 T C
Chr1 2608862 G A
Chr1 2608890 C T
Chr1 2608892 A G
Chr1 2608899 T C
Chr1 2608912 C T
Chr1 2608922 G A
Chr1 2608937 A C
Chr1 2608957 G A
Chr1 2608969 T C
Chr1 2608990 C A
Chr1 2609007 C T
Chr1 2609012 A G
Chr1 2609042 G A
Chr1 2609077 A G
Chr1 2609132 G A
Chr1 2609169 G A
Chr1 2609213 T G
Chr1 2609329 T C
Chr1 2609535 T C
Chr1 2609540 T C
Chr1 2609555 G T
Chr1 2609570 G C
Chr1 2609639 C T
Chr1 2609703 C T
Chr1 2609704 T C
Chr1 2609778 C T
Chr1 2609875 G A
Chr1 2609928 G C
Chr1 2609948 A C
Chr1 2609962 C T
Chr1 2610144 A C
Chr1 2610168 C A
Chr1 2610177 T C
Chr1 2610180 G T
Chr1 2610190 G A
Chr1 2610209 T C
Chr1 2610212 T C
Chr1 2610213 G T
Chr1 2610290 C T
Chr1 2610298 T C
Chr1 2610315 A T
Chr1 2610325 C T
Chr1 2610331 G A
Chr1 2610334 G A
Chr1 2610336 C T
Chr1 2610447 A C
Chr1 2610448 T C
Chr1 2610467 T C
Chr1 2610537 G T
Chr1 2610567 C T
Chr1 2610578 G A
Chr1 2610619 T G
Chr1 2610630 G A
Chr1 2610635 G A
Chr1 2610638 A G
Chr1 2610643 C G
Chr1 2610661 C A
Chr1 2610664 T G
Chr1 2610668 T C
Chr1 2610694 A T
Chr1 2610702 G T
Chr1 2610708 C T
Chr1 2610710 A C
Chr1 2610721 G T
Chr1 2610727 T C
Chr1 2610738 G T
Chr1 2610742 C T
Chr1 2610764 G A
Chr1 2610769 C T
Chr1 2610789 C T
Chr1 2610812 T C
Chr1 2610820 C A
Chr1 2610829 G A
Chr1 2610832 T C
Chr1 2610841 G T
Chr1 2610842 A G
Chr1 2610843 A G
Chr1 2610856 G A
Chr1 2610881 C T
Chr1 2610897 C T
Chr1 2610924 C T
Chr1 2610932 T C
Chr1 2610934 G A
Chr1 2610936 G A
Chr1 2610947 A G
Chr1 2610992 G A
Chr1 2611001 A G
Chr1 2611002 T G
Chr1 2611010 T C
Chr1 2611039 T C
Chr1 2611040 T C
Chr1 2611161 C T
Chr1 2611829 A C
Chr1 2612062 G A
Chr1 2612277 A G
Chr1 2612501 C T
Chr1 2612568 C T
Chr1 2612623 T C
Chr1 2614135 C A
Chr1 2615517 T C
Chr1 2615801 A T
Chr1 2615833 A T
Chr1 2616551 C T
Chr1 2618722 C T
Chr1 2619102 T C
Chr1 2619161 C T
Chr1 2619872 G A
Chr1 2620375 G C
Chr1 2620844 G A
Chr1 2620928 C T
Chr1 2620985 C T
Chr1 2621000 A C
Chr1 2621319 A G
Chr1 2621467 G T
Chr1 2621742 T A
Chr1 2623381 T A
Chr1 2623393 C T
Chr1 2624006 A G
Chr1 2624162 G C
Chr1 2624769 A T
Chr1 2624775 C T
Chr1 2624858 A T
Chr1 2625318 C T
Chr1 2625345 G C
Chr1 2625492 A G
Chr1 2625497 T G
Chr1 2625578 T G
Chr1 2625582 G T
Chr1 2625904 G A
Chr1 2625965 A T
Chr1 2626138 A G
Chr1 2626413 A G
Chr1 2626709 A T
Chr1 2627098 C T
Chr1 2627112 T C
Chr1 2627223 T C
Chr1 2627274 A T
Chr1 2627344 A T
Chr1 2627651 T G
Chr1 2628228 G A
Chr1 2628230 C A
Chr1 2628442 C A
Chr1 2628520 T C
Chr1 2628670 A G
Chr1 2629664 C T
Chr1 2629726 T C
Chr1 2630215 G A
Chr1 2630290 G A
Chr1 2630554 C T
Chr1 2630797 G T
Chr1 2631053 A C
Chr1 2631361 G A
Chr1 2631519 G C
Chr1 2632278 T A
Chr1 2632392 A G
Chr1 2632456 T C
Chr1 2632458 T C
Chr1 2632460 T C
Chr1 2632529 A G
Chr1 2632613 A T
Chr1 2632640 C T
Chr1 2632641 A G
Chr1 2632666 G A
Chr1 2632705 A T
Chr1 2632708 A T
Chr1 2632800 T G
Chr1 2632926 A T
Chr1 2632995 A T
Chr1 2632999 A T
Chr1 2633082 C T
Chr1 2633116 G A
Chr1 2633186 G A
Chr1 2633238 C A
Chr1 2633250 A G
Chr1 2633328 C T
Chr1 2633498 A G
Chr1 2633556 C T
Chr1 2633872 A T
Chr1 2633892 G A
Chr1 2641460 G C
Chr1 2641496 A G
Chr1 2641516 A G
Chr1 2641618 G A
Chr1 2643022 T C
Chr1 2643076 G A
Chr1 2643077 T A
Chr1 2643078 T C
Chr1 2643139 A C
Chr1 2643547 T C
Chr1 2643929 A T
Chr1 2644060 T G
Chr1 2644372 A G
Chr1 2644634 T G
Chr1 2645006 G A
Chr1 2645312 C T
Chr1 2645648 T C
Chr1 2645727 A C
Chr1 2645929 C T
Chr1 2646148 T A
Chr1 2646254 G A
Chr1 2646481 C T
Chr1 2646836 G T
Chr1 2647067 G A
Chr1 2647108 A G
Chr1 2647134 C T
Chr1 2647359 G T
Chr1 2647453 A T
Chr1 2647552 G T
Chr1 2649617 A C
Chr1 2649699 T C
Chr1 2649701 T G
Chr1 2649704 C A
Chr1 2649861 A T
Chr1 2649862 A T
Chr1 2650288 T C
Chr1 2650308 C T
Chr1 2650315 C T
Chr1 2650320 A G
Chr1 2650627 G T
Chr1 2650647 T C
Chr1 2650678 G A
Chr1 2650754 C G
Chr1 2650756 G A
Chr1 2650801 T C
Chr1 2650841 G A
Chr1 2650889 T C
Chr1 2650934 A G
Chr1 2650950 G T
Chr1 2650977 C T
Chr1 2651064 T C
Chr1 2651076 C T
Chr1 2651097 T C
Chr1 2651120 T C
Chr1 2651172 C T
Chr1 2651272 G A
Chr1 2651390 A G
Chr1 2651416 G C
Chr1 2651455 C T
Chr1 2651707 A G
Chr1 2652031 T G
Chr1 2652038 G A
Chr1 2652159 C T
Chr1 2652178 C T
Chr1 2652185 G A
Chr1 2652249 C T
Chr1 2652332 T G
Chr1 2652435 C T
Chr1 2652461 C T
Chr1 2652571 C T
Chr1 2652729 T C
Chr1 2652734 C T
Chr1 2652834 A G
Chr1 2652929 A G
Chr1 2653086 T C
Chr1 2653146 T C
Chr1 2653178 G C
Chr1 2653207 A G
Chr1 2653209 G A
Chr1 2653226 C T
Chr1 2653251 G T
Chr1 2653263 G A
Chr1 2653264 C T
Chr1 2653357 C T
Chr1 2653369 G A
Chr1 2653411 G A
Chr1 2653527 G C
Chr1 2653617 A G
Chr1 2654309 G A
Chr1 2654381 T C
Chr1 2654545 G A
Chr1 2654550 T C
Chr1 2654661 T C
Chr1 2654682 T C
Chr1 2654708 T C
Chr1 2654781 G A
Chr1 2654895 A G
Chr1 2654968 G A
Chr1 2654980 T C
Chr1 2655029 A G
Chr1 2655077 G T
Chr1 2655150 A G
Chr1 2655265 A G
Chr1 2655302 C T
Chr1 2655424 T A
Chr1 2655479 T C
Chr1 2655581 A G
Chr1 2655637 G A
Chr1 2655649 T C
Chr1 2655677 C T
Chr1 2655731 G A
Chr1 2655846 T C
Chr1 2655876 T C
Chr1 2655918 G A
Chr1 2655937 G A
Chr1 2655982 T C
Chr1 2655983 G A
Chr1 2656004 C T
Chr1 2656023 C T
Chr1 2656033 A G
Chr1 2656072 T C
Chr1 2656091 A G
Chr1 2656099 C T
Chr1 2656123 C T
Chr1 2656146 C A
Chr1 2656168 T C
Chr1 2656234 A G
Chr1 2656320 A G
Chr1 2656385 T C
Chr1 2656490 G A
Chr1 2656670 C T
Chr1 2657448 G A
Chr1 2658494 T C
Chr1 2659011 T G
Chr1 2659310 A G
Chr1 2659761 A C
Chr1 2660132 C T
Chr1 2660181 C A
Chr1 2660316 C T
Chr1 2660405 T C
Chr1 2660431 T G
Chr1 2660498 G C
Chr1 2660592 C G
Chr1 2660906 A T
Chr1 2661013 G A
Chr1 2661080 G T
Chr1 2661139 T C
Chr1 2661151 C T
Chr1 2661153 G A
Chr1 2661163 C T
Chr1 2661175 A G
Chr1 2661176 T G
Chr1 2661243 C T
Chr1 2661275 T C
Chr1 2661293 A T
Chr1 2661313 C A
Chr1 2661530 G A
Chr1 2661542 G A
Chr1 2661689 A G
Chr1 2661848 G A
Chr1 2661876 A G
Chr1 2661946 C T
Chr1 2662059 A G
Chr1 2662077 G A
Chr1 2662083 G A
Chr1 2662102 T C
Chr1 2662103 A G
Chr1 2662396 C T
Chr1 2662422 A C
Chr1 2662566 T C
Chr1 2662708 G T
Chr1 2662714 A G
Chr1 2662729 A G
Chr1 2662741 T C
Chr1 2662786 C T
Chr1 2663039 G A
Chr1 2663042 G A
Chr1 2663043 T G
Chr1 2663053 A G
Chr1 2663089 G A
Chr1 2663129 A G
Chr1 2663400 T A
Chr1 2663412 C G
Chr1 2663483 G A
Chr1 2663599 G A
Chr1 2663863 T A
Chr1 2663968 G A
Chr1 2663976 A G
Chr1 2664016 T A
Chr1 2664023 A G
Chr1 2664109 C T
Chr1 2664110 C T
Chr1 2664160 G A
Chr1 2664166 C T
Chr1 2664181 T C
Chr1 2664182 T C
Chr1 2664406 C T
Chr1 2664416 G T
Chr1 2664478 A G
Chr1 2664521 C T
Chr1 2664523 G C
Chr1 2664557 G A
Chr1 2664564 G A
Chr1 2664580 A G
Chr1 2664991 C T
Chr1 2664997 C T
Chr1 2665093 T C
Chr1 2665167 T C
Chr1 2665199 T C
Chr1 2665250 G A
Chr1 2665251 C T
Chr1 2665267 C T
Chr1 2665317 A G
Chr1 2665411 T C
Chr1 2665413 T C
Chr1 2665492 C T
Chr1 2665606 A C
Chr1 2665799 C T
Chr1 2665859 A C
Chr1 2665913 G T
Chr1 2665925 T C
Chr1 2665944 A G
Chr1 2665966 C A
Chr1 2666150 G T
Chr1 2666308 C T
Chr1 2666366 C T
Chr1 2666430 C T
Chr1 2666574 T C
Chr1 2666888 G A
Chr1 2666969 A G
Chr1 2667056 G A
Chr1 2667065 C T
Chr1 2667117 T C
Chr1 2667121 G A
Chr1 2667301 G A
Chr1 2667730 A G
Chr1 2667790 G T
Chr1 2667808 C T
Chr1 2695223 A T
Chr1 2695270 T G
Chr1 2695317 C A
Chr1 2695325 C G
Chr1 2695401 A G
Chr1 2695444 T A
Chr1 2695446 A G
Chr1 2696098 A G
Chr1 2696317 C G
Chr1 2696373 C G
Chr1 2696514 T C
Chr1 2696525 C G
Chr1 2696532 G C
Chr1 2696537 C T
Chr1 2696538 A G
Chr1 2696723 C G
Chr1 2696807 T C
Chr1 2696978 A C
Chr1 2697110 C T
Chr1 2697280 T G
Chr1 2697335 G T
Chr1 2697357 C T
Chr1 2697379 G A
Chr1 2697428 G A
Chr1 2697531 G T
Chr1 2697538 C T
Chr1 2697705 C T
Chr1 2697914 A G
Chr1 2697952 A C
Chr1 2697959 C T
Chr1 2698061 C T
Chr1 2698062 T C
Chr1 2698182 T C
Chr1 2698684 A G
Chr1 2698692 A G
Chr1 2698727 A G
Chr1 2698919 T C
Chr1 2698947 C T
Chr1 2698966 A G
Chr1 2699040 T C
Chr1 2699042 G T
Chr1 2699136 T C
Chr1 2699225 C T
Chr1 2699233 C T
Chr1 2699501 G A
Chr1 2699891 A C
Chr1 2700658 C T
Chr1 2700940 C G
Chr1 2701036 G T
Chr1 2701299 A C
Chr1 2701646 A G
Chr1 2701999 C T
Chr1 2702066 G A
Chr1 2702294 A T
Chr1 2702356 C G
Chr1 2702481 C A
Chr1 2702706 A C
Chr1 2702754 A G
Chr1 2702857 C A
Chr1 2702860 T A
Chr1 2703184 T A
Chr1 2703202 A G
Chr1 2703743 C G
Chr1 2704340 G C
Chr1 2704383 A T
Chr1 2704512 C A
Chr1 2705473 G T
Chr1 2705789 G A
Chr1 2705791 C T
Chr1 2705880 T C
Chr1 2705956 C T
Chr1 2706022 G T
Chr1 2706276 T C
Chr1 2706281 T C
Chr1 2706615 T G
Chr1 2706679 A G
Chr1 2706850 C T
Chr1 2706852 G T
Chr1 2707294 T C
Chr1 2707547 A C
Chr1 2707653 C T
Chr1 2707900 G A
Chr1 2708218 C T
Chr1 2708258 T C
Chr1 2708403 A C
Chr1 2708597 A G
Chr1 2708615 T C
Chr1 2708895 T C
Chr1 2708902 A C
Chr1 2708946 T C
Chr1 2709387 T C
Chr1 2709391 A T
Chr1 2709432 T C
Chr1 2709565 G A
Chr1 2709642 T C
Chr1 2709674 A C
Chr1 2709785 A C
Chr1 2709837 G A
Chr1 2709926 G A
Chr1 2709934 A G
Chr1 2710291 A G
Chr1 2710384 T C
Chr1 2710633 T C
Chr1 2710706 G T
Chr1 2710708 G C
Chr1 2711138 T C
Chr1 2711218 A G
Chr1 2711481 G A
Chr1 2711566 C T
Chr1 2711949 T C
Chr1 2712212 G A
Chr1 2712309 A G
Chr1 2712374 A G
Chr1 2713204 G T
Chr1 2713893 C T
Chr1 2713926 G A
Chr1 2714321 C T
Chr1 2715633 G C
Chr1 2715734 C G
Chr1 2716145 C A
Chr1 2716241 C T
Chr1 2718065 G A
Chr1 2718258 C T
Chr1 2718282 G A
Chr1 2718333 C G
Chr1 2718393 C T
Chr1 2718414 C T
Chr1 2718644 G C
Chr1 2718721 G A
Chr1 2718741 G A
Chr1 2718828 A C
Chr1 2718837 T C
Chr1 2718864 T C
Chr1 2718935 T G
Chr1 2718937 T G
Chr1 2718968 G A
Chr1 2719013 A G
Chr1 2719063 A G
Chr1 2719091 G A
Chr1 2719111 A G
Chr1 2719138 T A
Chr1 2719314 T G
Chr1 2719318 G T
Chr1 2719320 T C
Chr1 2719322 C T
Chr1 2719355 T C
Chr1 2719378 A C
Chr1 2719392 C T
Chr1 2719539 A G
Chr1 2719610 A G
Chr1 2719674 T C
Chr1 2720080 A G
Chr1 2720104 C G
Chr1 2720191 A G
Chr1 2720224 A C
Chr1 2720251 G C
Chr1 2720283 T A
Chr1 2720309 A G
Chr1 2720479 G A
Chr1 2720583 A G
Chr1 2720593 A G
Chr1 2720624 C G
Chr1 2720689 G A
Chr1 2720714 T C
Chr1 2720757 T A
Chr1 2720821 T G
Chr1 2720972 C T
Chr1 2721038 A G
Chr1 2721080 C T
Chr1 2721138 C T
Chr1 2721160 T C
Chr1 2721172 A C
Chr1 2721199 T A
Chr1 2721241 A C
Chr1 2721339 C T
Chr1 2721391 C T
Chr1 2721405 A G
Chr1 2721511 T G
Chr1 2721593 A G
Chr1 2721696 T G
Chr1 2721712 A G
Chr1 2721742 T C
Chr1 2721768 T C
Chr1 2721987 G A
Chr1 2722010 A G
Chr1 2722038 C T
Chr1 2722117 G A
Chr1 2722124 A G
Chr1 2722134 G T
Chr1 2722141 G A
Chr1 2722307 A G
Chr1 2722345 C T
Chr1 2722372 T G
Chr1 2722502 G A
Chr1 2722523 A G
Chr1 2722528 C T
Chr1 2722571 C T
Chr1 2722583 C A
Chr1 2722598 G A
Chr1 2722622 A G
Chr1 2722685 G A
Chr1 2722693 T G
Chr1 2722711 G A
Chr1 2722753 A T
Chr1 2722815 T C
Chr1 2722826 G A
Chr1 2722886 C T
Chr1 2722981 G A
Chr1 2723251 C T
Chr1 2723273 C T
Chr1 2723280 C T
Chr1 2723306 C T
Chr1 2723307 A C
Chr1 2723325 A T
Chr1 2723342 A G
Chr1 2723373 T C
Chr1 2723380 C T
Chr1 2723396 T C
Chr1 2723417 T C
Chr1 2723420 T C
Chr1 2723443 A G
Chr1 2723465 C T
Chr1 2723470 C T
Chr1 2723542 A G
Chr1 2723671 A G
Chr1 2723783 T C
Chr1 2724264 T C
Chr1 2724344 G C
Chr1 2724496 C T
Chr1 2724779 C T
Chr1 2725561 T A
Chr1 2725680 C T
Chr1 2725835 T A
Chr1 2726015 A G
Chr1 2726211 G T
Chr1 2726502 A G
Chr1 2726674 G T
Chr1 2726774 G A
Chr1 2726886 G T
Chr1 2726972 A G
Chr1 2726987 A C
Chr1 2726989 A C
Chr1 2727090 C T
Chr1 2728083 T A
Chr1 2728259 G A
Chr1 2728374 A T
Chr1 2728375 A T
Chr1 2728382 T A
Chr1 2728430 A G
Chr1 2728433 C A
Chr1 2728504 A T
Chr1 2728630 T C
Chr1 2728913 A G
Chr1 2728979 T C
Chr1 2729026 C T
Chr1 2729072 T C
Chr1 2729111 A G
Chr1 2729255 A C
Chr1 2731224 G C
Chr1 2732099 C G
Chr1 2732834 G T
Chr1 2732913 T C
Chr1 2732986 G A
Chr1 2733017 C A
Chr1 2733037 A G
Chr1 2733120 T G
Chr1 2733317 G T
Chr1 2733707 T G
Chr1 2734740 G A
Chr1 2734758 G A
Chr1 2734786 G A
Chr1 2734809 C T
Chr1 2735024 C T
Chr1 2735229 C T
Chr1 2735255 T A
Chr1 2735288 G C
Chr1 2736107 G A
Chr1 2736113 G A
Chr1 2736163 T C
Chr1 2736181 T C
Chr1 2736248 A C
Chr1 2736715 T C
Chr1 2736908 T A
Chr1 2736941 T G
Chr1 2737438 C T
Chr1 2737484 G C
Chr1 2737634 T G
Chr1 2737920 A G
Chr1 2738476 C G
Chr1 2739608 G A
Chr1 2739827 G A
Chr1 2740280 C A
Chr1 2740635 C T
Chr1 2741525 A T
Chr1 2742022 G A
Chr1 2742114 T G
Chr1 2742328 A G
Chr1 2742491 A G
Chr1 2742508 C T
Chr1 2742574 G A
Chr1 2742878 T G
Chr1 2743089 G A
Chr1 2743092 C T
Chr1 2743173 C T
Chr1 2743202 C T
Chr1 2743205 G A
Chr1 2743213 T C
Chr1 2743214 G A
Chr1 2743269 T C
Chr1 2743287 A G
Chr1 2743345 C T
Chr1 2743365 A T
Chr1 2743395 A C
Chr1 2744060 A G
Chr1 2744164 C T
Chr1 2744210 A C
Chr1 2744220 T C
Chr1 2744229 G A
Chr1 2745005 T G
Chr1 2745549 C G
Chr1 2745558 A G
Chr1 2749390 G C
Chr1 2749838 C T
Chr1 2749925 C A
Chr1 2749929 G A
Chr1 2749950 A G
Chr1 2750749 G A
Chr1 2750766 C T
Chr1 2751668 C G
Chr1 2752026 C T
Chr1 2752073 T C
Chr1 2752943 T C
Chr1 2753085 A C
Chr1 2753106 C T
Chr1 2753249 G T
Chr1 2754309 T C
Chr1 2755351 T C
Chr1 2755950 T A
Chr1 2756121 A G
Chr1 2756276 C A
Chr1 2756463 T G
Chr1 2756568 G A
Chr1 2756810 T A
Chr1 2757076 T A
Chr1 2757134 A G
Chr1 2757281 C T
Chr1 2757374 C T
Chr1 2757406 C T
Chr1 2757442 T G
Chr1 2757466 G C
Chr1 2757477 A G
Chr1 2757503 T C
Chr1 2757535 C T
Chr1 2757642 T C
Chr1 2757651 C G
Chr1 2757655 G A
Chr1 2757811 C T
Chr1 2757952 G A
Chr1 2758250 A T
Chr1 2758288 C G
Chr1 2759028 A T
Chr1 2759033 T A
Chr1 2759424 T C
Chr1 2759563 T G
Chr1 2759634 A C
Chr1 2759793 T C
Chr1 2760097 C T
Chr1 2760628 T C
Chr1 2760657 C T
Chr1 2760697 C G
Chr1 2760926 C T
Chr1 2761176 T C
Chr1 2761203 A G
Chr1 2761228 T C
Chr1 2761419 T C
Chr1 2761455 A T
Chr1 2761595 G A
Chr1 2761970 G A
Chr1 2762064 G T
Chr1 2762094 A G
Chr1 2762106 A T
Chr1 2762146 A T
Chr1 2762172 A C
Chr1 2762286 C T
Chr1 2762308 C G
Chr1 2762323 A G
Chr1 2762456 T C
Chr1 2762547 C T
Chr1 2762599 T C
Chr1 2762787 A T
Chr1 2762807 C T
Chr1 2762906 A G
Chr1 2762907 T C
Chr1 2763008 C T
Chr1 2763027 T C
Chr1 2763048 A C
Chr1 2763102 T C
Chr1 2763112 C T
Chr1 2763186 A G
Chr1 2763231 C G
Chr1 2763278 T C
Chr1 2763299 G T
Chr1 2763301 G A
Chr1 2763336 A T
Chr1 2763338 C T
Chr1 2763353 C A
Chr1 2763405 T C
Chr1 2763409 T A
Chr1 2763411 A C
Chr1 2763434 T G
Chr1 2763457 G A
Chr1 2763462 A G
Chr1 2763554 C A
Chr1 2763593 T C
Chr1 2763600 C G
Chr1 2763710 C T
Chr1 2763721 T C
Chr1 2763727 T G
Chr1 2763759 T C
Chr1 2763826 A G
Chr1 2763911 T C
Chr1 2763952 T G
Chr1 2763971 C T
Chr1 2764569 A T
Chr1 2764975 T A
Chr1 2764987 T G
Chr1 2765562 C T
Chr1 2765779 G A
Chr1 2766643 T C
Chr1 2766692 C T
Chr1 2766701 G C
Chr1 2766721 T C
Chr1 2766745 C T
Chr1 2766818 T C
Chr1 2766875 T G
Chr1 2766944 C T
Chr1 2767082 C T
Chr1 2767139 A G
Chr1 2767157 T C
Chr1 2767203 A G
Chr1 2767628 C T
Chr1 2768001 G C
Chr1 2768035 C A
Chr1 2768036 C A
Chr1 2768046 T A
Chr1 2768048 T A
Chr1 2768412 A C
Chr1 2768749 T G
Chr1 2769982 A G
Chr1 2769990 C T
Chr1 2769992 C T
Chr1 2772091 A G
Chr1 2772101 A G
Chr1 2772150 T C
Chr1 2772195 G A
Chr1 2772365 C A
Chr1 2772749 A G
Chr1 2772752 A C
Chr1 2772767 A G
Chr1 2772788 A G
Chr1 2772836 G A
Chr1 2773361 A G
Chr1 2773421 G A
Chr1 2773566 C T
Chr1 2773666 C T
Chr1 2773740 A G
Chr1 2773848 C G
Chr1 2773899 A C
Chr1 2773995 T C
Chr1 2774127 T C
Chr1 2774142 C T
Chr1 2774212 A G
Chr1 2774220 G C
Chr1 2774222 C T
Chr1 2774561 A G
Chr1 2774604 G A
Chr1 2774606 C A
Chr1 2774656 A G
Chr1 2774727 A G
Chr1 2774774 G A
Chr1 2774841 G A
Chr1 2774848 G A
Chr1 2774871 A G
Chr1 2774932 C T
Chr1 2775156 C A
Chr1 2775175 T G
Chr1 2775249 G A
Chr1 2775261 C T
Chr1 2775293 C T
Chr1 2775295 A G
Chr1 2775313 C T
Chr1 2775324 A G
Chr1 2775365 C A
Chr1 2775372 G A
Chr1 2775423 A G
Chr1 2775656 G A
Chr1 2775935 A T
Chr1 2775954 G A
Chr1 2776071 G A
Chr1 2776072 C T
Chr1 2776079 G T
Chr1 2776090 C T
Chr1 2776096 G A
Chr1 2776100 T C
Chr1 2776108 C T
Chr1 2776134 T C
Chr1 2776167 G A
Chr1 2776176 T C
Chr1 2776179 C T
Chr1 2776218 C T
Chr1 2776224 C T
Chr1 2776248 T A
Chr1 2776793 G A
Chr1 2776994 C T
Chr1 2776998 A T
Chr1 2777102 A G
Chr1 2777146 A G
Chr1 2777169 C T
Chr1 2777243 T C
Chr1 2777334 G A
Chr1 2777335 G A
Chr1 2777338 T C
Chr1 2777521 A G
Chr1 2777566 G T
Chr1 2777732 A G
Chr1 2777836 A G
Chr1 2778203 T C
Chr1 2778216 A G
Chr1 2778298 G A
Chr1 2778347 A G
Chr1 2778490 C A
Chr1 2778520 A G
Chr1 2778574 G A
Chr1 2778620 T C
Chr1 2778668 G A
Chr1 2778685 T C
Chr1 2779084 A G
Chr1 2779092 C T
Chr1 2779149 C T
Chr1 2779186 A G
Chr1 2779245 T C
Chr1 2779263 A C
Chr1 2779309 T C
Chr1 2779319 C T
Chr1 2779387 G C
Chr1 2779395 G A
Chr1 2779406 C T
Chr1 2779438 T C
Chr1 2779445 T C
Chr1 2779471 C T
Chr1 2779474 C T
Chr1 2779509 C T
Chr1 2779526 T C
Chr1 2779572 T C
Chr1 2779839 A G
Chr1 2779878 T C
Chr1 2779946 A G
Chr1 2779953 C T
Chr1 2779968 T C
Chr1 2779980 C T
Chr1 2780012 C T
Chr1 2780019 T C
Chr1 2780065 C T
Chr1 2780092 C T
Chr1 2780113 C T
Chr1 2780137 A G
Chr1 2780260 A G
Chr1 2780333 T C
Chr1 2780349 G A
Chr1 2780362 T C
Chr1 2780406 C G
Chr1 2780482 A T
Chr1 2780667 A G
Chr1 2780675 G T
Chr1 2780676 G A
Chr1 2780679 A T
Chr1 2780791 G A
Chr1 2780814 A G
Chr1 2780827 G A
Chr1 2780882 G A
Chr1 2781394 C T
Chr1 2781413 T G
Chr1 2781423 G A
Chr1 2781429 T A
Chr1 2781517 A C
Chr1 2781554 T C
Chr1 2781875 T C
Chr1 2782269 T A
Chr1 2782308 A G
Chr1 2782370 C T
Chr1 2782503 C A
Chr1 2782683 A G
Chr1 2782696 A G
Chr1 2782709 C T
Chr1 2782717 T C
Chr1 2782727 G A
Chr1 2782737 C T
Chr1 2782757 C T
Chr1 2782758 G A
Chr1 2782777 C T
Chr1 2782781 A T
Chr1 2782789 C T
Chr1 2782862 C T
Chr1 2782877 G A
Chr1 2782913 G A
Chr1 2782918 T C
Chr1 2782945 A T
Chr1 2782958 C A
Chr1 2782960 T C
Chr1 2782961 C T
Chr1 2782967 T C
Chr1 2782977 G A
Chr1 2782979 C T
Chr1 2782983 G A
Chr1 2782999 G C
Chr1 2783014 A G
Chr1 2783033 T C
Chr1 2783044 A G
Chr1 2783130 T C
Chr1 2783240 T A
Chr1 2783704 G A
Chr1 2783735 G T
Chr1 2783767 A T
Chr1 2784214 T C
Chr1 2784230 T C
Chr1 2784251 T C
Chr1 2785122 G A
Chr1 2785124 T C
Chr1 2785521 G A
Chr1 2785701 C T
Chr1 2785727 G C
Chr1 2785850 A T
Chr1 2785911 G C
Chr1 2785930 T C
Chr1 2785960 A T
Chr1 2786055 C T
Chr1 2786483 T A
Chr1 2786612 C A
Chr1 2786692 A T
Chr1 2786845 G T
Chr1 2787029 G A
Chr1 2787082 G T
Chr1 2787209 C A
Chr1 2787489 A G
Chr1 2787518 T C
Chr1 2787529 G A
Chr1 2787726 C G
Chr1 2787939 T A
Chr1 2788181 A C
Chr1 2788322 G C
Chr1 2788373 C T
Chr1 2788522 A G
Chr1 2788608 A G
Chr1 2788631 T C
Chr1 2788863 G T
Chr1 2788914 A G
Chr1 2788977 T C
Chr1 2788984 A G
Chr1 2789013 A G
Chr1 2789296 T C
Chr1 2789314 T C
Chr1 2789357 G A
Chr1 2789358 A G
Chr1 2789382 T C
Chr1 2789512 A G
Chr1 2789513 G A
Chr1 2789826 T C
Chr1 2789953 T G
Chr1 2790101 C A
Chr1 2790102 C A
Chr1 2790103 C A
Chr1 2790104 T A
Chr1 2790105 C A
Chr1 2790106 C A
Chr1 2790107 C A
Chr1 2790108 C A
Chr1 2790109 C A
Chr1 2790110 C A
Chr1 2790111 C A
Chr1 2790112 G A
Chr1 2790113 G A
Chr1 2790114 C A
Chr1 2790125 C A
Chr1 2790232 C A
Chr1 2790244 C T
Chr1 2790246 C T
Chr1 2790252 A G
Chr1 2790268 C T
Chr1 2790365 T C
Chr1 2790416 T A
Chr1 2790432 T G
Chr1 2790438 T C
Chr1 2790462 A T
Chr1 2790520 G A
Chr1 2790576 T C
Chr1 2790641 G A
Chr1 2790680 C T
Chr1 2790708 A T
Chr1 2790718 G T
Chr1 2790722 A G
Chr1 2790725 C T
Chr1 2790836 A G
Chr1 2790849 G A
Chr1 2790857 G A
Chr1 2790878 T C
Chr1 2790966 C T
Chr1 2790974 A G
Chr1 2790979 A G
Chr1 2791020 A C
Chr1 2791063 C T
Chr1 2791074 C T
Chr1 2791077 G A
Chr1 2791088 A G
Chr1 2791137 T C
Chr1 2791174 T G
Chr1 2791183 G A
Chr1 2791188 C A
Chr1 2791426 C T
Chr1 2792025 C A
Chr1 2792080 T G
Chr1 2792466 G T
Chr1 2793212 T C
Chr1 2793259 A G
Chr1 2793265 A G
Chr1 2794038 G A
Chr1 2794625 A G
Chr1 2794741 T C
Chr1 2795048 C T
Chr1 2795396 G T
Chr1 2795427 G A
Chr1 2795501 A G
Chr1 2795515 T G
Chr1 2795570 C T
Chr1 2795585 G A
Chr1 2795590 T A
Chr1 2795593 G A
Chr1 2795602 C T
Chr1 2795603 G A
Chr1 2795609 A T
Chr1 2795613 A T
Chr1 2795629 A G
Chr1 2795653 G A
Chr1 2795763 T A
Chr1 2795772 G T
Chr1 2795848 C T
Chr1 2796084 C A
Chr1 2796242 G T
Chr1 2796290 C T
Chr1 2796312 G T
Chr1 2796374 C T
Chr1 2796377 A G
Chr1 2796414 T C
Chr1 2796423 C G
Chr1 2796461 G A
Chr1 2796466 G C
Chr1 2796539 G T
Chr1 2796621 T A
Chr1 2796627 G C
Chr1 2796638 C T
Chr1 2796639 G T
Chr1 2796683 C G
Chr1 2796685 C T
Chr1 2796694 C T
Chr1 2796695 C T
Chr1 2796702 T C
Chr1 2796715 G A
Chr1 2796736 T C
Chr1 2796742 T C
Chr1 2796764 C T
Chr1 2796884 G A
Chr1 2796910 A T
Chr1 2796915 G T
Chr1 2796917 C A
Chr1 2796918 A T
Chr1 2796920 G A
Chr1 2796926 C T
Chr1 2796927 T A
Chr1 2796966 A C
Chr1 2797038 C T
Chr1 2797073 T G
Chr1 2797076 G C
Chr1 2797077 A G
Chr1 2797078 A C
Chr1 2797103 A G
Chr1 2797254 A T
Chr1 2797398 T G
Chr1 2797417 T A
Chr1 2797582 C G
Chr1 2797636 G A
Chr1 2797931 T C
Chr1 2797998 T A
Chr1 2798294 T C
Chr1 2798313 G A
Chr1 2798323 G A
Chr1 2798536 C A
Chr1 2798549 G A
Chr1 2798554 A G
Chr1 2798831 T C
Chr1 2798871 G A
Chr1 2798958 C T
Chr1 2798978 T C
Chr1 2799002 T C
Chr1 2799061 T C
Chr1 2799094 A G
Chr1 2799105 T C
Chr1 2799265 A C
Chr1 2799288 G A
Chr1 2799378 C G
Chr1 2799384 T A
Chr1 2799390 C T
Chr1 2799425 G T
Chr1 2799584 G T
Chr1 2799664 G C
Chr1 2799666 T C
Chr1 2799709 T C
Chr1 2799712 G A
Chr1 2799778 C G
Chr1 2799791 T G
Chr1 2799821 G A
Chr1 2799910 T C
Chr1 2799955 G A
Chr1 2799966 T G
Chr1 2800116 T A
Chr1 2800117 T A
Chr1 2800180 G T
Chr1 2800279 A G
Chr1 2800317 T G
Chr1 2800339 T C
Chr1 2800380 T G
Chr1 2800428 T C
Chr1 2800477 G A
Chr1 2800523 G C
Chr1 2800532 G C
Chr1 2800539 C T
Chr1 2800613 T C
Chr1 2800628 A G
Chr1 2800629 T C
Chr1 2800631 C T
Chr1 2800641 A G
Chr1 2800643 T A
Chr1 2800645 G T
Chr1 2800652 A T
Chr1 2800668 C T
Chr1 2800675 C T
Chr1 2800679 C T
Chr1 2800694 C G
Chr1 2800717 C G
Chr1 2800737 G T
Chr1 2800739 T A
Chr1 2800741 T A
Chr1 2800757 T C
Chr1 2800768 T C
Chr1 2800779 G T
Chr1 2800788 A C
Chr1 2800805 A T
Chr1 2800808 T A
Chr1 2802286 A G
Chr1 2802419 A G
Chr1 2802510 C A
Chr1 2802513 A G
Chr1 2802514 T C
Chr1 2802515 C A
Chr1 2802532 T G
Chr1 2802555 C T
Chr1 2802565 G C
Chr1 2802612 G A
Chr1 2802636 C T
Chr1 2802725 C A
Chr1 2802747 T C
Chr1 2802774 T C
Chr1 2802857 G A
Chr1 2802973 T A
Chr1 2802978 G A
Chr1 2803431 C T
Chr1 2803452 G C
Chr1 2803458 C T
Chr1 2803469 C G
Chr1 2803471 T C
Chr1 2803485 A C
Chr1 2803487 A G
Chr1 2803488 C T
Chr1 2803515 C T
Chr1 2803521 A C
Chr1 2803639 C A
Chr1 2803743 T A
Chr1 2803778 G A
Chr1 2805311 T C
Chr1 2805414 T A
Chr1 2805457 G A
Chr1 2805474 A G
Chr1 2805491 A G
Chr1 2805498 T C
Chr1 2805551 G A
Chr1 2805559 C T
Chr1 2805644 A G
Chr1 2805662 T C
Chr1 2805695 T C
Chr1 2805763 A G
Chr1 2805764 T C
Chr1 2805766 G A
Chr1 2805780 T G
Chr1 2805790 G A
Chr1 2805840 G A
Chr1 2805898 A G
Chr1 2805954 A G
Chr1 2805987 G A
Chr1 2806056 A C
Chr1 2806247 C T
Chr1 2806314 C T
Chr1 2806332 A G
Chr1 2806339 T A
Chr1 2806353 G A
Chr1 2806378 T C
Chr1 2806381 A G
Chr1 2806383 T C
Chr1 2806417 A C
Chr1 2806421 G A
Chr1 2806441 C T
Chr1 2806560 A C
Chr1 2806598 T A
Chr1 2806715 G T
Chr1 2806720 G A
Chr1 2806721 A G
Chr1 2806734 T G
Chr1 2806736 C T
Chr1 2806737 G T
Chr1 2806738 C T
Chr1 2806749 A T
Chr1 2806806 G C
Chr1 2806903 G C
Chr1 2806968 T G
Chr1 2807031 C A
Chr1 2807075 T C
Chr1 2807086 G A
Chr1 2807094 G C
Chr1 2807107 C T
Chr1 2807118 T C
Chr1 2807151 A C
Chr1 2807170 G A
Chr1 2807176 A G
Chr1 2807196 C T
Chr1 2807241 G A
Chr1 2807302 C A
Chr1 2807306 T C
Chr1 2807325 C T
Chr1 2807335 C T
Chr1 2807341 A T
Chr1 2807357 A G
Chr1 2807360 T C
Chr1 2807362 A T
Chr1 2807392 A G
Chr1 2807526 A G
Chr1 2807534 C T
Chr1 2807591 C G
Chr1 2807615 G A
Chr1 2807624 A G
Chr1 2807675 A G
Chr1 2807688 A G
Chr1 2807689 G C
Chr1 2807748 G A
Chr1 2807749 G A
Chr1 2807762 G T
Chr1 2807767 A C
Chr1 2807779 G A
Chr1 2807824 A G
Chr1 2807833 G A
Chr1 2807842 A G
Chr1 2807850 A T
Chr1 2807912 G A
Chr1 2807958 G A
Chr1 2807962 T A
Chr1 2807975 T C
Chr1 2807978 C A
Chr1 2807997 G A
Chr1 2807999 T A
Chr1 2808007 A T
Chr1 2808008 A T
Chr1 2808009 A T
Chr1 2808010 A T
Chr1 2808011 A T
Chr1 2808022 C T
Chr1 2808041 G C
Chr1 2808092 G A
Chr1 2808197 T A
Chr1 2808228 T C
Chr1 2808259 C T
Chr1 2808302 T C
Chr1 2808327 T A
Chr1 2808328 C G
Chr1 2808346 A G
Chr1 2808408 T A
Chr1 2808409 C A
Chr1 2808423 A G
Chr1 2808486 C A
Chr1 2808569 A T
Chr1 2808589 C T
Chr1 2808638 C T
Chr1 2808639 C A
Chr1 2808686 T C
Chr1 2808693 T A
Chr1 2808867 C T
Chr1 2808973 T C
Chr1 2809019 C T
Chr1 2809022 C T
Chr1 2809055 C T
Chr1 2809075 G T
Chr1 2809120 T A
Chr1 2809122 G C
Chr1 2809123 C T
Chr1 2809181 G A
Chr1 2809344 C G
Chr1 2809357 A C
Chr1 2809461 C A
Chr1 2809470 A C
Chr1 2809477 C A
Chr1 2809481 C A
Chr1 2809544 G A
Chr1 2809582 T G
Chr1 2809753 A G
Chr1 2809763 C T
Chr1 2809764 G T
Chr1 2809778 A T
Chr1 2809779 G A
Chr1 2809783 A T
Chr1 2809792 T C
Chr1 2809808 T C
Chr1 2809822 T A
Chr1 2809824 A G
Chr1 2809833 C G
Chr1 2809854 A G
Chr1 2809866 G T
Chr1 2809873 G A
Chr1 2809913 A T
Chr1 2809938 A T
Chr1 2809981 C T
Chr1 2809994 C T
Chr1 2809997 A T
Chr1 2810000 A T
Chr1 2810024 C T
Chr1 2810031 T G
Chr1 2810040 C T
Chr1 2810042 G A
Chr1 2810141 C T
Chr1 2810148 A C
Chr1 2810221 G A
Chr1 2810223 C T
Chr1 2810225 A G
Chr1 2810231 G A
Chr1 2810270 T A
Chr1 2810283 C A
Chr1 2810413 T C
Chr1 2811021 A T
Chr1 2811060 C A
Chr1 2811077 G T
Chr1 2811266 C A
Chr1 2811322 T C
Chr1 2811395 C T
Chr1 2811471 C A
Chr1 2811494 C T
Chr1 2811549 C T
Chr1 2811560 C A
Chr1 2811688 A T
Chr1 2811712 G A
Chr1 2811793 G A
Chr1 2811932 A G
Chr1 2811933 T G
Chr1 2811953 G A
Chr1 2811956 A G
Chr1 2811972 C T
Chr1 2811974 C T
Chr1 2811976 A G
Chr1 2811977 A G
Chr1 2811979 C T
Chr1 2811987 C T
Chr1 2811988 C T
Chr1 2811997 A G
Chr1 2812010 A G
Chr1 2812024 G A
Chr1 2812077 A G
Chr1 2812117 A G
Chr1 2812240 G C
Chr1 2812327 A G
Chr1 2812606 G C
Chr1 2812702 A G
Chr1 2812708 T G
Chr1 2812747 T C
Chr1 2812748 G A
Chr1 2812749 T A
Chr1 2812753 T C
Chr1 2812793 G C
Chr1 2812819 C T
Chr1 2812820 G A
Chr1 2812849 G A
Chr1 2812966 G A
Chr1 2812983 C G
Chr1 2813073 A C
Chr1 2813074 T A
Chr1 2813075 T A
Chr1 2813077 C T
Chr1 2813078 C G
Chr1 2813147 T C
Chr1 2813154 G C
Chr1 2813243 T A
Chr1 2813341 A C
Chr1 2813351 G A
Chr1 2813391 G A
Chr1 2813397 T G
Chr1 2813430 G A
Chr1 2813451 C A
Chr1 2813454 G T
Chr1 2813456 C G
Chr1 2813474 T G
Chr1 2813537 G A
Chr1 2813582 C A
Chr1 2813649 T A
Chr1 2813727 T C
Chr1 2813734 T G
Chr1 2813744 T A
Chr1 2815247 C T
Chr1 2815252 T C
Chr1 2815261 A T
Chr1 2815264 A T
Chr1 2815265 G A
Chr1 2815272 T C
Chr1 2815278 C T
Chr1 2815322 T G
Chr1 2815332 C T
Chr1 2815338 G A
Chr1 2815339 T A
Chr1 2815345 G C
Chr1 2815347 C T
Chr1 2815351 A G
Chr1 2815357 C T
Chr1 2815361 T A
Chr1 2815370 G A
Chr1 2815380 G A
Chr1 2815395 G A
Chr1 2815407 T C
Chr1 2815411 C G
Chr1 2815425 A G
Chr1 2815437 T A
Chr1 2815444 G A
Chr1 2815456 T C
Chr1 2815488 C T
Chr1 2815505 A C
Chr1 2815512 G A
Chr1 2815515 G A
Chr1 2815527 C T
Chr1 2815540 C A
Chr1 2815543 C T
Chr1 2815553 G A
Chr1 2815562 G A
Chr1 2815684 C G
Chr1 2815715 C T
Chr1 2815725 C T
Chr1 2816043 G C
Chr1 2816199 G A
Chr1 2816345 C T
Chr1 2816466 A T
Chr1 2816521 G T
Chr1 2816531 C T
Chr1 2816561 A G
Chr1 2816570 G A
Chr1 2816587 T C
Chr1 2816664 A G
Chr1 2816758 C A
Chr1 2817029 C T
Chr1 2817163 A G
Chr1 2817454 A G
Chr1 2817691 G A
Chr1 2817896 T C
Chr1 2818590 T A
Chr1 2818757 G A
Chr1 2820693 T G
Chr1 2821960 A T
Chr1 2822584 C T
Chr1 2822600 G A
Chr1 2822608 G A
Chr1 2822652 A G
Chr1 2822765 G A
Chr1 2822787 A G
Chr1 2822807 C A
Chr1 2823359 T C
Chr1 2823374 C T
Chr1 2823395 A G
Chr1 2823438 A C
Chr1 2823475 C T
Chr1 2823662 A G
Chr1 2823669 G T
Chr1 2823739 T C
Chr1 2823795 G T
Chr1 2823807 C T
Chr1 2823845 C T
Chr1 2823856 T C
Chr1 2823940 T A
Chr1 2823946 G A
Chr1 2824039 T C
Chr1 2824100 C G
Chr1 2824920 G A
Chr1 2825015 G A
Chr1 2825131 T C
Chr1 2825172 A G
Chr1 2825289 A C
Chr1 2825320 C T
Chr1 2825332 T C
Chr1 2825345 A G
Chr1 2825350 C T
Chr1 2825393 A G
Chr1 2825437 G A
Chr1 2825447 T C
Chr1 2825466 A C
Chr1 2825471 A G
Chr1 2825483 C T
Chr1 2825489 G T
Chr1 2825507 T A
Chr1 2825530 T G
Chr1 2825537 A T
Chr1 2825555 A G
Chr1 2825564 A T
Chr1 2825565 A G
Chr1 2825766 G C
Chr1 2826140 T G
Chr1 2826690 C T
Chr1 2827027 A G
Chr1 2827986 G A
Chr1 2828517 C T
Chr1 2829078 C G
Chr1 2829360 C A
Chr1 2829448 A C
Chr1 2830054 A G
Chr1 2830168 T G
Chr1 2830176 C T
Chr1 2830178 A G
Chr1 2830179 G A
Chr1 2830182 G A
Chr1 2830189 G A
Chr1 2830190 C G
Chr1 2830201 T G
Chr1 2830203 T C
Chr1 2830213 G A
Chr1 2830288 G C
Chr1 2830318 G A
Chr1 2830427 T G
Chr1 2830466 G C
Chr1 2830537 G C
Chr1 2832366 T A
Chr1 2832413 G T
Chr1 2832426 G A
Chr1 2832431 C T
Chr1 2832480 A T
Chr1 2832498 C G
Chr1 2832504 T C
Chr1 2832517 C T
Chr1 2832538 G A
Chr1 2832543 G C
Chr1 2832559 C G
Chr1 2832564 G A
Chr1 2832590 T C
Chr1 2832684 G A
Chr1 2832688 T G
Chr1 2832867 G A
Chr1 2832870 G A
Chr1 2832888 C T
Chr1 2832889 A G
Chr1 2833026 C T
Chr1 2833029 G A
Chr1 2833044 A G
Chr1 2833179 T C
Chr1 2833191 G T
Chr1 2833236 A C
Chr1 2833260 G T
Chr1 2833263 C A
Chr1 2833272 T C
Chr1 2833344 C T
Chr1 2833377 A T
Chr1 2833593 A T
Chr1 2833785 T C
Chr1 2833787 G A
Chr1 2833939 C T
Chr1 2834133 C A
Chr1 2834214 G A
Chr1 2834316 T C
Chr1 2834344 T G
Chr1 2835025 T G
Chr1 2835029 G A
Chr1 2835053 G T
Chr1 2835090 G C
Chr1 2835145 G A
Chr1 2835148 C T
Chr1 2835172 A G
Chr1 2835175 C T
Chr1 2835241 C T
Chr1 2835267 C T
Chr1 2835269 A G
Chr1 2835296 C G
Chr1 2835318 A G
Chr1 2835322 G A
Chr1 2835329 A G
Chr1 2835359 T C
Chr1 2835401 T C
Chr1 2835425 A C
Chr1 2835432 T A
Chr1 2835434 G A
Chr1 2835452 C T
Chr1 2835463 A G
Chr1 2835469 T G
Chr1 2835483 G T
Chr1 2835529 C T
Chr1 2835550 G A
Chr1 2835611 G T
Chr1 2835629 A C
Chr1 2838845 A G
Chr1 2838860 G C
Chr1 2838864 C A
Chr1 2838873 A T
Chr1 2838885 C T
Chr1 2838943 G C
Chr1 2838945 G C
Chr1 2838947 A T
Chr1 2838951 C G
Chr1 2838953 C G
Chr1 2838960 G T
Chr1 2838963 T C
Chr1 2839009 A G
Chr1 2839045 G C
Chr1 2839056 T C
Chr1 2839075 T A
Chr1 2839076 G A
Chr1 2839185 C A
Chr1 2839195 A G
Chr1 2839199 C T
Chr1 2839263 T A
Chr1 2839371 C T
Chr1 2839409 T A
Chr1 2839456 T C
Chr1 2839500 G A
Chr1 2839509 C G
Chr1 2839521 T A
Chr1 2839567 C T
Chr1 2839588 T A
Chr1 2840450 C T
Chr1 2840457 T C
Chr1 2840468 T C
Chr1 2840492 C T
Chr1 2840496 G A
Chr1 2840504 A G
Chr1 2840505 C T
Chr1 2840507 A G
Chr1 2840529 T G
Chr1 2840530 T G
Chr1 2840531 T G
Chr1 2840532 C G
Chr1 2840533 A C
Chr1 2840535 G C
Chr1 2840554 G T
Chr1 2840567 C T
Chr1 2840568 C T
Chr1 2840569 A T
Chr1 2840570 C G
Chr1 2840573 T A
Chr1 2840593 G T
Chr1 2840692 C T
Chr1 2840764 G A
Chr1 2840772 A G
Chr1 2840787 C G
Chr1 2840816 G C
Chr1 2840828 C G
Chr1 2840863 G C
Chr1 2840876 C T
Chr1 2840927 A G
Chr1 2840996 C A
Chr1 2841002 T C
Chr1 2841082 G A
Chr1 2841101 T C
Chr1 2841131 G A
Chr1 2841146 C T
Chr1 2841159 C G
Chr1 2841160 A G
Chr1 2841200 T A
Chr1 2841221 T C
Chr1 2841228 A C
Chr1 2841231 T C
Chr1 2841234 C T
Chr1 2841237 A T
Chr1 2841246 G A
Chr1 2841302 A G
Chr1 2841307 C T
Chr1 2841310 A G
Chr1 2841311 C G
Chr1 2841336 A G
Chr1 2841343 A G
Chr1 2841348 C G
Chr1 2841382 G A
Chr1 2841425 T C
Chr1 2841435 A T
Chr1 2841455 A G
Chr1 2841467 G A
Chr1 2841471 G A
Chr1 2841472 A T
Chr1 2841473 A G
Chr1 2841477 A G
Chr1 2841488 C G
Chr1 2841491 C T
Chr1 2841499 G A
Chr1 2841501 G A
Chr1 2841509 A G
Chr1 2841619 C T
Chr1 2841632 C T
Chr1 2841633 G A
Chr1 2841647 A T
Chr1 2841670 T C
Chr1 2841682 C A
Chr1 2841694 C A
Chr1 2841852 T A
Chr1 2841887 G A
Chr1 2841896 C T
Chr1 2841950 G A
Chr1 2841969 G A
Chr1 2842040 A G
Chr1 2842134 G A
Chr1 2842205 G T
Chr1 2842252 A G
Chr1 2842442 T G
Chr1 2842555 C T
Chr1 2842573 T G
Chr1 2842672 A G
Chr1 2842794 A C
Chr1 2842830 G A
Chr1 2842851 A G
Chr1 2842882 A G
Chr1 2842905 G C
Chr1 2842919 G C
Chr1 2842970 C T
Chr1 2843077 T C
Chr1 2843352 G A
Chr1 2843405 T C
Chr1 2843423 G C
Chr1 2843550 A C
Chr1 2843627 T A
Chr1 2843655 G A
Chr1 2843667 G A
Chr1 2843723 G A
Chr1 2843786 A T
Chr1 2843835 G A
Chr1 2843874 A T
Chr1 2843902 A T
Chr1 2844118 G A
Chr1 2844126 G A
Chr1 2844143 A T
Chr1 2844147 A C
Chr1 2844175 T A
Chr1 2844186 G A
Chr1 2844239 C A
Chr1 2844741 G A
Chr1 2844749 C A
Chr1 2844762 C A
Chr1 2844771 T C
Chr1 2844783 T G
Chr1 2844804 T C
Chr1 2844876 T C
Chr1 2844909 T C
Chr1 2844985 C T
Chr1 2845187 C G
Chr1 2845477 A G
Chr1 2845537 G A
Chr1 2845594 G A
Chr1 2845760 G C
Chr1 2845859 C A
Chr1 2845888 G C
Chr1 2845933 A G
Chr1 2845934 T C
Chr1 2845935 C T
Chr1 2846090 C T
Chr1 2846114 T G
Chr1 2846116 T G
Chr1 2846120 T G
Chr1 2846126 T G
Chr1 2846135 T G
Chr1 2846157 A C
Chr1 2846158 T C
Chr1 2846162 G A
Chr1 2846163 G A
Chr1 2846164 G A
Chr1 2846166 C A
Chr1 2846172 A T
Chr1 2846174 T G
Chr1 2846175 G A
Chr1 2846176 C T
Chr1 2846177 A G
Chr1 2846178 C T
Chr1 2846181 T G
Chr1 2846182 A G
Chr1 2846184 G C
Chr1 2846204 C T
Chr1 2846269 T C
Chr1 2846270 C A
Chr1 2848038 T C
Chr1 2848137 G A
Chr1 2848196 G T
Chr1 2848385 G C
Chr1 2848466 A C
Chr1 2848467 G T
Chr1 2848706 G A
Chr1 2848722 C A
Chr1 2848841 C T
Chr1 2848885 A G
Chr1 2848904 G A
Chr1 2849016 A G
Chr1 2849044 G A
Chr1 2849091 A G
Chr1 2849094 G A
Chr1 2849127 C T
Chr1 2849262 A G
Chr1 2849289 C G
Chr1 2849328 C T
Chr1 2849384 T G
Chr1 2849524 T A
Chr1 2849577 G T
Chr1 2849601 G T
Chr1 2849605 C T
Chr1 2849644 A T
Chr1 2849647 G T
Chr1 2849656 A G
Chr1 2849688 A T
Chr1 2849690 C T
Chr1 2849694 C G
Chr1 2849707 G T
Chr1 2849709 C T
Chr1 2849711 T A
Chr1 2849724 T A
Chr1 2849753 G A
Chr1 2850017 T C
Chr1 2850019 C T
Chr1 2850020 A G
Chr1 2850021 T C
Chr1 2850055 C G
Chr1 2850061 T C
Chr1 2850307 C G
Chr1 2850726 G T
Chr1 2851299 C G
Chr1 2851848 A C
Chr1 2852766 A T
Chr1 2852982 C T
Chr1 2853019 T G
Chr1 2853174 C T
Chr1 2853196 T C
Chr1 2853238 G A
Chr1 2853335 G A
Chr1 2853488 A T
Chr1 2853797 T C
Chr1 2853843 G A
Chr1 2853853 C A
Chr1 2856832 C A
Chr1 2857905 C G
Chr1 2858655 G C
Chr1 2858746 G A
Chr1 2859165 C A
Chr1 2859366 T G
Chr1 2859427 A G
Chr1 2861012 G A
Chr1 2861392 A G
Chr1 2862063 C T
Chr1 2862095 G T
Chr1 2862096 C T
Chr1 2863432 C G
Chr1 2863481 C T
Chr1 2863816 G A
Chr1 2866531 C T
Chr1 2867991 G A
Chr1 2870283 G A
Chr1 2870904 C T
Chr1 2871172 A T
Chr1 2871764 A G
Chr1 2873014 G A
Chr1 2873180 T C
Chr1 2874744 A G
Chr1 2874949 G A
Chr1 2874995 T C
Chr1 2875055 C T
Chr1 2875074 G A
Chr1 2875267 C T
Chr1 2875275 C T
Chr1 2875276 A G
Chr1 2875363 A C
Chr1 2875367 C T
Chr1 2875385 T C
Chr1 2875427 C A
Chr1 2875470 G A
Chr1 2875523 G A
Chr1 2875530 A G
Chr1 2875538 G T
Chr1 2875547 G A
Chr1 2875559 A G
Chr1 2875594 G A
Chr1 2875677 A G
Chr1 2875682 G A
Chr1 2875693 G A
Chr1 2875697 C T
Chr1 2875701 T A
Chr1 2875711 T C
Chr1 2875713 C T
Chr1 2875762 G A
Chr1 2875768 T A
Chr1 2875782 T A
Chr1 2875797 C G
Chr1 2875853 C A
Chr1 2875854 C T
Chr1 2875855 A T
Chr1 2875857 A T
Chr1 2875858 T A
Chr1 2875861 G A
Chr1 2875865 G T
Chr1 2875871 C T
Chr1 2875893 T A
Chr1 2875905 A C
Chr1 2875941 C T
Chr1 2875978 C T
Chr1 2876012 C A
Chr1 2876103 A T
Chr1 2876125 C A
Chr1 2876136 A T
Chr1 2876161 G A
Chr1 2876187 G A
Chr1 2876193 A G
Chr1 2876268 C T
Chr1 2876283 G A
Chr1 2876288 T C
Chr1 2876295 A T
Chr1 2876297 A C
Chr1 2876433 C A
Chr1 2876916 T C
Chr1 2877496 G A
Chr1 2877512 C T
Chr1 2877700 T C
Chr1 2877752 A G
Chr1 2878009 C A
Chr1 2878113 G A
Chr1 2879056 A G
Chr1 2879089 A C
Chr1 2879680 A G
Chr1 2879863 A G
Chr1 2880376 A C
Chr1 2880514 G A
Chr1 2880941 A G
Chr1 2881554 A G
Chr1 2882007 C A
Chr1 2882644 C G
Chr1 2882691 C A
Chr1 2882695 G T
Chr1 2882696 G C
Chr1 2882923 C G
Chr1 2883034 G A
Chr1 2883338 T C
Chr1 2883346 C T
Chr1 2883362 T C
Chr1 2883366 A T
Chr1 2883389 G A
Chr1 2883408 G A
Chr1 2883442 C T
Chr1 2883445 G A
Chr1 2883486 G A
Chr1 2883493 A G
Chr1 2883531 A G
Chr1 2883542 A G
Chr1 2883552 A G
Chr1 2883554 A G
Chr1 2883768 A G
Chr1 2883804 T C
Chr1 2883931 A G
Chr1 2884016 A G
Chr1 2884052 A T
Chr1 2884057 A C
Chr1 2884066 A G
Chr1 2884074 C G
Chr1 2884075 G A
Chr1 2884165 C T
Chr1 2884167 C T
Chr1 2884189 T C
Chr1 2884251 C A
Chr1 2884382 C T
Chr1 2884392 G A
Chr1 2884519 C T
Chr1 2884823 T C
Chr1 2884825 G A
Chr1 2885017 G A
Chr1 2885127 A T
Chr1 2885131 C T
Chr1 2885240 G A
Chr1 2885636 A T
Chr1 2885914 T C
Chr1 2885967 C T
Chr1 2886071 T C
Chr1 2886093 G T
Chr1 2886131 C T
Chr1 2886138 A G
Chr1 2886156 G A
Chr1 2886167 A C
Chr1 2886175 G A
Chr1 2886186 G A
Chr1 2886279 T C
Chr1 2886291 A G
Chr1 2886303 G A
Chr1 2886332 C T
Chr1 2886362 T C
Chr1 2886396 T C
Chr1 2886456 C T
Chr1 2886568 G A
Chr1 2886653 A C
Chr1 2886670 T C
Chr1 2886753 C G
Chr1 2886754 A G
Chr1 2886859 A T
Chr1 2886901 T C
Chr1 2886926 G T
Chr1 2886928 G A
Chr1 2886933 G A
Chr1 2886963 C T
Chr1 2886991 G A
Chr1 2887013 G A
Chr1 2887090 C T
Chr1 2887112 T C
Chr1 2887120 T C
Chr1 2887140 G T
Chr1 2887170 G A
Chr1 2887180 T C
Chr1 2887249 A G
Chr1 2887282 A T
Chr1 2887331 T C
Chr1 2887465 C G
Chr1 2887510 G C
Chr1 2888369 C T
Chr1 2888625 A G
Chr1 2889032 A G
Chr1 2889564 A C
Chr1 2889841 C T
Chr1 2889873 G T
Chr1 2890437 G T
Chr1 2890831 C G
Chr1 2890832 A C
Chr1 2891474 A G
Chr1 2891574 C T
Chr1 2891595 A G
Chr1 2892122 C A
Chr1 2892146 G A
Chr1 2892501 T C
Chr1 2892528 T A
Chr1 2892682 T C
Chr1 2892726 A T
Chr1 2892755 A G
Chr1 2892757 G A
Chr1 2892807 G A
Chr1 2893116 A G
Chr1 2893180 C T
Chr1 2893274 T G
Chr1 2893306 T C
Chr1 2893319 A G
Chr1 2893403 G A
Chr1 2893467 A G
Chr1 2893478 G T
Chr1 2893503 C T
Chr1 2893546 G A
Chr1 2893569 A C
Chr1 2893623 T C
Chr1 2893641 T C
Chr1 2893658 T A
Chr1 2893687 T C
Chr1 2893689 C T
Chr1 2893975 C T
Chr1 2893994 T G
Chr1 2894247 A G
Chr1 2894313 A C
Chr1 2894335 G A
Chr1 2894346 T G
Chr1 2894364 A C
Chr1 2894419 C T
Chr1 2894422 T C
Chr1 2894516 G T
Chr1 2894534 A T
Chr1 2894541 G A
Chr1 2894595 G A
Chr1 2894606 C T
Chr1 2894676 G A
Chr1 2894699 A G
Chr1 2894897 T G
Chr1 2895285 G A
Chr1 2895302 A G
Chr1 2895406 G T
Chr1 2895415 T C
Chr1 2895459 A G
Chr1 2895508 G A
Chr1 2895542 G A
Chr1 2895563 A C
Chr1 2895587 T C
Chr1 2895598 A C
Chr1 2895673 T C
Chr1 2895755 A G
Chr1 2895806 A G
Chr1 2896144 T C
Chr1 2897058 G T
Chr1 2897161 C G
Chr1 2897299 T C
Chr1 2897542 T C
Chr1 2897575 T C
Chr1 2897578 G C
Chr1 2897604 A T
Chr1 2897620 T C
Chr1 2897796 G A
Chr1 2897816 T G
Chr1 2897817 G A
Chr1 2897825 C A
Chr1 2897837 C T
Chr1 2897844 G T
Chr1 2897917 T A
Chr1 2897942 C T
Chr1 2897945 G A
Chr1 2897949 G T
Chr1 2897999 T A
Chr1 2898018 T G
Chr1 2898041 C T
Chr1 2898054 C T
Chr1 2898058 C T
Chr1 2898060 T A
Chr1 2898079 C G
Chr1 2898088 T G
Chr1 2898093 G C
Chr1 2898453 T C
Chr1 2898471 A G
Chr1 2898473 A G
Chr1 2898519 C T
Chr1 2898540 C G
Chr1 2898551 G C
Chr1 2898554 C T
Chr1 2898582 G A
Chr1 2898586 C A
Chr1 2898650 G A
Chr1 2898692 A G
Chr1 2898745 T C
Chr1 2898788 G T
Chr1 2898794 A T
Chr1 2898823 G T
Chr1 2898837 C A
Chr1 2899015 G A
Chr1 2899127 A C
Chr1 2899221 G A
Chr1 2899489 G A
Chr1 2899538 T C
Chr1 2899556 C A
Chr1 2899597 T C
Chr1 2899600 C T
Chr1 2899604 G A
Chr1 2899605 G A
Chr1 2899647 G T
Chr1 2899709 G A
Chr1 2899725 A C
Chr1 2899791 A G
Chr1 2899806 A G
Chr1 2899999 T C
Chr1 2900021 C T
Chr1 2900025 G A
Chr1 2900109 C A
Chr1 2900116 G A
Chr1 2900162 G T
Chr1 2900196 C T
Chr1 2900207 A C
Chr1 2900517 A G
Chr1 2900545 T A
Chr1 2900552 G T
Chr1 2900583 T C
Chr1 2900618 A G
Chr1 2900643 G T
Chr1 2900678 C T
Chr1 2900682 G C
Chr1 2900694 C T
Chr1 2900700 A G
Chr1 2900720 C A
Chr1 2900776 G A
Chr1 2900795 T G
Chr1 2900845 T C
Chr1 2900866 A G
Chr1 2901035 C T
Chr1 2901047 T C
Chr1 2901059 G A
Chr1 2901090 C T
Chr1 2901148 T C
Chr1 2901154 T C
Chr1 2901185 A G
Chr1 2901189 T C
Chr1 2901219 C A
Chr1 2901289 C T
Chr1 2901306 A T
Chr1 2901350 A G
Chr1 2901389 T A
Chr1 2901420 C G
Chr1 2901493 C T
Chr1 2901524 T A
Chr1 2901582 A G
Chr1 2901622 T A
Chr1 2901624 T C
Chr1 2901626 T A
Chr1 2901650 G A
Chr1 2901652 T C
Chr1 2901669 T G
Chr1 2901692 T C
Chr1 2901753 C G
Chr1 2901777 G A
Chr1 2902023 C T
Chr1 2902057 T C
Chr1 2902062 G C
Chr1 2902075 T C
Chr1 2902077 T C
Chr1 2902079 G A
Chr1 2902100 A T
Chr1 2902106 T A
Chr1 2902125 G T
Chr1 2902194 G A
Chr1 2902243 A G
Chr1 2902257 A G
Chr1 2902282 A C
Chr1 2902286 A T
Chr1 2902288 T A
Chr1 2902330 C T
Chr1 2902367 T C
Chr1 2902374 G C
Chr1 2902408 T C
Chr1 2902426 G A
Chr1 2902437 A T
Chr1 2902459 C T
Chr1 2902492 A T
Chr1 2902528 G A
Chr1 2902529 C T
Chr1 2902716 G A
Chr1 2902745 T C
Chr1 2902764 A G
Chr1 2902788 T C
Chr1 2902795 T C
Chr1 2902872 T C
Chr1 2902878 T A
Chr1 2902884 A G
Chr1 2902969 A G
Chr1 2902973 T C
Chr1 2902974 G A
Chr1 2903006 T C
Chr1 2903007 A C
Chr1 2903092 T C
Chr1 2903104 G A
Chr1 2903164 C T
Chr1 2903292 A C
Chr1 2903322 T C
Chr1 2903347 C G
Chr1 2903405 G T
Chr1 2903425 A C
Chr1 2903459 T C
Chr1 2903473 C A
Chr1 2903474 C T
Chr1 2903478 C A
Chr1 2903528 T C
Chr1 2903563 G A
Chr1 2903564 G C
Chr1 2903575 A G
Chr1 2903576 C T
Chr1 2903600 C T
Chr1 2903601 C T
Chr1 2903617 A G
Chr1 2903660 T A
Chr1 2903741 A G
Chr1 2903786 T A
Chr1 2903813 C G
Chr1 2903840 T A
Chr1 2903842 A G
Chr1 2903943 T C
Chr1 2903964 T G
Chr1 2904112 T C
Chr1 2904118 G T
Chr1 2904130 A G
Chr1 2904143 G T
Chr1 2904159 G A
Chr1 2904196 G T
Chr1 2904403 C T
Chr1 2904428 G A
Chr1 2904431 G T
Chr1 2904436 G T
Chr1 2904456 C G
Chr1 2904613 G A
Chr1 2904647 A G
Chr1 2904724 G T
Chr1 2904754 C T
Chr1 2904767 C T
Chr1 2904825 C T
Chr1 2904940 T C
Chr1 2904942 G C
Chr1 2904943 T G
Chr1 2904965 A C
Chr1 2905023 G A
Chr1 2905054 C G
Chr1 2905093 C A
Chr1 2905106 T G
Chr1 2905163 A T
Chr1 2905167 A G
Chr1 2905168 A C
Chr1 2905180 G T
Chr1 2905198 G T
Chr1 2905227 A G
Chr1 2905244 T C
Chr1 2905448 A G
Chr1 2905477 T C
Chr1 2905489 T A
Chr1 2905552 C G
Chr1 2905559 T C
Chr1 2905568 T C
Chr1 2905569 G A
Chr1 2905583 C T
Chr1 2905633 C T
Chr1 2905660 T C
Chr1 2905759 A G
Chr1 2905763 G A
Chr1 2905819 A T
Chr1 2905867 T C
Chr1 2905908 C T
Chr1 2905952 T C
Chr1 2905961 C T
Chr1 2906077 T C
Chr1 2906078 A T
Chr1 2906163 T A
Chr1 2906209 G T
Chr1 2906239 G C
Chr1 2906449 T C
Chr1 2906459 A T
Chr1 2906462 G T
Chr1 2906592 G A
Chr1 2906759 C T
Chr1 2906790 T A
Chr1 2906837 T G
Chr1 2906898 G T
Chr1 2906906 C T
Chr1 2906935 A G
Chr1 2906963 G A
Chr1 2906983 A G
Chr1 2907001 C T
Chr1 2907014 G A
Chr1 2907024 G T
Chr1 2907053 T A
Chr1 2907075 T C
Chr1 2907097 A G
Chr1 2907254 A G
Chr1 2907307 C T
Chr1 2907346 C T
Chr1 2907356 C T
Chr1 2907369 A G
Chr1 2907457 A G
Chr1 2907474 C A
Chr1 2907478 C T
Chr1 2907481 T G
Chr1 2907539 G A
Chr1 2907559 T A
Chr1 2907563 T G
Chr1 2907576 G A
Chr1 2907583 T C
Chr1 2907600 C T
Chr1 2907604 C T
Chr1 2907605 A G
Chr1 2907608 T C
Chr1 2907616 G T
Chr1 2907629 T A
Chr1 2911268 G A
Chr1 2911269 C T
Chr1 2911294 T G
Chr1 2911550 G C
Chr1 2911559 G T
Chr1 2911613 C T
Chr1 2911636 A G
Chr1 2911640 C G
Chr1 2911645 G A
Chr1 2911659 C G
Chr1 2911663 G A
Chr1 2911668 T G
Chr1 2911674 A G
Chr1 2911725 T A
Chr1 2911743 G T
Chr1 2911745 C G
Chr1 2911755 T G
Chr1 2911776 A G
Chr1 2911778 C A
Chr1 2911997 C T
Chr1 2912055 C A
Chr1 2912089 A C
Chr1 2912095 T C
Chr1 2912102 C T
Chr1 2912126 C T
Chr1 2912683 A G
Chr1 2912690 T A
Chr1 2913149 T C
Chr1 2913758 T C
Chr1 2913821 C G
Chr1 2914802 T A
Chr1 2915202 C T
Chr1 2915409 G A
Chr1 2915421 T A
Chr1 2915861 G C
Chr1 2915878 T A
Chr1 2916257 C G
Chr1 2916296 G A
Chr1 2916403 T C
Chr1 2916666 A G
Chr1 2916968 G T
Chr1 2917104 C T
Chr1 2917796 C T
Chr1 2930507 G A
Chr1 2930518 T G
Chr1 2932647 A G
Chr1 2932667 C T
Chr1 2932775 C T
Chr1 2932866 T C
Chr1 2935090 G A
Chr1 2935166 A G
Chr1 2935283 T C
Chr1 2935711 A G
Chr1 2935778 G A
Chr1 2935955 C T
Chr1 2936024 A G
Chr1 2936193 C T
Chr1 2936556 T G
Chr1 2936580 T C
Chr1 2936641 C T
Chr1 2936892 G A
Chr1 2936908 C T
Chr1 2936946 A G
Chr1 2937129 G A
Chr1 2937215 C T
Chr1 2937578 G A
Chr1 2937709 A T
Chr1 2937784 A G
Chr1 2937787 A G
Chr1 2937810 G A
Chr1 2937851 T C
Chr1 2937856 A G
Chr1 2937893 A G
Chr1 2937930 A C
Chr1 2938344 T C
Chr1 2938434 T C
Chr1 2938436 T C
Chr1 2940205 C T
Chr1 2940217 G T
Chr1 2940457 G A
Chr1 2940855 A C
Chr1 2940856 A G
Chr1 2941084 A C
Chr1 2941153 C T
Chr1 2941249 C T
Chr1 2941438 A T
Chr1 2941909 C A
Chr1 2941932 T C
Chr1 2941944 C T
Chr1 2941945 G A
Chr1 2941948 G A
Chr1 2941958 G A
Chr1 2941969 A G
Chr1 2941973 A C
Chr1 2941974 T C
Chr1 2941979 T C
Chr1 2942004 G A
Chr1 2942038 A G
Chr1 2942056 G A
Chr1 2942062 C T
Chr1 2942078 C T
Chr1 2942096 G A
Chr1 2942163 G A
Chr1 2942288 G A
Chr1 2943005 T G
Chr1 2943006 G A
Chr1 2943265 T A
Chr1 2943377 T C
Chr1 2943397 A G
Chr1 2943457 T C
Chr1 2943511 G A
Chr1 2943525 G T
Chr1 2944114 A T
Chr1 2944794 C T
Chr1 2944861 G C
Chr1 2944956 G T
Chr1 2945421 G T
Chr1 2945601 C T
Chr1 2945641 C T
Chr1 2945888 C T
Chr1 2945980 A T
Chr1 2946111 T A
Chr1 2946355 G A
Chr1 2946477 T C
Chr1 2946591 C T
Chr1 2946917 A C
Chr1 2946998 T A
Chr1 2947166 C T
Chr1 2947232 A C
Chr1 2947252 C T
Chr1 2947259 A G
Chr1 2947267 A G
Chr1 2947322 C T
Chr1 2947323 A G
Chr1 2947418 G A
Chr1 2947513 T C
Chr1 2947553 T A
Chr1 2947997 G A
Chr1 2948009 G A
Chr1 2948064 T C
Chr1 2948065 T C
Chr1 2948091 C T
Chr1 2948094 T C
Chr1 2948103 C T
Chr1 2948110 G A
Chr1 2948116 T C
Chr1 2993401 T C
Chr1 2993425 C G
Chr1 2993445 G A
Chr1 2993495 T G
Chr1 2993515 A G
Chr1 2993518 A G
Chr1 2993566 G A
Chr1 2993652 C T
Chr1 2994023 C A
Chr1 2994024 A T
Chr1 2994635 A G
Chr1 2994960 G A
Chr1 2994978 A T
Chr1 2994980 T A
Chr1 2994981 T C
Chr1 2995004 C A
Chr1 2995005 G A
Chr1 2995009 T G
Chr1 2995015 C T
Chr1 2995032 A T
Chr1 2995035 C T
Chr1 2995043 G A
Chr1 2995045 A G
Chr1 2995063 C A
Chr1 2996629 T C
Chr1 2996645 T A
Chr1 2996666 A T
Chr1 2996733 T A
Chr1 2996735 A T
Chr1 2996808 T G
Chr1 2996809 A G
Chr1 2996841 T A
Chr1 2996842 T G
Chr1 2996855 G A
Chr1 2996888 G A
Chr1 2996963 A G
Chr1 2997012 A G
Chr1 2997042 A T
Chr1 2997043 G C
Chr1 2997049 A G
Chr1 2997124 G A
Chr1 2997130 A G
Chr1 2997131 C A
Chr1 2997137 G A
Chr1 2997153 G C
Chr1 2997812 C T
Chr1 2998108 C T
Chr1 2998250 C A
Chr1 2998422 C T
Chr1 2998591 G T
Chr1 2998858 C A
Chr1 2999203 G A
Chr1 2999461 C G
Chr1 2999474 T G
Chr1 2999526 C T
Chr1 2999633 G A
Chr1 2999688 C T
Chr1 2999697 A G
Chr1 2999811 C T
Chr1 2999835 C T
Chr1 2999876 A G
Chr1 2999948 T C
Chr1 2999991 C T
Chr1 3000017 G A
Chr1 3000041 G A
Chr1 3000072 T C
Chr1 3000158 T C
Chr1 3000284 C T
Chr1 3000296 T A
Chr1 3000310 C T
Chr1 3000356 C T
Chr1 3000619 T C
Chr1 3000826 G A
Chr1 3001482 T A
Chr1 3002068 A G
Chr1 3002116 G A
Chr1 3003006 G A
Chr1 3003041 G A
Chr1 3003085 C T
Chr1 3003092 G A
Chr1 3003103 A G
Chr1 3003110 T C
Chr1 3003197 G A
Chr1 3003279 A G
Chr1 3003368 C T
Chr1 3003431 A C
Chr1 3003467 G A
Chr1 3003786 G A
Chr1 3004295 C T
Chr1 3004322 C T
Chr1 3004330 T C
Chr1 3004356 C T
Chr1 3004374 C A
Chr1 3004429 G C
Chr1 3004960 A G
Chr1 3005228 G A
Chr1 3005329 G A
Chr1 3005600 A T
Chr1 3005677 C G
Chr1 3006102 C T
Chr1 3006273 A C
Chr1 3006434 A T
Chr1 3006687 C A
Chr1 3006725 T G
Chr1 3006763 G A
Chr1 3007071 T C
Chr1 3007109 A T
Chr1 3007197 T C
Chr1 3007205 A G
Chr1 3007208 C T
Chr1 3007222 G A
Chr1 3007228 C T
Chr1 3007412 T A
Chr1 3007450 T C
Chr1 3007599 A G
Chr1 3007773 G A
Chr1 3007825 C T
Chr1 3007853 C T
Chr1 3007865 A G
Chr1 3007899 C G
Chr1 3008120 T C
Chr1 3008190 C T
Chr1 3008216 A G
Chr1 3008275 G A
Chr1 3008332 T A
Chr1 3008342 C G
Chr1 3008399 C A
Chr1 3008412 C T
Chr1 3008415 C T
Chr1 3008464 G A
Chr1 3008490 C A
Chr1 3008494 T C
Chr1 3008550 G A
Chr1 3008588 C T
Chr1 3008603 A G
Chr1 3009319 C T
Chr1 3009406 T C
Chr1 3009631 C T
Chr1 3010728 C A
Chr1 3010945 T C
Chr1 3010962 C T
Chr1 3010979 A G
Chr1 3011200 A C
Chr1 3011228 C T
Chr1 3011259 G A
Chr1 3011295 T A
Chr1 3011335 G A
Chr1 3011349 G A
Chr1 3011375 C T
Chr1 3011393 A G
Chr1 3011967 G C
Chr1 3012287 A G
Chr1 3012354 A G
Chr1 3012375 G A
Chr1 3012517 G A
Chr1 3012566 T G
Chr1 3012590 C T
Chr1 3012712 C G
Chr1 3012869 C T
Chr1 3012910 G T
Chr1 3012925 T C
Chr1 3012936 T C
Chr1 3013014 T C
Chr1 3013042 G A
Chr1 3013057 G A
Chr1 3013143 T C
Chr1 3013149 G T
Chr1 3013203 C T
Chr1 3013213 T C
Chr1 3013312 T C
Chr1 3013504 G A
Chr1 3013505 C T
Chr1 3013684 C T
Chr1 3013755 C T
Chr1 3013786 T C
Chr1 3013806 T C
Chr1 3013836 T G
Chr1 3013837 C T
Chr1 3013865 C T
Chr1 3013892 C T
Chr1 3013979 C T
Chr1 3013991 T C
Chr1 3014022 A G
Chr1 3014070 T C
Chr1 3014152 T C
Chr1 3014176 A G
Chr1 3014196 T C
Chr1 3014208 C T
Chr1 3014289 G A
Chr1 3014316 C T
Chr1 3014330 T C
Chr1 3014390 C T
Chr1 3014428 A G
Chr1 3014508 A C
Chr1 3014520 C T
Chr1 3014547 C A
Chr1 3014599 A G
Chr1 3014673 G A
Chr1 3014675 C A
Chr1 3014883 T G
Chr1 3015148 G A
Chr1 3015311 A G
Chr1 3015369 C T
Chr1 3015429 C T
Chr1 3015449 A G
Chr1 3015459 G A
Chr1 3015508 T C
Chr1 3015509 G C
Chr1 3015520 A C
Chr1 3015525 A C
Chr1 3015528 C G
Chr1 3015531 T G
Chr1 3015536 T C
Chr1 3015537 A C
Chr1 3015538 T C
Chr1 3015541 A T
Chr1 3015542 A T
Chr1 3015544 C G
Chr1 3015550 G A
Chr1 3015587 C T
Chr1 3015594 T C
Chr1 3015863 C T
Chr1 3016097 T A
Chr1 3016101 G A
Chr1 3016111 C T
Chr1 3016227 T C
Chr1 3016320 A G
Chr1 3016411 G A
Chr1 3016519 C T
Chr1 3016542 C T
Chr1 3016600 C A
Chr1 3016658 A G
Chr1 3016712 G A
Chr1 3016747 T C
Chr1 3016838 C T
Chr1 3017296 T C
Chr1 3017387 C T
Chr1 3017625 T C
Chr1 3017670 T G
Chr1 3017824 T A
Chr1 3017930 G A
Chr1 3017964 T C
Chr1 3017965 G A
Chr1 3018619 A G
Chr1 3018669 T C
Chr1 3018712 T C
Chr1 3018743 A G
Chr1 3018811 G A
Chr1 3018974 T C
Chr1 3019022 C T
Chr1 3019103 C T
Chr1 3019109 A G
Chr1 3019179 G A
Chr1 3019181 C T
Chr1 3019184 T C
Chr1 3019214 G A
Chr1 3019233 G A
Chr1 3019258 A T
Chr1 3019338 C T
Chr1 3019342 C T
Chr1 3019348 A G
Chr1 3019375 C T
Chr1 3019387 G A
Chr1 3019392 T C
Chr1 3019396 A G
Chr1 3019405 C T
Chr1 3019458 C T
Chr1 3019478 G A
Chr1 3019506 C T
Chr1 3019507 A G
Chr1 3019512 G A
Chr1 3019516 C T
Chr1 3019544 C G
Chr1 3019615 G A
Chr1 3019643 C T
Chr1 3019653 A G
Chr1 3019670 T C
Chr1 3019686 T C
Chr1 3019797 G T
Chr1 3019808 G A
Chr1 3019823 C A
Chr1 3019843 A T
Chr1 3019861 G A
Chr1 3020159 C T
Chr1 3020228 T C
Chr1 3020313 T C
Chr1 3020751 C T
Chr1 3020818 A G
Chr1 3020825 G A
Chr1 3020836 G A
Chr1 3020858 T A
Chr1 3020945 G A
Chr1 3020959 G A
Chr1 3021069 T A
Chr1 3021133 G A
Chr1 3021162 C G
Chr1 3021166 G A
Chr1 3021254 A G
Chr1 3021281 C G
Chr1 3021407 T C
Chr1 3021439 C G
Chr1 3021516 T C
Chr1 3021560 A T
Chr1 3021561 A T
Chr1 3021562 G A
Chr1 3021601 G A
Chr1 3021623 C T
Chr1 3021657 G A
Chr1 3021677 A C
Chr1 3021684 C G
Chr1 3021685 T A
Chr1 3021698 A G
Chr1 3021822 G T
Chr1 3021823 G A
Chr1 3021879 G A
Chr1 3022010 T C
Chr1 3022124 G A
Chr1 3022241 G A
Chr1 3022263 T C
Chr1 3022423 A G
Chr1 3022447 G A
Chr1 3022587 C T
Chr1 3022643 C T
Chr1 3022681 T C
Chr1 3022701 A G
Chr1 3022756 G A
Chr1 3022854 G A
Chr1 3022936 T G
Chr1 3022989 C G
Chr1 3023005 C T
Chr1 3023021 A G
Chr1 3023128 G A
Chr1 3023131 G A
Chr1 3023134 T C
Chr1 3023176 G A
Chr1 3023433 T C
Chr1 3023466 T C
Chr1 3023493 G A
Chr1 3023697 G A
Chr1 3023770 A G
Chr1 3023812 G A
Chr1 3023877 G A
Chr1 3023914 A G
Chr1 3023936 A G
Chr1 3027080 G A
Chr1 3027155 T C
Chr1 3027478 G A
Chr1 3027612 A G
Chr1 3027615 T A
Chr1 3027762 G T
Chr1 3027933 A T
Chr1 3027941 A T
Chr1 3027984 G A
Chr1 3027996 A T
Chr1 3028024 C T
Chr1 3028055 A G
Chr1 3028181 G T
Chr1 3028209 G A
Chr1 3028261 C T
Chr1 3028477 A G
Chr1 3028525 G A
Chr1 3028532 C G
Chr1 3028600 A G
Chr1 3028712 A G
Chr1 3028985 A G
Chr1 3041079 C T
Chr1 3041091 T C
Chr1 3041240 A G
Chr1 3041247 G A
Chr1 3041277 G A
Chr1 3041300 T C
Chr1 3041326 T C
Chr1 3041355 T A
Chr1 3041459 T A
Chr1 3041626 T C
Chr1 3041636 A G
Chr1 3041661 C T
Chr1 3041677 C A
Chr1 3041759 T A
Chr1 3042033 T C
Chr1 3042097 C T
Chr1 3042099 A G
Chr1 3042157 T C
Chr1 3042187 T C
Chr1 3042202 T A
Chr1 3042298 A G
Chr1 3042313 A C
Chr1 3042395 G A
Chr1 3042534 G A
Chr1 3042561 G A
Chr1 3042686 G A
Chr1 3042815 G A
Chr1 3042901 T C
Chr1 3042902 C G
Chr1 3042919 G T
Chr1 3042986 A G
Chr1 3043000 A G
Chr1 3043019 T G
Chr1 3043027 T C
Chr1 3043076 T G
Chr1 3043086 T C
Chr1 3043158 T C
Chr1 3043220 C T
Chr1 3043241 A G
Chr1 3043354 T C
Chr1 3043379 T C
Chr1 3043540 A G
Chr1 3043665 G A
Chr1 3043775 C T
Chr1 3043813 T C
Chr1 3043843 G A
Chr1 3043846 G A
Chr1 3043887 C T
Chr1 3043947 G A
Chr1 3043994 C T
Chr1 3044047 C T
Chr1 3044099 T G
Chr1 3044120 C T
Chr1 3044124 G A
Chr1 3044129 C T
Chr1 3044154 G A
Chr1 3044689 C A
Chr1 3045309 C G
Chr1 3045437 T A
Chr1 3045450 A T
Chr1 3045480 T C
Chr1 3045606 G A
Chr1 3045690 C T
Chr1 3045750 C A
Chr1 3045862 A T
Chr1 3046048 G A
Chr1 3046258 C T
Chr1 3046266 G A
Chr1 3046292 A G
Chr1 3046354 C T
Chr1 3046528 A G
Chr1 3046588 T A
Chr1 3046589 A T
Chr1 3046616 G A
Chr1 3046674 G C
Chr1 3046681 G A
Chr1 3046716 T A
Chr1 3048169 T A
Chr1 3048345 C T
Chr1 3048346 T C
Chr1 3048671 G A
Chr1 3048729 C G
Chr1 3048735 T A
Chr1 3048751 G C
Chr1 3048939 A G
Chr1 3048953 T C
Chr1 3049367 G C
Chr1 3049385 T C
Chr1 3049449 T C
Chr1 3049534 G A
Chr1 3049544 A G
Chr1 3049582 T C
Chr1 3049770 C A
Chr1 3049911 A G
Chr1 3050237 C T
Chr1 3050396 A G
Chr1 3051097 G T
Chr1 3051488 A G
Chr1 3051629 G A
Chr1 3051822 T C
Chr1 3051891 T A
Chr1 3051955 G A
Chr1 3052147 T A
Chr1 3052461 C A
Chr1 3052620 A T
Chr1 3052728 C G
Chr1 3053127 G A
Chr1 3053206 G A
Chr1 3053230 G A
Chr1 3053893 A C
Chr1 3054916 G C
Chr1 3055204 T C
Chr1 3055353 G A
Chr1 3055404 T C
Chr1 3055454 T C
Chr1 3055502 A T
Chr1 3055503 A T
Chr1 3056404 T G
Chr1 3056898 T C
Chr1 3056980 G A
Chr1 3057021 T C
Chr1 3057194 A C
Chr1 3057240 G A
Chr1 3057252 G T
Chr1 3057253 A G
Chr1 3057264 A G
Chr1 3057268 C A
Chr1 3057274 A G
Chr1 3057293 T C
Chr1 3057301 T C
Chr1 3057317 T C
Chr1 3057605 C T
Chr1 3057652 A G
Chr1 3057756 C A
Chr1 3057757 A G
Chr1 3057778 A G
Chr1 3057873 A G
Chr1 3057884 G A
Chr1 3057888 A G
Chr1 3057892 A G
Chr1 3057939 C T
Chr1 3057962 A C
Chr1 3057974 A T
Chr1 3057988 A G
Chr1 3057990 G A
Chr1 3058036 A G
Chr1 3058061 G C
Chr1 3058469 G T
Chr1 3058532 C T
Chr1 3058553 G A
Chr1 3058601 G A
Chr1 3059004 C A
Chr1 3059207 A T
Chr1 3059311 G C
Chr1 3059461 C T
Chr1 3059490 A G
Chr1 3059527 G A
Chr1 3059590 A G
Chr1 3059684 G A
Chr1 3059966 C T
Chr1 3060064 A G
Chr1 3060072 A G
Chr1 3060758 C A
Chr1 3060821 T C
Chr1 3060939 C A
Chr1 3061006 G A
Chr1 3061067 T C
Chr1 3061255 C G
Chr1 3061754 C T
Chr1 3061795 T C
Chr1 3061832 T A
Chr1 3061846 G A
Chr1 3062098 G A
Chr1 3062218 G A
Chr1 3062256 T C
Chr1 3062315 T C
Chr1 3062393 G A
Chr1 3062533 A G
Chr1 3062597 T C
Chr1 3062620 C T
Chr1 3062646 G A
Chr1 3062651 A G
Chr1 3062929 G A
Chr1 3064115 A C
Chr1 3064339 C T
Chr1 3065142 A T
Chr1 3065743 A G
Chr1 3065755 T C
Chr1 3066486 G A
Chr1 3067306 A T
Chr1 3067975 T C
Chr1 3068200 G A
Chr1 3068652 C A
Chr1 3068857 T A
Chr1 3069148 T G
Chr1 3069317 C T
Chr1 3069582 T C
Chr1 3070237 C A
Chr1 3070372 C T
Chr1 3070735 G A
Chr1 3070816 C T
Chr1 3071377 G A
Chr1 3071379 C A
Chr1 3071428 T C
Chr1 3071570 A G
Chr1 3071578 G A
Chr1 3071675 C G
Chr1 3071901 G A
Chr1 3071966 A C
Chr1 3071972 C T
Chr1 3072711 T C
Chr1 3072737 C G
Chr1 3072823 G T
Chr1 3075081 C G
Chr1 3075379 T C
Chr1 3075397 G A
Chr1 3075928 T C
Chr1 3077925 A G
Chr1 3079167 G C
Chr1 3079293 G T
Chr1 3079624 C T
Chr1 3079633 C T
Chr1 3079635 C T
Chr1 3079757 C T
Chr1 3079796 T A
Chr1 3079978 A C
Chr1 3080008 A C
Chr1 3080021 C T
Chr1 3080090 A G
Chr1 3080260 C T
Chr1 3080475 T C
Chr1 3081148 G A
Chr1 3081157 C A
Chr1 3081167 C T
Chr1 3081181 G A
Chr1 3081194 C T
Chr1 3081218 G A
Chr1 3081225 A T
Chr1 3081232 T C
Chr1 3081247 T A
Chr1 3081258 C A
Chr1 3081264 G A
Chr1 3081267 T C
Chr1 3081271 T C
Chr1 3081277 A G
Chr1 3081280 C A
Chr1 3081306 T C
Chr1 3081593 G A
Chr1 3081748 T G
Chr1 3081792 C T
Chr1 3081802 G A
Chr1 3081817 A G
Chr1 3081862 A G
Chr1 3081932 T G
Chr1 3081987 G C
Chr1 3081998 A G
Chr1 3082022 G A
Chr1 3082133 T C
Chr1 3082135 T C
Chr1 3082694 A T
Chr1 3082832 A T
Chr1 3082871 T C
Chr1 3082914 A C
Chr1 3082938 T C
Chr1 3082963 A C
Chr1 3083159 T C
Chr1 3083168 T A
Chr1 3083182 G A
Chr1 3083224 A T
Chr1 3083240 G T
Chr1 3083750 C A
Chr1 3084299 C A
Chr1 3084382 C T
Chr1 3084913 T C
Chr1 3084983 C T
Chr1 3084988 G C
Chr1 3085259 C T
Chr1 3086314 T C
Chr1 3086327 G C
Chr1 3086414 A G
Chr1 3086445 A G
Chr1 3086525 G A
Chr1 3086993 G A
Chr1 3087398 T G
Chr1 3087625 C A
Chr1 3087857 C T
Chr1 3087876 C A
Chr1 3088174 A C
Chr1 3088452 C A
Chr1 3088852 C T
Chr1 3088938 T C
Chr1 3089833 T A
Chr1 3089990 A G
Chr1 3090135 T C
Chr1 3090138 G A
Chr1 3090151 T A
Chr1 3090155 G C
Chr1 3090179 G A
Chr1 3090233 C T
Chr1 3090261 C T
Chr1 3090268 C A
Chr1 3090276 G A
Chr1 3090287 G A
Chr1 3090306 A G
Chr1 3090316 T G
Chr1 3090345 A G
Chr1 3090406 C A
Chr1 3090430 A T
Chr1 3090451 A T
Chr1 3090452 C T
Chr1 3090455 C T
Chr1 3090495 T G
Chr1 3091296 G A
Chr1 3091343 A C
Chr1 3091450 G T
Chr1 3091793 G A
Chr1 3092206 T C
Chr1 3092943 G A
Chr1 3092986 A G
Chr1 3093084 G A
Chr1 3094291 A G
Chr1 3094336 A C
Chr1 3094346 C T
Chr1 3094484 G A
Chr1 3094762 T G
Chr1 3094812 G A
Chr1 3094897 A G
Chr1 3094948 T C
Chr1 3095180 T C
Chr1 3095199 G A
Chr1 3095729 T A
Chr1 3095813 A T
Chr1 3095945 A G
Chr1 3096053 A G
Chr1 3096076 T A
Chr1 3096175 G A
Chr1 3096201 A C
Chr1 3096215 G A
Chr1 3096270 T C
Chr1 3096294 T G
Chr1 3096310 T C
Chr1 3096660 T A
Chr1 3097836 T C
Chr1 3098099 G T
Chr1 3098114 G A
Chr1 3098328 T C
Chr1 3098436 A G
Chr1 3098650 C A
Chr1 3098720 G T
Chr1 3098905 C A
Chr1 3099211 C A
Chr1 3100497 T C
Chr1 3100505 G T
Chr1 3100632 A G
Chr1 3100634 C T
Chr1 3100646 T C
Chr1 3100694 A G
Chr1 3100711 C T
Chr1 3100714 G A
Chr1 3100715 G A
Chr1 3100730 A G
Chr1 3100745 A G
Chr1 3100774 G A
Chr1 3100795 G A
Chr1 3100880 T A
Chr1 3100881 C T
Chr1 3100883 T G
Chr1 3100909 T A
Chr1 3100912 C T
Chr1 3100948 G A
Chr1 3100961 A G
Chr1 3100967 G A
Chr1 3100970 T C
Chr1 3100974 G A
Chr1 3100983 A T
Chr1 3100994 A G
Chr1 3101004 A G
Chr1 3101007 G T
Chr1 3101017 A G
Chr1 3101033 G A
Chr1 3101043 G A
Chr1 3101084 A G
Chr1 3101085 C T
Chr1 3101118 G A
Chr1 3101239 G A
Chr1 3101319 A G
Chr1 3101322 C T
Chr1 3101348 T C
Chr1 3101359 G A
Chr1 3101389 A T
Chr1 3101395 C A
Chr1 3101402 G T
Chr1 3101416 G A
Chr1 3101427 G A
Chr1 3101431 T G
Chr1 3101434 A G
Chr1 3101474 G C
Chr1 3101485 G C
Chr1 3101513 G A
Chr1 3101518 A T
Chr1 3101523 C T
Chr1 3101526 A G
Chr1 3101527 A T
Chr1 3101548 G A
Chr1 3101552 T A
Chr1 3101556 C A
Chr1 3101569 A G
Chr1 3101571 T C
Chr1 3101572 C T
Chr1 3101575 T C
Chr1 3101604 A G
Chr1 3101683 G T
Chr1 3101726 T A
Chr1 3101811 A G
Chr1 3101817 G A
Chr1 3101828 C A
Chr1 3101870 C T
Chr1 3101899 G A
Chr1 3101913 C T
Chr1 3101944 C T
Chr1 3101978 T C
Chr1 3101984 G A
Chr1 3101991 T C
Chr1 3102003 G A
Chr1 3102019 A T
Chr1 3102027 T C
Chr1 3102058 G A
Chr1 3102075 T C
Chr1 3102100 G A
Chr1 3102109 T C
Chr1 3102128 T G
Chr1 3102136 A T
Chr1 3102163 C T
Chr1 3102165 T C
Chr1 3102167 T C
Chr1 3102300 C T
Chr1 3102368 A G
Chr1 3102377 T C
Chr1 3102378 C T
Chr1 3102390 A G
Chr1 3102406 A G
Chr1 3102413 T C
Chr1 3102450 G T
Chr1 3102507 A G
Chr1 3102613 A G
Chr1 3102625 G A
Chr1 3102633 C T
Chr1 3102710 T C
Chr1 3102745 C T
Chr1 3102796 A G
Chr1 3102878 C T
Chr1 3102918 C T
Chr1 3102947 G A
Chr1 3102982 C T
Chr1 3103016 C T
Chr1 3103091 G A
Chr1 3103142 T C
Chr1 3103148 A G
Chr1 3103149 C T
Chr1 3103159 G A
Chr1 3103190 C A
Chr1 3103209 G A
Chr1 3103294 T G
Chr1 3103368 C A
Chr1 3103428 A G
Chr1 3103658 A T
Chr1 3103796 A C
Chr1 3103864 C T
Chr1 3104021 T C
Chr1 3104168 C T
Chr1 3104269 T C
Chr1 3104303 G A
Chr1 3104339 A G
Chr1 3104384 T G
Chr1 3104542 C T
Chr1 3104548 T C
Chr1 3104553 C A
Chr1 3104563 G A
Chr1 3104585 T C
Chr1 3104588 C A
Chr1 3104739 A G
Chr1 3104746 A G
Chr1 3104806 C T
Chr1 3104816 C T
Chr1 3104847 C A
Chr1 3104881 G A
Chr1 3104946 A C
Chr1 3104950 G A
Chr1 3104991 A T
Chr1 3105209 C T
Chr1 3105783 G A
Chr1 3106410 C T
Chr1 3106548 G T
Chr1 3106924 C T
Chr1 3107061 A G
Chr1 3107097 G A
Chr1 3107125 C T
Chr1 3107168 T C
Chr1 3108204 C T
Chr1 3108217 T C
Chr1 3108266 T C
Chr1 3108273 A G
Chr1 3108411 G T
Chr1 3108670 C G
Chr1 3109070 C T
Chr1 3109212 G T
Chr1 3109226 G T
Chr1 3109227 C T
Chr1 3109633 C A
Chr1 3109988 T G
Chr1 3110038 A G
Chr1 3110117 A G
Chr1 3110216 C T
Chr1 3110520 A C
Chr1 3110580 T C
Chr1 3111237 T C
Chr1 3111337 A G
Chr1 3113342 C A
Chr1 3113609 G A
Chr1 3114847 C T
Chr1 3115345 A G
Chr1 3115496 A T
Chr1 3115756 C G
Chr1 3116864 G T
Chr1 3118409 C T
Chr1 3118883 A C
Chr1 3119874 C A
Chr1 3120221 C T
Chr1 3120312 C A
Chr1 3120334 T G
Chr1 3120483 C T
Chr1 3120553 C T
Chr1 3120765 G C
Chr1 3121176 C T
Chr1 3121185 C A
Chr1 3121391 C T
Chr1 3121523 T G
Chr1 3122156 G C
Chr1 3122406 A G
Chr1 3122668 C G
Chr1 3122905 C A
Chr1 3123014 C G
Chr1 3123016 A T
Chr1 3123030 T A
Chr1 3123032 C T
Chr1 3123034 A G
Chr1 3123248 T C
Chr1 3123721 T A
Chr1 3123783 G A
Chr1 3124300 C A
Chr1 3124479 A C
Chr1 3124550 G A
Chr1 3124562 C T
Chr1 3124594 A C
Chr1 3124655 G T
Chr1 3124835 A G
Chr1 3124930 G C
Chr1 3125165 C T
Chr1 3125414 C G
Chr1 3126470 T C
Chr1 3126852 T C
Chr1 3127434 A G
Chr1 3127439 G A
Chr1 3127530 C T
Chr1 3128377 T G
Chr1 3128625 T C
Chr1 3128654 C T
Chr1 3128693 C T
Chr1 3128709 G A
Chr1 3128734 G A
Chr1 3128750 C T
Chr1 3128779 C A
Chr1 3128801 G T
Chr1 3128877 T C
Chr1 3128972 T C
Chr1 3129037 A G
Chr1 3129065 T C
Chr1 3129067 G A
Chr1 3129078 A G
Chr1 3129093 A G
Chr1 3129235 C T
Chr1 3129248 A G
Chr1 3129265 T C
Chr1 3129273 C T
Chr1 3129285 G A
Chr1 3129295 C T
Chr1 3129325 A T
Chr1 3129329 T C
Chr1 3129336 G A
Chr1 3129341 C T
Chr1 3129352 G A
Chr1 3129383 T C
Chr1 3129395 G A
Chr1 3129409 G C
Chr1 3129410 G A
Chr1 3129432 T C
Chr1 3129439 A C
Chr1 3129444 A G
Chr1 3129465 G C
Chr1 3129478 A G
Chr1 3129627 T C
Chr1 3129628 C A
Chr1 3129629 C A
Chr1 3129631 C T
Chr1 3129632 A C
Chr1 3129633 A T
Chr1 3129639 C T
Chr1 3129647 C T
Chr1 3129660 C T
Chr1 3129684 G T
Chr1 3129748 C A
Chr1 3129780 G T
Chr1 3129786 T C
Chr1 3129787 C A
Chr1 3129835 C G
Chr1 3130034 T C
Chr1 3130046 G C
Chr1 3130148 C A
Chr1 3130159 C G
Chr1 3130169 A T
Chr1 3130180 A G
Chr1 3130284 C G
Chr1 3130358 C T
Chr1 3130363 T A
Chr1 3130365 T C
Chr1 3130366 T C
Chr1 3130717 A T
Chr1 3130763 T G
Chr1 3130768 G A
Chr1 3130792 A C
Chr1 3130801 C T
Chr1 3130944 T G
Chr1 3131022 T C
Chr1 3131078 C T
Chr1 3131116 T C
Chr1 3131146 A T
Chr1 3131245 T A
Chr1 3131305 C T
Chr1 3131336 A G
Chr1 3131372 C T
Chr1 3131445 T C
Chr1 3131454 G A
Chr1 3131480 G A
Chr1 3131498 G A
Chr1 3131590 C T
Chr1 3131684 G A
Chr1 3131703 A T
Chr1 3131725 T C
Chr1 3131817 T A
Chr1 3132017 A G
Chr1 3132098 A G
Chr1 3132102 G T
Chr1 3132169 G C
Chr1 3132420 A G
Chr1 3132444 T G
Chr1 3132476 A T
Chr1 3132547 T A
Chr1 3132559 A G
Chr1 3132565 A T
Chr1 3132607 C T
Chr1 3132611 A T
Chr1 3132686 G A
Chr1 3132688 G A
Chr1 3132691 G A
Chr1 3132700 G C
Chr1 3132711 A G
Chr1 3132721 C T
Chr1 3132722 C T
Chr1 3132742 T A
Chr1 3132743 A G
Chr1 3132747 A G
Chr1 3132749 C T
Chr1 3132751 G C
Chr1 3132756 T C
Chr1 3132757 T C
Chr1 3132760 G T
Chr1 3132761 T C
Chr1 3132768 C T
Chr1 3132770 G A
Chr1 3132771 G T
Chr1 3132813 T A
Chr1 3132850 G A
Chr1 3132855 T C
Chr1 3132856 C T
Chr1 3132857 A G
Chr1 3132904 G A
Chr1 3133584 G A
Chr1 3133627 G T
Chr1 3133634 G A
Chr1 3133848 G T
Chr1 3134053 A G
Chr1 3134074 C A
Chr1 3134164 A G
Chr1 3134213 A T
Chr1 3134288 T C
Chr1 3134325 A G
Chr1 3134391 C A
Chr1 3134446 C G
Chr1 3134456 T G
Chr1 3134462 C A
Chr1 3134470 A G
Chr1 3134656 T G
Chr1 3134698 T C
Chr1 3134704 C T
Chr1 3134727 T C
Chr1 3134761 A C
Chr1 3134860 G A
Chr1 3134889 C T
Chr1 3134911 G A
Chr1 3134969 C T
Chr1 3135016 T C
Chr1 3135034 C T
Chr1 3135058 A G
Chr1 3135075 A G
Chr1 3135081 T G
Chr1 3135089 T A
Chr1 3135108 A T
Chr1 3136323 G A
Chr1 3136440 G A
Chr1 3136652 T G
Chr1 3136669 G T
Chr1 3136724 T C
Chr1 3136737 T C
Chr1 3136761 A C
Chr1 3136817 G T
Chr1 3168844 G C
Chr1 3168920 A C
Chr1 3168994 T C
Chr1 3169017 C T
Chr1 3169041 A G
Chr1 3169062 A C
Chr1 3169107 T G
Chr1 3169108 A C
Chr1 3169133 T G
Chr1 3169134 T C
Chr1 3169136 A C
Chr1 3169137 A T
Chr1 3169138 C A
Chr1 3169141 T A
Chr1 3169143 A C
Chr1 3169144 A C
Chr1 3169145 T C
Chr1 3169147 A T
Chr1 3169148 T G
Chr1 3169152 G C
Chr1 3169159 A G
Chr1 3169209 C T
Chr1 3169262 A G
Chr1 3169324 A G
Chr1 3169420 G T
Chr1 3169448 T C
Chr1 3169483 C A
Chr1 3169504 G A
Chr1 3169657 C T
Chr1 3169711 C T
Chr1 3169726 G C
Chr1 3169730 A G
Chr1 3169750 C T
Chr1 3169881 C A
Chr1 3169900 G A
Chr1 3169935 A C
Chr1 3169938 C T
Chr1 3169991 T A
Chr1 3170082 A T
Chr1 3170123 A G
Chr1 3170159 G A
Chr1 3170171 A T
Chr1 3170176 T G
Chr1 3170244 G A
Chr1 3170255 G A
Chr1 3170289 C T
Chr1 3170298 C A
Chr1 3170309 C T
Chr1 3170380 T A
Chr1 3170401 T C
Chr1 3170431 A G
Chr1 3170468 G C
Chr1 3170481 C T
Chr1 3170545 G A
Chr1 3170636 C A
Chr1 3170644 T C
Chr1 3170657 T C
Chr1 3170708 G A
Chr1 3170850 C A
Chr1 3170959 T C
Chr1 3170988 G A
Chr1 3171003 A C
Chr1 3171004 A G
Chr1 3171006 G A
Chr1 3171016 G T
Chr1 3171068 G A
Chr1 3171080 A G
Chr1 3171115 G A
Chr1 3171194 T A
Chr1 3171488 A T
Chr1 3171653 G A
Chr1 3171677 C A
Chr1 3171717 A G
Chr1 3171734 A C
Chr1 3171745 T C
Chr1 3171794 T C
Chr1 3171839 T A
Chr1 3171877 T A
Chr1 3171957 G C
Chr1 3172096 T C
Chr1 3172125 G A
Chr1 3172312 A G
Chr1 3172327 G A
Chr1 3172424 A T
Chr1 3172425 G A
Chr1 3172429 C T
Chr1 3172449 G A
Chr1 3172476 A G
Chr1 3172572 T C
Chr1 3172578 G C
Chr1 3172580 C T
Chr1 3172585 G A
Chr1 3172602 C T
Chr1 3172604 C T
Chr1 3172607 T A
Chr1 3172615 G A
Chr1 3172623 G A
Chr1 3172630 C T
Chr1 3172633 C T
Chr1 3172634 A G
Chr1 3172646 T C
Chr1 3172653 T C
Chr1 3172665 T C
Chr1 3172670 T C
Chr1 3172694 A G
Chr1 3172699 A T
Chr1 3172711 A G
Chr1 3172712 C T
Chr1 3172716 C T
Chr1 3172746 C G
Chr1 3172766 T C
Chr1 3172804 T G
Chr1 3172844 A G
Chr1 3172871 A G
Chr1 3172922 A G
Chr1 3172947 G C
Chr1 3173009 C T
Chr1 3173032 T C
Chr1 3173087 G T
Chr1 3173095 C T
Chr1 3173120 G A
Chr1 3173121 A G
Chr1 3173218 G A
Chr1 3173233 A T
Chr1 3173234 C T
Chr1 3173235 A T
Chr1 3173240 G T
Chr1 3173251 A G
Chr1 3173298 C T
Chr1 3173325 C A
Chr1 3173342 T C
Chr1 3173400 C T
Chr1 3173419 C A
Chr1 3173523 G T
Chr1 3173584 A G
Chr1 3173696 C T
Chr1 3173698 A G
Chr1 3173890 G A
Chr1 3174102 T G
Chr1 3174445 G A
Chr1 3174508 C T
Chr1 3174547 T C
Chr1 3174984 T C
Chr1 3175007 T C
Chr1 3175038 T A
Chr1 3175189 T A
Chr1 3175306 G A
Chr1 3175457 C T
Chr1 3175535 G A
Chr1 3176155 T G
Chr1 3176271 T C
Chr1 3176273 G A
Chr1 3176406 C T
Chr1 3176611 T C
Chr1 3176872 C A
Chr1 3177273 G A
Chr1 3177390 C T
Chr1 3177732 G T
Chr1 3177901 G A
Chr1 3177922 C G
Chr1 3178006 A G
Chr1 3178039 T C
Chr1 3178253 A G
Chr1 3178261 G A
Chr1 3178346 G A
Chr1 3178366 C A
Chr1 3178367 G A
Chr1 3178369 G T
Chr1 3178375 G A
Chr1 3178423 G A
Chr1 3178488 A G
Chr1 3178500 A G
Chr1 3178506 A T
Chr1 3178537 C T
Chr1 3178568 G T
Chr1 3178609 T A
Chr1 3178632 T C
Chr1 3178649 A T
Chr1 3178654 C T
Chr1 3178670 T A
Chr1 3178671 T G
Chr1 3190323 A T
Chr1 3190399 A C
Chr1 3190433 G A
Chr1 3190464 C T
Chr1 3190513 G A
Chr1 3190514 A C
Chr1 3190517 G A
Chr1 3190519 A C
Chr1 3190528 C A
Chr1 3190529 C A
Chr1 3190649 A T
Chr1 3190757 G C
Chr1 3190886 T C
Chr1 3190957 T C
Chr1 3190973 T G
Chr1 3191080 C G
Chr1 3191127 C T
Chr1 3191140 A C
Chr1 3191191 C G
Chr1 3191193 C T
Chr1 3191278 A G
Chr1 3191353 C G
Chr1 3191407 G A
Chr1 3191418 T C
Chr1 3191429 T C
Chr1 3191620 T C
Chr1 3191691 A G
Chr1 3191692 G A
Chr1 3191695 G T
Chr1 3191715 G A
Chr1 3191721 T G
Chr1 3191731 C T
Chr1 3191753 G A
Chr1 3191763 G T
Chr1 3192383 G A
Chr1 3192627 C T
Chr1 3192665 A G
Chr1 3192790 G A
Chr1 3192864 A G
Chr1 3192935 T C
Chr1 3192945 G A
Chr1 3192950 C A
Chr1 3192959 C T
Chr1 3192965 T C
Chr1 3192980 A G
Chr1 3192983 C T
Chr1 3192995 A T
Chr1 3192998 G T
Chr1 3193003 T G
Chr1 3193015 T A
Chr1 3193088 G A
Chr1 3193105 C T
Chr1 3193106 T C
Chr1 3193121 G A
Chr1 3193125 A G
Chr1 3193130 C T
Chr1 3193204 T G
Chr1 3193228 T C
Chr1 3193248 G T
Chr1 3193277 G C
Chr1 3193367 A G
Chr1 3193594 G A
Chr1 3193610 C T
Chr1 3193646 G T
Chr1 3193650 T C
Chr1 3193673 T C
Chr1 3193679 T C
Chr1 3193683 T C
Chr1 3193700 G A
Chr1 3193763 C T
Chr1 3193770 C G
Chr1 3193794 A G
Chr1 3193846 G A
Chr1 3193877 G A
Chr1 3193925 G A
Chr1 3193971 C T
Chr1 3194021 G A
Chr1 3194027 G A
Chr1 3194077 T C
Chr1 3194084 A G
Chr1 3194118 G A
Chr1 3194134 C T
Chr1 3194138 G A
Chr1 3194158 C T
Chr1 3194160 A G
Chr1 3194173 C A
Chr1 3194194 G A
Chr1 3194291 G A
Chr1 3194292 A G
Chr1 3194308 A G
Chr1 3194314 T C
Chr1 3194323 C T
Chr1 3194333 C T
Chr1 3194376 C T
Chr1 3194450 G A
Chr1 3194469 C T
Chr1 3194514 G A
Chr1 3194618 G A
Chr1 3194649 T C
Chr1 3194664 A G
Chr1 3194681 G A
Chr1 3194703 G A
Chr1 3194706 T C
Chr1 3194711 A G
Chr1 3194717 A G
Chr1 3194718 A G
Chr1 3194775 G A
Chr1 3194819 G A
Chr1 3194866 A G
Chr1 3194877 T C
Chr1 3194879 G A
Chr1 3194898 T C
Chr1 3194937 A G
Chr1 3195005 T C
Chr1 3195044 A G
Chr1 3195082 C A
Chr1 3195096 C T
Chr1 3195104 G A
Chr1 3195108 A G
Chr1 3195148 G A
Chr1 3195153 C T
Chr1 3195186 T C
Chr1 3195189 G A
Chr1 3195195 A G
Chr1 3195204 A G
Chr1 3195244 C T
Chr1 3195283 G A
Chr1 3195291 T C
Chr1 3195315 G A
Chr1 3195337 T G
Chr1 3195364 T C
Chr1 3195374 G A
Chr1 3195431 G A
Chr1 3195666 T G
Chr1 3195698 T C
Chr1 3195714 A T
Chr1 3195770 G A
Chr1 3195792 A G
Chr1 3195807 T C
Chr1 3195821 G A
Chr1 3195852 A T
Chr1 3195866 A T
Chr1 3195893 G T
Chr1 3195905 T C
Chr1 3195906 A G
Chr1 3195921 C T
Chr1 3195952 T C
Chr1 3196000 C T
Chr1 3196225 G A
Chr1 3196235 C G
Chr1 3196287 G A
Chr1 3196310 G A
Chr1 3196323 C T
Chr1 3196346 G C
Chr1 3196350 A G
Chr1 3196401 C A
Chr1 3196720 G A
Chr1 3196779 G A
Chr1 3197340 T C
Chr1 3197427 G A
Chr1 3197493 T C
Chr1 3197546 A C
Chr1 3198015 A T
Chr1 3198447 C G
Chr1 3199128 T A
Chr1 3199163 T A
Chr1 3200276 A G
Chr1 3200378 A T
Chr1 3200950 G A
Chr1 3201077 T C
Chr1 3202357 C T
Chr1 3202395 T A
Chr1 3202846 A G
Chr1 3203023 T C
Chr1 3203123 C A
Chr1 3203447 T A
Chr1 3203744 T A
Chr1 3203773 C T
Chr1 3204232 C A
Chr1 3204254 G C
Chr1 3204321 G C
Chr1 3204350 G T
Chr1 3204490 A T
Chr1 3204561 A C
Chr1 3205307 T C
Chr1 3205398 T C
Chr1 3205402 C A
Chr1 3205495 A G
Chr1 3205521 G A
Chr1 3205546 G T
Chr1 3205689 T G
Chr1 3205704 A T
Chr1 3205890 A C
Chr1 3205931 G A
Chr1 3206137 C G
Chr1 3206186 C T
Chr1 3206272 C T
Chr1 3206555 C G
Chr1 3206594 G A
Chr1 3206642 C T
Chr1 3206689 G A
Chr1 3206733 G A
Chr1 3206745 G A
Chr1 3206753 G A
Chr1 3206806 G T
Chr1 3206854 C T
Chr1 3206870 G A
Chr1 3206884 G A
Chr1 3206924 A C
Chr1 3206937 A T
Chr1 3206940 C T
Chr1 3206988 A G
Chr1 3207037 A G
Chr1 3207186 C A
Chr1 3207223 C T
Chr1 3208549 T A
Chr1 3209002 T C
Chr1 3209188 G A
Chr1 3209600 T C
Chr1 3209789 C A
Chr1 3209955 C T
Chr1 3210546 C G
Chr1 3210605 C A
Chr1 3211159 T G
Chr1 3212153 G T
Chr1 3212154 G T
Chr1 3212204 T A
Chr1 3213015 A G
Chr1 3213468 G A
Chr1 3213821 T C
Chr1 3213924 A G
Chr1 3214042 A C
Chr1 3214060 G T
Chr1 3214180 C T
Chr1 3214237 C T
Chr1 3221344 C T
Chr1 3221379 G A
Chr1 3221392 G A
Chr1 3221424 T C
Chr1 3221427 G A
Chr1 3221566 C T
Chr1 3221687 T C
Chr1 3221778 T C
Chr1 3221939 A G
Chr1 3222166 A G
Chr1 3222378 C T
Chr1 3223066 G A
Chr1 3223876 G A
Chr1 3224754 A G
Chr1 3224811 G A
Chr1 3224819 G A
Chr1 3224820 G A
Chr1 3225403 C T
Chr1 3225582 C A
Chr1 3225600 G A
Chr1 3225606 A G
Chr1 3225687 G A
Chr1 3225715 T G
Chr1 3225739 T A
Chr1 3225803 G A
Chr1 3227435 C T
Chr1 3227447 T C
Chr1 3227451 C A
Chr1 3227457 T C
Chr1 3227463 C T
Chr1 3227992 C T
Chr1 3228235 A T
Chr1 3228678 A G
Chr1 3228749 G A
Chr1 3229023 T G
Chr1 3230333 A G
Chr1 3230559 C T
Chr1 3231728 T C
Chr1 3231734 C G
Chr1 3231767 G A
Chr1 3231795 T C
Chr1 3231895 A G
Chr1 3231907 G A
Chr1 3232132 T C
Chr1 3232416 G A
Chr1 3232450 A T
Chr1 3232531 T C
Chr1 3232546 G A
Chr1 3232653 G A
Chr1 3232742 T C
Chr1 3232823 G A
Chr1 3233053 G T
Chr1 3233125 A G
Chr1 3233259 G A
Chr1 3233281 C T
Chr1 3233363 T C
Chr1 3233396 C T
Chr1 3233598 C T
Chr1 3233679 T C
Chr1 3233727 T C
Chr1 3233870 T C
Chr1 3233898 C T
Chr1 3233924 G T
Chr1 3234159 G A
Chr1 3234171 G C
Chr1 3234253 T C
Chr1 3234270 G A
Chr1 3234287 C T
Chr1 3234301 C T
Chr1 3234302 A G
Chr1 3234379 G A
Chr1 3234380 C T
Chr1 3234406 A G
Chr1 3234461 G A
Chr1 3234463 C A
Chr1 3234605 A G
Chr1 3234696 T A
Chr1 3234703 C T
Chr1 3234736 G C
Chr1 3234912 A G
Chr1 3234955 G A
Chr1 3234963 A G
Chr1 3235063 G A
Chr1 3235110 C T
Chr1 3235120 G C
Chr1 3235127 A G
Chr1 3235197 C A
Chr1 3235198 A G
Chr1 3235316 T C
Chr1 3235318 G A
Chr1 3235360 G A
Chr1 3235363 T C
Chr1 3235367 C T
Chr1 3235471 A G
Chr1 3235483 G A
Chr1 3235703 G A
Chr1 3235712 A G
Chr1 3235761 A G
Chr1 3235805 G T
Chr1 3235820 C T
Chr1 3235821 C T
Chr1 3235841 G A
Chr1 3235879 A G
Chr1 3235913 T C
Chr1 3236026 A C
Chr1 3236107 G A
Chr1 3236257 T C
Chr1 3236265 A C
Chr1 3236311 G A
Chr1 3236384 A T
Chr1 3236486 T C
Chr1 3236536 T A
Chr1 3236691 T G
Chr1 3237653 A G
Chr1 3238568 C A
Chr1 3238591 A C
Chr1 3238620 G A
Chr1 3238854 T A
Chr1 3238882 A G
Chr1 3238975 T C
Chr1 3239190 C T
Chr1 3239208 T A
Chr1 3239237 T C
Chr1 3239241 T C
Chr1 3239252 T G
Chr1 3239265 T G
Chr1 3239286 T C
Chr1 3239315 C T
Chr1 3239329 C A
Chr1 3239415 T C
Chr1 3239436 T G
Chr1 3239481 T C
Chr1 3239483 T C
Chr1 3239553 C A
Chr1 3239570 A T
Chr1 3239685 C G
Chr1 3239872 T C
Chr1 3240017 T G
Chr1 3240020 C G
Chr1 3240024 G C
Chr1 3240027 G C
Chr1 3240029 C G
Chr1 3240030 A G
Chr1 3240115 A G
Chr1 3240169 T C
Chr1 3240170 T C
Chr1 3240172 T C
Chr1 3240179 C T
Chr1 3240404 C A
Chr1 3240440 T G
Chr1 3240527 A G
Chr1 3240622 T C
Chr1 3240645 A C
Chr1 3240650 T C
Chr1 3240651 C T
Chr1 3240712 C T
Chr1 3240720 C T
Chr1 3240763 T C
Chr1 3240783 C A
Chr1 3240856 A T
Chr1 3257018 A G
Chr1 3257025 A G
Chr1 3257075 T C
Chr1 3257098 A G
Chr1 3257254 G C
Chr1 3257440 G A
Chr1 3257467 T A
Chr1 3257468 T A
Chr1 3257469 T C
Chr1 3257497 T C
Chr1 3257508 A G
Chr1 3257577 A C
Chr1 3257664 A T
Chr1 3257884 C T
Chr1 3257991 A G
Chr1 3258005 G C
Chr1 3258006 G A
Chr1 3258028 T C
Chr1 3258063 C T
Chr1 3258156 C T
Chr1 3258166 A G
Chr1 3258236 C T
Chr1 3258429 T C
Chr1 3258458 C T
Chr1 3258483 A C
Chr1 3258520 T C
Chr1 3258557 C T
Chr1 3258605 T C
Chr1 3258621 G A
Chr1 3258642 G T
Chr1 3258663 T C
Chr1 3258671 G A
Chr1 3258701 A G
Chr1 3258706 A G
Chr1 3258713 C T
Chr1 3258727 T A
Chr1 3258741 C T
Chr1 3258742 C A
Chr1 3258747 A G
Chr1 3258751 A G
Chr1 3258789 T C
Chr1 3258793 G T
Chr1 3258800 A G
Chr1 3258810 T C
Chr1 3258815 G A
Chr1 3258824 A G
Chr1 3258833 C T
Chr1 3258861 G C
Chr1 3259196 C T
Chr1 3259273 G A
Chr1 3259295 G C
Chr1 3259305 T C
Chr1 3259308 T A
Chr1 3259310 A T
Chr1 3259313 T C
Chr1 3259315 C G
Chr1 3259322 A C
Chr1 3259390 C T
Chr1 3259397 T A
Chr1 3259493 G T
Chr1 3259545 C T
Chr1 3259548 C T
Chr1 3259554 C A
Chr1 3259589 A T
Chr1 3259618 A G
Chr1 3259631 C T
Chr1 3259691 C T
Chr1 3259759 T C
Chr1 3259774 T C
Chr1 3259813 T C
Chr1 3259816 A G
Chr1 3259817 C T
Chr1 3259832 G T
Chr1 3259836 A G
Chr1 3259965 A C
Chr1 3260005 A C
Chr1 3260050 T C
Chr1 3260058 T C
Chr1 3260084 G A
Chr1 3260120 C T
Chr1 3260121 A G
Chr1 3260185 A C
Chr1 3260192 C T
Chr1 3260221 C A
Chr1 3260231 C G
Chr1 3260326 C G
Chr1 3260359 T C
Chr1 3260363 T C
Chr1 3260374 G A
Chr1 3260383 T A
Chr1 3260435 G A
Chr1 3260502 C T
Chr1 3260567 C T
Chr1 3260667 G A
Chr1 3260726 T G
Chr1 3260732 G A
Chr1 3260797 T C
Chr1 3260891 G C
Chr1 3260958 G A
Chr1 3260960 G C
Chr1 3260962 A G
Chr1 3260963 T C
Chr1 3261022 T C
Chr1 3261023 C A
Chr1 3261086 A G
Chr1 3261094 T C
Chr1 3261102 A G
Chr1 3261238 C T
Chr1 3261253 C A
Chr1 3261418 A G
Chr1 3261453 G A
Chr1 3261468 C T
Chr1 3261472 C A
Chr1 3261679 G A
Chr1 3261680 G T
Chr1 3261687 C T
Chr1 3261691 C A
Chr1 3261805 C T
Chr1 3261881 A C
Chr1 3261904 G C
Chr1 3262046 C T
Chr1 3262111 C A
Chr1 3262113 A C
Chr1 3262163 C G
Chr1 3262171 A C
Chr1 3262194 T C
Chr1 3262277 T C
Chr1 3262293 T C
Chr1 3262520 T C
Chr1 3262606 C T
Chr1 3262661 A G
Chr1 3262684 T C
Chr1 3262719 C T
Chr1 3262763 A G
Chr1 3262782 C T
Chr1 3262783 T C
Chr1 3262789 A G
Chr1 3262808 T C
Chr1 3262981 C T
Chr1 3262995 A G
Chr1 3263146 G A
Chr1 3263151 C T
Chr1 3263162 A T
Chr1 3263206 A T
Chr1 3263226 T C
Chr1 3263292 A G
Chr1 3263300 G A
Chr1 3263323 C A
Chr1 3263328 A G
Chr1 3263334 C A
Chr1 3263337 C T
Chr1 3263352 G A
Chr1 3263636 G A
Chr1 3263639 G A
Chr1 3263653 G C
Chr1 3263670 A T
Chr1 3263687 G C
Chr1 3263723 C G
Chr1 3263727 C T
Chr1 3263731 A C
Chr1 3263754 C T
Chr1 3263763 C A
Chr1 3263769 T C
Chr1 3263770 G A
Chr1 3263774 T C
Chr1 3263782 T C
Chr1 3263813 A G
Chr1 3263832 C T
Chr1 3263899 A T
Chr1 3263950 C T
Chr1 3274187 G A
Chr1 3274197 A T
Chr1 3274201 G A
Chr1 3274202 A G
Chr1 3274215 T A
Chr1 3274218 T C
Chr1 3274219 A C
Chr1 3274233 C A
Chr1 3274236 T C
Chr1 3274237 A G
Chr1 3274245 T C
Chr1 3274257 A G
Chr1 3274261 C T
Chr1 3274265 G A
Chr1 3274270 G A
Chr1 3274271 A G
Chr1 3274278 T C
Chr1 3274281 G C
Chr1 3274290 A C
Chr1 3274293 C G
Chr1 3274296 G A
Chr1 3274299 A C
Chr1 3274300 T A
Chr1 3274302 A G
Chr1 3274308 A C
Chr1 3274310 G C
Chr1 3274317 T A
Chr1 3274322 C T
Chr1 3274329 C A
Chr1 3274330 T A
Chr1 3274336 A C
Chr1 3274337 A G
Chr1 3274339 T G
Chr1 3274341 C A
Chr1 3274344 C T
Chr1 3274347 T G
Chr1 3274353 C T
Chr1 3274355 C T
Chr1 3274364 T C
Chr1 3274366 T A
Chr1 3274368 T A
Chr1 3274371 C A
Chr1 3274372 C A
Chr1 3274373 A C
Chr1 3274378 G A
Chr1 3274389 A G
Chr1 3274392 C A
Chr1 3274400 A T
Chr1 3274402 G T
Chr1 3274404 C T
Chr1 3274407 T G
Chr1 3274410 G A
Chr1 3274413 T C
Chr1 3274418 A G
Chr1 3274430 A C
Chr1 3274431 T C
Chr1 3274434 A G
Chr1 3274435 A T
Chr1 3274438 C A
Chr1 3274443 A T
Chr1 3274449 T C
Chr1 3274459 A T
Chr1 3274461 A G
Chr1 3274467 A G
Chr1 3274468 C T
Chr1 3274472 A C
Chr1 3274474 C A
Chr1 3274475 G A
Chr1 3274501 A T
Chr1 3274503 A G
Chr1 3274516 G C
Chr1 3274518 G A
Chr1 3274519 T C
Chr1 3274520 C A
Chr1 3274521 C T
Chr1 3274533 G A
Chr1 3274542 A G
Chr1 3274543 A G
Chr1 3274548 A C
Chr1 3274549 G A
Chr1 3274560 C T
Chr1 3274563 C G
Chr1 3274572 C T
Chr1 3274573 A G
Chr1 3274581 A C
Chr1 3274585 A G
Chr1 3274587 G A
Chr1 3274591 T G
Chr1 3274609 C A
Chr1 3274610 C G
Chr1 3274618 G T
Chr1 3274619 T C
Chr1 3274620 T C
Chr1 3274621 G A
Chr1 3274626 G A
Chr1 3274632 C T
Chr1 3274636 A T
Chr1 3274653 C A
Chr1 3274677 A G
Chr1 3274680 T G
Chr1 3274686 A C
Chr1 3274688 T A
Chr1 3274693 A G
Chr1 3274695 C G
Chr1 3274698 A T
Chr1 3274700 A G
Chr1 3274701 G T
Chr1 3274716 A G
Chr1 3274733 G A
Chr1 3274751 G A
Chr1 3274759 A G
Chr1 3274760 C A
Chr1 3274761 C T
Chr1 3274762 A T
Chr1 3274774 G A
Chr1 3274793 G A
Chr1 3274794 C A
Chr1 3274809 G A
Chr1 3274810 T A
Chr1 3274827 A G
Chr1 3274833 G A
Chr1 3274853 C G
Chr1 3274874 G A
Chr1 3274877 T C
Chr1 3274880 T C
Chr1 3274886 C T
Chr1 3274898 C A
Chr1 3274899 C T
Chr1 3274901 C T
Chr1 3274905 T G
Chr1 3274906 C T
Chr1 3274909 T A
Chr1 3274910 T C
Chr1 3274916 T C
Chr1 3274919 C T
Chr1 3274921 T A
Chr1 3274926 A G
Chr1 3274928 G A
Chr1 3274929 A C
Chr1 3274930 A T
Chr1 3274931 A G
Chr1 3274934 G A
Chr1 3274940 T G
Chr1 3274946 C T
Chr1 3274950 G A
Chr1 3274976 T C
Chr1 3274995 T C
Chr1 3275012 C T
Chr1 3275014 G A
Chr1 3275021 A G
Chr1 3275027 T A
Chr1 3275043 G A
Chr1 3275051 T C
Chr1 3275053 T G
Chr1 3275055 C G
Chr1 3275056 A G
Chr1 3275057 C T
Chr1 3275060 C T
Chr1 3275062 A C
Chr1 3275063 A C
Chr1 3275064 A T
Chr1 3275065 T A
Chr1 3275078 G A
Chr1 3275087 T C
Chr1 3275093 C A
Chr1 3275096 G A
Chr1 3275106 C G
Chr1 3275114 T C
Chr1 3275119 G C
Chr1 3275120 C T
Chr1 3275122 G C
Chr1 3275123 C A
Chr1 3275126 T C
Chr1 3275129 A T
Chr1 3275150 C T
Chr1 3275154 A T
Chr1 3275169 A T
Chr1 3275175 T C
Chr1 3275177 T C
Chr1 3275181 C A
Chr1 3275186 C G
Chr1 3275189 G A
Chr1 3275195 T C
Chr1 3275196 G A
Chr1 3275197 G A
Chr1 3275200 C T
Chr1 3275201 A G
Chr1 3275228 C T
Chr1 3275240 A G
Chr1 3275241 C G
Chr1 3275246 A G
Chr1 3275249 G A
Chr1 3275252 T C
Chr1 3275253 A T
Chr1 3275270 T C
Chr1 3275274 T A
Chr1 3275276 G A
Chr1 3275281 T C
Chr1 3275282 G T
Chr1 3275283 C A
Chr1 3275288 C T
Chr1 3275291 T C
Chr1 3275300 T C
Chr1 3275303 C G
Chr1 3275312 G A
Chr1 3275318 A G
Chr1 3275323 C G
Chr1 3275339 T C
Chr1 3275345 A C
Chr1 3275363 T C
Chr1 3275369 T C
Chr1 3275372 T C
Chr1 3275375 G A
Chr1 3275381 T C
Chr1 3275383 G A
Chr1 3275384 C T
Chr1 3275393 T A
Chr1 3275406 A G
Chr1 3275407 C T
Chr1 3275416 G A
Chr1 3275417 G A
Chr1 3275426 A C
Chr1 3275441 T C
Chr1 3275447 G T
Chr1 3275456 C G
Chr1 3275469 T A
Chr1 3275471 G C
Chr1 3275480 A G
Chr1 3275483 C A
Chr1 3275485 A G
Chr1 3275486 A C
Chr1 3275492 C T
Chr1 3275493 A G
Chr1 3275495 T A
Chr1 3275498 T C
Chr1 3275501 A T
Chr1 3275505 T C
Chr1 3275522 A G
Chr1 3275531 C T
Chr1 3275534 C T
Chr1 3275537 C T
Chr1 3275547 T C
Chr1 3275551 A G
Chr1 3275555 A G
Chr1 3275557 A C
Chr1 3275566 C T
Chr1 3275567 A G
Chr1 3275570 G A
Chr1 3275573 G T
Chr1 3275579 C G
Chr1 3275591 C A
Chr1 3275594 A T
Chr1 3275595 G A
Chr1 3275603 T A
Chr1 3275604 G A
Chr1 3275608 C T
Chr1 3275612 G T
Chr1 3275618 A G
Chr1 3275620 A T
Chr1 3275622 A G
Chr1 3275631 A C
Chr1 3275634 A C
Chr1 3275640 A G
Chr1 3275651 G T
Chr1 3275653 C A
Chr1 3275666 C A
Chr1 3275667 A T
Chr1 3275669 T C
Chr1 3275672 G A
Chr1 3275679 A G
Chr1 3275687 G C
Chr1 3275689 T A
Chr1 3275690 G T
Chr1 3275691 G T
Chr1 3275696 A G
Chr1 3275718 C A
Chr1 3275744 C T
Chr1 3275757 A G
Chr1 3275762 A T
Chr1 3275765 G T
Chr1 3275786 T C
Chr1 3275787 A G
Chr1 3275789 T G
Chr1 3275822 A G
Chr1 3275823 A G
Chr1 3275833 G C
Chr1 3275837 T C
Chr1 3275840 C T
Chr1 3275842 G A
Chr1 3275849 G C
Chr1 3275852 G A
Chr1 3275867 C T
Chr1 3275870 A G
Chr1 3275873 T C
Chr1 3275891 T A
Chr1 3275894 C G
Chr1 3275897 T C
Chr1 3275903 G A
Chr1 3275906 A G
Chr1 3275907 T C
Chr1 3275932 T C
Chr1 3275953 A T
Chr1 3275980 T C
Chr1 3275992 C T
Chr1 3276020 T C
Chr1 3276038 C T
Chr1 3276052 T G
Chr1 3276058 G A
Chr1 3276090 G C
Chr1 3276107 T C
Chr1 3276114 C T
Chr1 3276140 T C
Chr1 3276168 G A
Chr1 3276180 A T
Chr1 3276319 T C
Chr1 3276326 A G
Chr1 3276356 G A
Chr1 3276363 G A
Chr1 3276396 T G
Chr1 3276458 A G
Chr1 3276487 G T
Chr1 3276531 A T
Chr1 3276566 C T
Chr1 3276625 T C
Chr1 3276629 G C
Chr1 3276633 C T
Chr1 3300248 C G
Chr1 3300266 C G
Chr1 3300273 T C
Chr1 3300274 G T
Chr1 3300289 T A
Chr1 3300316 G A
Chr1 3300326 A T
Chr1 3300341 T G
Chr1 3300379 A T
Chr1 3300418 G C
Chr1 3300420 A C
Chr1 3300435 G A
Chr1 3300458 A G
Chr1 3300464 A G
Chr1 3300503 C G
Chr1 3300532 A T
Chr1 3300605 A G
Chr1 3300616 C G
Chr1 3300619 C G
Chr1 3300622 G A
Chr1 3300633 T C
Chr1 3300636 A G
Chr1 3300640 C G
Chr1 3300661 T C
Chr1 3300662 G A
Chr1 3300673 C T
Chr1 3300764 A T
Chr1 3300765 C T
Chr1 3300788 G C
Chr1 3300856 C T
Chr1 3300949 A G
Chr1 3300951 T A
Chr1 3300963 C A
Chr1 3301019 A C
Chr1 3301070 G C
Chr1 3301172 T C
Chr1 3301178 G A
Chr1 3301222 G C
Chr1 3301230 A C
Chr1 3301244 G A
Chr1 3301245 G A
Chr1 3301273 G A
Chr1 3301295 C T
Chr1 3301303 C T
Chr1 3301392 C T
Chr1 3301411 A G
Chr1 3301424 G A
Chr1 3301463 A G
Chr1 3301500 A G
Chr1 3301501 T C
Chr1 3301525 C G
Chr1 3301586 T G
Chr1 3301659 A C
Chr1 3301691 C T
Chr1 3301720 A T
Chr1 3301730 G T
Chr1 3301742 C T
Chr1 3301745 T C
Chr1 3301746 A T
Chr1 3301798 A G
Chr1 3301858 C A
Chr1 3301920 A G
Chr1 3301938 C T
Chr1 3301957 G T
Chr1 3301999 A T
Chr1 3302052 G A
Chr1 3302057 C A
Chr1 3302062 C G
Chr1 3302063 A T
Chr1 3302064 C G
Chr1 3302068 G C
Chr1 3302103 G C
Chr1 3302181 T C
Chr1 3302212 G T
Chr1 3302239 A G
Chr1 3302253 T C
Chr1 3302358 C T
Chr1 3302367 C A
Chr1 3302463 C T
Chr1 3302544 A T
Chr1 3302546 A G
Chr1 3302647 A G
Chr1 3302676 T C
Chr1 3302679 C T
Chr1 3302745 T C
Chr1 3302853 T C
Chr1 3302904 T C
Chr1 3303027 G A
Chr1 3303103 A G
Chr1 3303109 G A
Chr1 3303193 G A
Chr1 3303330 T C
Chr1 3303369 C T
Chr1 3303570 T C
Chr1 3303601 T C
Chr1 3303622 G A
Chr1 3303716 G A
Chr1 3303743 C G
Chr1 3303782 A G
Chr1 3303813 T C
Chr1 3308806 G A
Chr1 3308860 G A
Chr1 3308905 T C
Chr1 3308915 C T
Chr1 3308916 T C
Chr1 3308921 A G
Chr1 3308940 C G
Chr1 3308946 T A
Chr1 3308973 G A
Chr1 3308978 G T
Chr1 3309013 C T
Chr1 3309033 C T
Chr1 3309079 G T
Chr1 3309085 T G
Chr1 3309128 G A
Chr1 3309132 A T
Chr1 3309192 T G
Chr1 3309210 A G
Chr1 3309218 G T
Chr1 3309232 T G
Chr1 3309238 C G
Chr1 3309256 T C
Chr1 3309268 G A
Chr1 3309311 G A
Chr1 3309316 T A
Chr1 3309320 T C
Chr1 3309353 G A
Chr1 3309398 C G
Chr1 3309414 T G
Chr1 3309426 C T
Chr1 3309453 A G
Chr1 3309464 G C
Chr1 3309486 C T
Chr1 3309491 T C
Chr1 3309534 G C
Chr1 3309545 G T
Chr1 3309548 A G
Chr1 3309573 T C
Chr1 3309586 T C
Chr1 3309589 G A
Chr1 3309591 T C
Chr1 3311992 A G
Chr1 3312004 G A
Chr1 3312015 G A
Chr1 3312021 G A
Chr1 3312031 C T
Chr1 3312089 T G
Chr1 3312109 T C
Chr1 3312131 G A
Chr1 3312163 C T
Chr1 3312254 A G
Chr1 3312326 T C
Chr1 3312328 G A
Chr1 3312410 T C
Chr1 3316814 G A
Chr1 3316825 G A
Chr1 3316831 C T
Chr1 3316835 G A
Chr1 3316921 G T
Chr1 3316980 T A
Chr1 3317441 T C
Chr1 3317594 C T
Chr1 3317677 C A
Chr1 3317734 G A
Chr1 3317788 G A
Chr1 3317793 C G
Chr1 3317846 T C
Chr1 3317856 T C
Chr1 3317860 T C
Chr1 3317862 G A
Chr1 3317863 C T
Chr1 3317874 C T
Chr1 3317882 C T
Chr1 3317892 T C
Chr1 3317898 T C
Chr1 3317899 A G
Chr1 3317974 G A
Chr1 3317982 A G
Chr1 3318044 G C
Chr1 3318085 G C
Chr1 3318275 C G
Chr1 3318282 A C
Chr1 3318299 A T
Chr1 3318305 T C
Chr1 3318331 G A
Chr1 3318345 G T
Chr1 3318351 T G
Chr1 3318356 C A
Chr1 3318413 A C
Chr1 3318416 T C
Chr1 3318418 A G
Chr1 3318421 G A
Chr1 3318423 A T
Chr1 3318424 G C
Chr1 3318425 T C
Chr1 3318426 C T
Chr1 3318428 A T
Chr1 3318429 A T
Chr1 3318489 C A
Chr1 3318499 G A
Chr1 3318509 T C
Chr1 3318511 T A
Chr1 3318533 T C
Chr1 3318551 C T
Chr1 3318554 A G
Chr1 3318565 A G
Chr1 3318580 A G
Chr1 3318582 A G
Chr1 3318592 G A
Chr1 3318593 C T
Chr1 3318594 C G
Chr1 3318595 G A
Chr1 3318600 A T
Chr1 3318601 G C
Chr1 3318635 G A
Chr1 3318638 A C
Chr1 3318655 C A
Chr1 3318666 T A
Chr1 3318683 C T
Chr1 3318722 T C
Chr1 3318725 T C
Chr1 3318726 A C
Chr1 3318727 G A
Chr1 3318731 C A
Chr1 3318745 G A
Chr1 3318764 A C
Chr1 3318770 T G
Chr1 3318797 C T
Chr1 3318800 T A
Chr1 3318803 G A
Chr1 3318804 G T
Chr1 3318805 G A
Chr1 3318806 C T
Chr1 3318810 T G
Chr1 3318811 C A
Chr1 3318866 T A
Chr1 3318942 G T
Chr1 3319092 G A
Chr1 3319098 T C
Chr1 3319115 C T
Chr1 3319165 A C
Chr1 3319177 G A
Chr1 3319201 C A
Chr1 3319244 T G
Chr1 3319249 G T
Chr1 3319252 G A
Chr1 3319259 T A
Chr1 3319269 T A
Chr1 3319324 G A
Chr1 3319336 T C
Chr1 3319362 G A
Chr1 3319383 G A
Chr1 3319390 G A
Chr1 3319391 G A
Chr1 3319399 A G
Chr1 3319400 C T
Chr1 3319409 A C
Chr1 3319418 G A
Chr1 3319427 G A
Chr1 3319462 G C
Chr1 3319469 G T
Chr1 3319471 C A
Chr1 3319476 G A
Chr1 3319524 T G
Chr1 3319533 G C
Chr1 3319576 C G
Chr1 3319603 T C
Chr1 3319634 A G
Chr1 3319645 T C
Chr1 3319657 A C
Chr1 3319672 T A
Chr1 3319673 T A
Chr1 3319719 C T
Chr1 3319750 A C
Chr1 3319769 G T
Chr1 3319773 T G
Chr1 3319795 T G
Chr1 3319798 A T
Chr1 3319810 T A
Chr1 3320022 G T
Chr1 3320037 T C
Chr1 3320053 C T
Chr1 3320078 G A
Chr1 3320131 G C
Chr1 3320165 A G
Chr1 3320371 G C
Chr1 3320419 C A
Chr1 3320748 G A
Chr1 3320839 T C
Chr1 3320865 G A
Chr1 3320873 T C
Chr1 3320887 C T
Chr1 3320905 T C
Chr1 3320914 G A
Chr1 3320915 G A
Chr1 3320917 A G
Chr1 3320927 C T
Chr1 3321017 T C
Chr1 3321048 T C
Chr1 3321063 A G
Chr1 3321096 T C
Chr1 3321097 T C
Chr1 3321107 C T
Chr1 3321115 G A
Chr1 3321118 C T
Chr1 3321119 A G
Chr1 3321125 T C
Chr1 3321146 T C
Chr1 3321174 C T
Chr1 3321189 T C
Chr1 3321214 C T
Chr1 3321215 A G
Chr1 3321224 T C
Chr1 3321231 G C
Chr1 3321237 G A
Chr1 3321250 T C
Chr1 3321255 C T
Chr1 3321272 G A
Chr1 3321338 G A
Chr1 3321363 A G
Chr1 3321365 A C
Chr1 3321371 T C
Chr1 3321378 G A
Chr1 3321389 A G
Chr1 3321390 A C
Chr1 3321393 T C
Chr1 3321397 T G
Chr1 3321404 T C
Chr1 3321411 T C
Chr1 3321419 A C
Chr1 3321423 T C
Chr1 3321425 C T
Chr1 3321430 T C
Chr1 3321434 C T
Chr1 3321435 A G
Chr1 3321459 G A
Chr1 3321471 C T
Chr1 3321472 G A
Chr1 3321473 C T
Chr1 3321498 C T
Chr1 3321512 A G
Chr1 3321517 G A
Chr1 3321523 G C
Chr1 3321526 G A
Chr1 3321535 C T
Chr1 3321538 C G
Chr1 3321565 T C
Chr1 3321566 G A
Chr1 3321571 T C
Chr1 3321572 G A
Chr1 3321578 A G
Chr1 3321580 T C
Chr1 3321582 C T
Chr1 3321607 A G
Chr1 3321611 C T
Chr1 3321618 G A
Chr1 3321629 T C
Chr1 3321641 C T
Chr1 3321653 T G
Chr1 3321668 C G
Chr1 3321727 A T
Chr1 3321736 G A
Chr1 3321746 A G
Chr1 3321747 A G
Chr1 3321765 C T
Chr1 3321776 A G
Chr1 3321807 T C
Chr1 3321821 G A
Chr1 3321828 G T
Chr1 3321831 T C
Chr1 3321853 G C
Chr1 3321987 G A
Chr1 3322002 C T
Chr1 3322046 C A
Chr1 3322122 T A
Chr1 3322155 G A
Chr1 3322161 C T
Chr1 3322165 T G
Chr1 3322180 G A
Chr1 3322181 T A
Chr1 3322185 G A
Chr1 3322186 G T
Chr1 3322187 G T
Chr1 3322189 C G
Chr1 3322197 T C
Chr1 3322208 A T
Chr1 3322211 T A
Chr1 3322220 T C
Chr1 3322228 T C
Chr1 3322239 C T
Chr1 3322246 G C
Chr1 3322247 G A
Chr1 3322248 G T
Chr1 3322250 T A
Chr1 3322260 G A
Chr1 3322262 T C
Chr1 3322317 T A
Chr1 3322333 A G
Chr1 3322340 C T
Chr1 3322352 T C
Chr1 3322379 T G
Chr1 3322392 C G
Chr1 3322446 G A
Chr1 3322464 T C
Chr1 3322482 T C
Chr1 3322487 A G
Chr1 3322493 A T
Chr1 3322543 G C
Chr1 3322629 G A
Chr1 3322732 G T
Chr1 3322806 T C
Chr1 3322817 T C
Chr1 3322915 T C
Chr1 3322973 C A
Chr1 3323066 G A
Chr1 3323091 T C
Chr1 3323118 C G
Chr1 3323124 A G
Chr1 3323126 A G
Chr1 3323132 T G
Chr1 3323137 T C
Chr1 3323141 T A
Chr1 3323182 C A
Chr1 3323195 T C
Chr1 3323223 T A
Chr1 3323225 C A
Chr1 3323227 T A
Chr1 3323231 A T
Chr1 3323250 G A
Chr1 3323264 C T
Chr1 3323267 C T
Chr1 3323271 C T
Chr1 3323273 G T
Chr1 3323298 C T
Chr1 3323309 C T
Chr1 3323315 G A
Chr1 3323330 C T
Chr1 3323351 C G
Chr1 3323371 A T
Chr1 3323372 C A
Chr1 3323374 A C
Chr1 3323381 G C
Chr1 3323383 G A
Chr1 3323384 A C
Chr1 3323385 G C
Chr1 3323400 G C
Chr1 3323401 A G
Chr1 3323410 T C
Chr1 3323413 A G
Chr1 3323415 G A
Chr1 3323416 C T
Chr1 3323421 G C
Chr1 3323423 G C
Chr1 3323432 A G
Chr1 3323433 G A
Chr1 3323437 T A
Chr1 3323449 G C
Chr1 3323460 G A
Chr1 3323461 G A
Chr1 3323464 T C
Chr1 3323465 G T
Chr1 3323470 C T
Chr1 3323471 A G
Chr1 3323486 A G
Chr1 3323499 T G
Chr1 3323500 T C
Chr1 3323504 A T
Chr1 3323516 T C
Chr1 3323540 T A
Chr1 3323548 T G
Chr1 3323549 A G
Chr1 3323550 C G
Chr1 3323551 A G
Chr1 3323560 T C
Chr1 3323563 T C
Chr1 3323569 G A
Chr1 3323574 C T
Chr1 3323579 T C
Chr1 3323580 A C
Chr1 3323585 A C
Chr1 3323586 T C
Chr1 3323599 T C
Chr1 3323604 G C
Chr1 3323613 C T
Chr1 3323621 C T
Chr1 3323637 G C
Chr1 3323675 A G
Chr1 3323684 C T
Chr1 3323686 C T
Chr1 3323687 T A
Chr1 3323688 G C
Chr1 3323756 A G
Chr1 3323785 A G
Chr1 3323801 T C
Chr1 3323808 T A
Chr1 3323826 C T
Chr1 3323828 C G
Chr1 3323908 A G
Chr1 3323946 G A
Chr1 3324030 C T
Chr1 3324038 A G
Chr1 3324041 C T
Chr1 3324044 T A
Chr1 3324045 A C
Chr1 3324104 C T
Chr1 3324153 A G
Chr1 3324177 C G
Chr1 3324209 A G
Chr1 3324225 A G
Chr1 3324230 G A
Chr1 3324235 G C
Chr1 3324302 T A
Chr1 3324303 T C
Chr1 3324333 C G
Chr1 3324526 T G
Chr1 3325543 T C
Chr1 3325545 C T
Chr1 3325612 C T
Chr1 3326011 G C
Chr1 3326044 A T
Chr1 3326055 T A
Chr1 3326082 A G
Chr1 3326184 G T
Chr1 3326217 G A
Chr1 3326227 A G
Chr1 3326229 G A
Chr1 3326252 C G
Chr1 3326253 A G
Chr1 3326257 G A
Chr1 3326265 C T
Chr1 3326266 A G
Chr1 3326292 T C
Chr1 3326328 A T
Chr1 3326337 A G
Chr1 3326361 C T
Chr1 3326364 C T
Chr1 3326376 C G
Chr1 3326406 G A
Chr1 3326411 G C
Chr1 3326527 T C
Chr1 3326532 A T
Chr1 3326570 A G
Chr1 3326574 C A
Chr1 3326585 T A
Chr1 3326593 G A
Chr1 3326618 A G
Chr1 3326629 C T
Chr1 3326880 T C
Chr1 3327004 A G
Chr1 3327141 C G
Chr1 3327155 A C
Chr1 3327387 T C
Chr1 3327422 C A
Chr1 3327578 G C
Chr1 3327587 T A
Chr1 3327591 C A
Chr1 3327594 G A
Chr1 3327647 C T
Chr1 3327673 G C
Chr1 3327763 C T
Chr1 3327781 C G
Chr1 3327810 G A
Chr1 3327822 A C
Chr1 3327954 T C
Chr1 3328049 T A
Chr1 3328088 C T
Chr1 3328180 A G
Chr1 3328230 G C
Chr1 3328334 A G
Chr1 3328382 G A
Chr1 3328418 G A
Chr1 3328506 A T
Chr1 3328527 A G
Chr1 3328564 A T
Chr1 3328580 T C
Chr1 3328582 C G
Chr1 3328621 T A
Chr1 3328636 T A
Chr1 3328651 A G
Chr1 3328654 G C
Chr1 3328673 C T
Chr1 3331353 T C
Chr1 3331430 A G
Chr1 3331461 C A
Chr1 3331534 C A
Chr1 3331542 A C
Chr1 3331609 A C
Chr1 3331618 T C
Chr1 3331690 C A
Chr1 3331723 A G
Chr1 3331764 T C
Chr1 3331776 C A
Chr1 3331833 A G
Chr1 3331878 G T
Chr1 3331895 T G
Chr1 3331939 A T
Chr1 3331966 A T
Chr1 3332000 A G
Chr1 3332008 T C
Chr1 3332050 A C
Chr1 3332245 T C
Chr1 3332416 A G
Chr1 3332558 G A
Chr1 3332584 C T
Chr1 3332687 A T
Chr1 3332731 G A
Chr1 3332746 G A
Chr1 3332776 T C
Chr1 3332778 T C
Chr1 3332805 C T
Chr1 3332809 T C
Chr1 3332863 A G
Chr1 3333036 G C
Chr1 3333041 G A
Chr1 3333044 C G
Chr1 3333056 C A
Chr1 3333067 C T
Chr1 3333125 C A
Chr1 3333154 C A
Chr1 3333181 C A
Chr1 3333294 C G
Chr1 3333302 C G
Chr1 3333310 T A
Chr1 3333311 A T
Chr1 3333317 G A
Chr1 3333325 A G
Chr1 3333329 G A
Chr1 3333330 C A
Chr1 3333332 T A
Chr1 3333343 C T
Chr1 3333361 T G
Chr1 3333391 C T
Chr1 3333419 G A
Chr1 3333427 C T
Chr1 3333435 C T
Chr1 3333447 C T
Chr1 3333450 G A
Chr1 3333452 A C
Chr1 3333468 A G
Chr1 3333498 G T
Chr1 3333500 C T
Chr1 3333530 C T
Chr1 3333542 A G
Chr1 3333553 A C
Chr1 3333554 G A
Chr1 3333568 A G
Chr1 3333574 C T
Chr1 3333600 C T
Chr1 3333609 G A
Chr1 3333614 C G
Chr1 3333615 A G
Chr1 3333617 A G
Chr1 3333623 A G
Chr1 3333636 T A
Chr1 3333638 T C
Chr1 3333642 A G
Chr1 3333646 T C
Chr1 3333655 C G
Chr1 3333658 C T
Chr1 3333673 A C
Chr1 3333680 G A
Chr1 3333690 T C
Chr1 3333715 G C
Chr1 3333716 T A
Chr1 3333717 G C
Chr1 3333728 A G
Chr1 3341542 T C
Chr1 3341554 A G
Chr1 3341557 G A
Chr1 3341569 G C
Chr1 3341617 A G
Chr1 3341628 T G
Chr1 3341685 A G
Chr1 3341706 T G
Chr1 3341772 A G
Chr1 3341787 A G
Chr1 3341818 C T
Chr1 3341849 T A
Chr1 3341850 A T
Chr1 3341854 A G
Chr1 3341900 C T
Chr1 3341908 T G
Chr1 3341960 A C
Chr1 3341997 T C
Chr1 3342031 A G
Chr1 3342043 A G
Chr1 3342073 G A
Chr1 3342088 G C
Chr1 3342105 C A
Chr1 3342110 A G
Chr1 3342125 T G
Chr1 3343499 A G
Chr1 3343956 G C
Chr1 3344236 T G
Chr1 3344428 A C
Chr1 3344476 A C
Chr1 3344644 T C
Chr1 3344929 C T
Chr1 3345228 C T
Chr1 3345488 T C
Chr1 3345527 T C
Chr1 3345677 G T
Chr1 3345801 G A
Chr1 3346249 A C
Chr1 3346255 T C
Chr1 3346270 T A
Chr1 3346277 G A
Chr1 3346307 C T
Chr1 3346323 G A
Chr1 3346341 C T
Chr1 3346349 G A
Chr1 3346396 T C
Chr1 3346406 C T
Chr1 3346453 A G
Chr1 3346483 T C
Chr1 3346485 T C
Chr1 3346633 C T
Chr1 3346724 T C
Chr1 3346761 T C
Chr1 3346764 A T
Chr1 3347019 A G
Chr1 3347046 T A
Chr1 3347089 T C
Chr1 3347100 C T
Chr1 3347107 A G
Chr1 3347227 T C
Chr1 3347238 G A
Chr1 3347254 C T
Chr1 3347275 G A
Chr1 3347284 A G
Chr1 3347294 A G
Chr1 3347371 A G
Chr1 3347445 A G
Chr1 3347459 T C
Chr1 3347461 T G
Chr1 3347468 G A
Chr1 3347527 C T
Chr1 3347542 C T
Chr1 3347544 A G
Chr1 3347566 A G
Chr1 3347640 C T
Chr1 3347667 C T
Chr1 3347694 T G
Chr1 3347702 A T
Chr1 3347808 G T
Chr1 3348156 C T
Chr1 3348168 G A
Chr1 3348177 T C
Chr1 3348186 G T
Chr1 3348235 C T
Chr1 3348249 A G
Chr1 3348331 A T
Chr1 3348396 A G
Chr1 3348458 A T
Chr1 3348498 A C
Chr1 3348659 C T
Chr1 3348706 T C
Chr1 3348715 C T
Chr1 3348737 T G
Chr1 3348738 A G
Chr1 3348810 G A
Chr1 3348915 A G
Chr1 3348946 A G
Chr1 3348948 C T
Chr1 3349012 G A
Chr1 3349128 A G
Chr1 3349206 A T
Chr1 3349250 T C
Chr1 3349262 C T
Chr1 3349284 G A
Chr1 3349301 G A
Chr1 3349344 G A
Chr1 3349356 A G
Chr1 3349385 C G
Chr1 3349401 T C
Chr1 3349407 T G
Chr1 3349577 C T
Chr1 3349581 A T
Chr1 3349590 A G
Chr1 3349700 A G
Chr1 3349827 T C
Chr1 3349862 T C
Chr1 3349863 G A
Chr1 3349941 T C
Chr1 3350000 T C
Chr1 3350099 C T
Chr1 3350192 A G
Chr1 3350296 C G
Chr1 3350302 G A
Chr1 3350326 A T
Chr1 3350342 T C
Chr1 3350375 A T
Chr1 3350645 G T
Chr1 3350655 C G
Chr1 3350670 T C
Chr1 3350675 T C
Chr1 3350676 A G
Chr1 3350695 G A
Chr1 3350752 T C
Chr1 3350776 A G
Chr1 3350793 A G
Chr1 3350826 G A
Chr1 3350847 G A
Chr1 3350849 C T
Chr1 3350876 A G
Chr1 3350900 T G
Chr1 3350905 G A
Chr1 3350906 G A
Chr1 3350908 T C
Chr1 3350919 G T
Chr1 3350921 C T
Chr1 3350947 T C
Chr1 3351039 T C
Chr1 3351091 T A
Chr1 3351299 C T
Chr1 3351314 T C
Chr1 3351317 A G
Chr1 3351354 A G
Chr1 3351370 A T
Chr1 3351402 T C
Chr1 3351407 G T
Chr1 3351423 T G
Chr1 3351426 A G
Chr1 3351454 T C
Chr1 3351459 T A
Chr1 3351461 A G
Chr1 3351465 T G
Chr1 3351470 C T
Chr1 3351490 G A
Chr1 3351516 C T
Chr1 3351557 T A
Chr1 3351855 C T
Chr1 3352012 C T
Chr1 3352019 T C
Chr1 3352079 A G
Chr1 3352124 G A
Chr1 3352158 C T
Chr1 3352250 C T
Chr1 3352271 G A
Chr1 3352353 A G
Chr1 3352356 A G
Chr1 3352365 A G
Chr1 3352458 G A
Chr1 3352536 T C
Chr1 3352611 T G
Chr1 3353138 G C
Chr1 3353329 C T
Chr1 3353533 T G
Chr1 3353534 G T
Chr1 3353535 G A
Chr1 3353582 T C
Chr1 3353631 G A
Chr1 3353734 C T
Chr1 3353765 G A
Chr1 3353789 T C
Chr1 3353791 A G
Chr1 3353793 A C
Chr1 3353797 C T
Chr1 3353850 T C
Chr1 3353855 T C
Chr1 3353916 T C
Chr1 3353971 G A
Chr1 3353972 A G
Chr1 3354004 C T
Chr1 3354010 G A
Chr1 3354098 A G
Chr1 3354115 G T
Chr1 3354246 G T
Chr1 3354882 A C
Chr1 3354920 C T
Chr1 3354924 C T
Chr1 3355053 G A
Chr1 3355272 T C
Chr1 3355459 G A
Chr1 3356019 G A
Chr1 3356065 A G
Chr1 3356492 A G
Chr1 3356599 G A
Chr1 3356629 C A
Chr1 3356884 C T
Chr1 3356895 G A
Chr1 3357018 A C
Chr1 3357221 C A
Chr1 3357276 C A
Chr1 3357668 G A
Chr1 3357681 A G
Chr1 3357707 C T
Chr1 3357731 C T
Chr1 3357797 C T
Chr1 3357871 C T
Chr1 3357949 G A
Chr1 3358071 G A
Chr1 3358102 T A
Chr1 3358314 G A
Chr1 3358397 G C
Chr1 3359097 C T
Chr1 3359361 C T
Chr1 3359404 G A
Chr1 3359548 G A
Chr1 3360163 G A
Chr1 3360191 A G
Chr1 3360315 C T
Chr1 3360368 C T
Chr1 3360445 C T
Chr1 3360537 G A
Chr1 3360586 G A
Chr1 3360589 G A
Chr1 3360630 C T
Chr1 3360663 A G
Chr1 3360703 G A
Chr1 3360803 T C
Chr1 3361063 C T
Chr1 3361293 C T
Chr1 3361853 G A
Chr1 3362220 G A
Chr1 3362355 G A
Chr1 3362566 A G
Chr1 3362644 T C
Chr1 3362706 G A
Chr1 3362727 T G
Chr1 3363330 C A
Chr1 3363410 G A
Chr1 3363436 T C
Chr1 3363469 A G
Chr1 3363493 G A
Chr1 3363524 G C
Chr1 3363538 G A
Chr1 3363718 T C
Chr1 3363766 A C
Chr1 3364674 G A
Chr1 3364756 G A
Chr1 3364817 G A
Chr1 3364914 T C
Chr1 3365171 A T
Chr1 3365205 C T
Chr1 3365964 C G
Chr1 3366365 A C
Chr1 3366450 G C
Chr1 3367411 C A
Chr1 3367596 A G
Chr1 3367848 T C
Chr1 3368629 A G
Chr1 3369865 T C
Chr1 3370026 G A
Chr1 3370198 C A
Chr1 3370284 C T
Chr1 3370345 C T
Chr1 3370570 T G
Chr1 3370742 C T
Chr1 3370744 A C
Chr1 3370942 T C
Chr1 3370951 T C
Chr1 3371091 A T
Chr1 3371092 A T
Chr1 3371133 G T
Chr1 3371208 G A
Chr1 3371383 T G
Chr1 3371596 G A
Chr1 3371613 T C
Chr1 3371705 A G
Chr1 3372109 G A
Chr1 3372140 G T
Chr1 3372218 G A
Chr1 3372237 C T
Chr1 3372374 G A
Chr1 3372605 T C
Chr1 3373523 A G
Chr1 3373555 G A
Chr1 3373582 G A
Chr1 3373588 C T
Chr1 3373669 C T
Chr1 3373699 G A
Chr1 3374079 T G
Chr1 3374328 T C
Chr1 3374399 T C
Chr1 3374439 T A
Chr1 3374500 C T
Chr1 3374574 C T
Chr1 3374660 G A
Chr1 3374924 C T
Chr1 3374964 A G
Chr1 3375247 T C
Chr1 3375573 A G
Chr1 3375641 G A
Chr1 3375765 A G
Chr1 3375828 A G
Chr1 3375838 T C
Chr1 3375861 G A
Chr1 3375876 A G
Chr1 3376020 C T
Chr1 3376033 G A
Chr1 3376292 G A
Chr1 3376665 A G
Chr1 3376804 G A
Chr1 3376887 A G
Chr1 3377350 G A
Chr1 3377401 A G
Chr1 3377459 C T
Chr1 3377480 G A
Chr1 3377498 T G
Chr1 3377601 C T
Chr1 3377761 A G
Chr1 3377831 T A
Chr1 3378121 G A
Chr1 3378320 C T
Chr1 3378443 C T
Chr1 3378446 T C
Chr1 3378481 G T
Chr1 3378572 G A
Chr1 3378615 C T
Chr1 3378657 C T
Chr1 3378668 C A
Chr1 3378727 C T
Chr1 3379068 T C
Chr1 3379098 G A
Chr1 3379644 T C
Chr1 3379669 G A
Chr1 3379671 G T
Chr1 3379758 A G
Chr1 3379772 T C
Chr1 3379845 G A
Chr1 3379924 T C
Chr1 3380136 A G
Chr1 3380303 G A
Chr1 3380356 G A
Chr1 3380363 C T
Chr1 3380512 C G
Chr1 3380659 T C
Chr1 3380662 A G
Chr1 3380768 T A
Chr1 3381236 T C
Chr1 3381303 G C
Chr1 3381345 T G
Chr1 3381414 C T
Chr1 3381477 T C
Chr1 3381484 G T
Chr1 3381490 T G
Chr1 3381493 T G
Chr1 3381498 T C
Chr1 3381501 T C
Chr1 3381504 C A
Chr1 3381598 G C
Chr1 3381640 C G
Chr1 3381641 T A
Chr1 3381661 G A
Chr1 3381671 G T
Chr1 3381688 A G
Chr1 3381772 T G
Chr1 3381805 A G
Chr1 3381807 A C
Chr1 3381845 T G
Chr1 3381858 A G
Chr1 3381880 A T
Chr1 3381890 T C
Chr1 3381929 C T
Chr1 3381946 A G
Chr1 3381954 C A
Chr1 3381970 T G
Chr1 3381991 A G
Chr1 3382010 T A
Chr1 3382069 C T
Chr1 3382133 C T
Chr1 3382138 T C
Chr1 3382162 T C
Chr1 3382274 T A
Chr1 3382445 G A
Chr1 3382568 G A
Chr1 3382673 A G
Chr1 3382869 C T
Chr1 3382957 T C
Chr1 3382970 A G
Chr1 3383027 T C
Chr1 3383097 A C
Chr1 3383225 T A
Chr1 3383252 C G
Chr1 3383361 G A
Chr1 3383502 C T
Chr1 3383549 A T
Chr1 3383590 T G
Chr1 3383612 T C
Chr1 3383624 T C
Chr1 3383630 C A
Chr1 3383667 G A
Chr1 3383823 C T
Chr1 3383847 A T
Chr1 3383867 G T
Chr1 3383874 A G
Chr1 3383989 C T
Chr1 3384035 C A
Chr1 3384091 C T
Chr1 3384093 A G
Chr1 3384111 A G
Chr1 3384116 C A
Chr1 3384142 T C
Chr1 3384190 A T
Chr1 3384234 G T
Chr1 3384315 A T
Chr1 3384338 G C
Chr1 3384373 T C
Chr1 3384376 G A
Chr1 3384539 T C
Chr1 3384563 T C
Chr1 3384617 A T
Chr1 3384773 A G
Chr1 3384806 A G
Chr1 3385032 T A
Chr1 3385091 T G
Chr1 3385124 T C
Chr1 3385125 G A
Chr1 3385133 C T
Chr1 3385166 A G
Chr1 3385178 A G
Chr1 3385346 T A
Chr1 3385362 C T
Chr1 3385367 C A
Chr1 3385446 C A
Chr1 3385532 G A
Chr1 3385534 C T
Chr1 3385549 T G
Chr1 3385551 C G
Chr1 3385553 C A
Chr1 3385554 C T
Chr1 3385612 C T
Chr1 3385655 T C
Chr1 3385656 G T
Chr1 3385699 T C
Chr1 3385728 T C
Chr1 3385754 A G
Chr1 3385795 T A
Chr1 3385873 C T
Chr1 3385901 T G
Chr1 3385920 G A
Chr1 3385974 A T
Chr1 3385992 G T
Chr1 3386224 G T
Chr1 3386278 C G
Chr1 3386324 T G
Chr1 3386403 T C
Chr1 3386404 G A
Chr1 3386421 G A
Chr1 3386448 T G
Chr1 3386470 C T
Chr1 3386570 C T
Chr1 3386654 A T
Chr1 3386730 T C
Chr1 3386807 G A
Chr1 3386888 A T
Chr1 3386903 G A
Chr1 3386904 G T
Chr1 3386952 G C
Chr1 3386970 G C
Chr1 3387036 T C
Chr1 3387066 A G
Chr1 3387097 T C
Chr1 3387104 G A
Chr1 3387120 T C
Chr1 3387135 G A
Chr1 3387170 A G
Chr1 3387246 T G
Chr1 3387249 T C
Chr1 3387282 T A
Chr1 3387285 T G
Chr1 3387323 G A
Chr1 3387330 C T
Chr1 3387340 G A
Chr1 3387469 G A
Chr1 3387545 T C
Chr1 3387670 C T
Chr1 3387767 C T
Chr1 3387944 A G
Chr1 3387963 G C
Chr1 3388038 A T
Chr1 3388051 T G
Chr1 3388081 A G
Chr1 3388095 G T
Chr1 3388146 C T
Chr1 3388165 T C
Chr1 3388196 A G
Chr1 3388225 A G
Chr1 3388230 T A
Chr1 3388238 T C
Chr1 3388249 T G
Chr1 3388257 G A
Chr1 3388268 G A
Chr1 3388293 G T
Chr1 3388344 A G
Chr1 3388366 C T
Chr1 3388416 G A
Chr1 3388426 C A
Chr1 3388439 A G
Chr1 3388472 G A
Chr1 3388582 C G
Chr1 3388637 A T
Chr1 3388753 T C
Chr1 3389031 C T
Chr1 3389093 A C
Chr1 3389218 C T
Chr1 3389280 T C
Chr1 3389344 T C
Chr1 3389398 G A
Chr1 3389404 A G
Chr1 3389416 C T
Chr1 3389425 G T
Chr1 3389428 A G
Chr1 3389503 G A
Chr1 3389520 C T
Chr1 3389569 T G
Chr1 3389572 C T
Chr1 3389618 T C
Chr1 3389632 C T
Chr1 3389644 T C
Chr1 3389740 T G
Chr1 3389793 A G
Chr1 3389884 G T
Chr1 3390923 A G
Chr1 3391039 G A
Chr1 3391061 T C
Chr1 3391145 A G
Chr1 3391162 T C
Chr1 3391374 A G
Chr1 3391432 T C
Chr1 3391447 A T
Chr1 3391460 A G
Chr1 3391529 C T
Chr1 3391632 T C
Chr1 3391975 G C
Chr1 3391996 G C
Chr1 3392029 C T
Chr1 3392032 T C
Chr1 3392064 T A
Chr1 3392079 A T
Chr1 3392102 A T
Chr1 3392120 A T
Chr1 3392141 T A
Chr1 3392163 G C
Chr1 3392171 C A
Chr1 3392396 C A
Chr1 3392500 A G
Chr1 3392517 T C
Chr1 3392561 G A
Chr1 3392585 G A
Chr1 3392598 G A
Chr1 3392617 T A
Chr1 3392640 A C
Chr1 3392676 T G
Chr1 3392689 T C
Chr1 3393224 C A
Chr1 3393228 A T
Chr1 3393233 T A
Chr1 3393237 A G
Chr1 3393256 A T
Chr1 3393262 A C
Chr1 3393263 G A
Chr1 3393298 A G
Chr1 3393305 C T
Chr1 3393306 A G
Chr1 3393323 G A
Chr1 3393331 G T
Chr1 3393348 T A
Chr1 3393376 T C
Chr1 3393392 G A
Chr1 3393423 G A
Chr1 3393443 T G
Chr1 3393449 G A
Chr1 3393455 C A
Chr1 3393487 G T
Chr1 3393627 A G
Chr1 3393639 T C
Chr1 3393650 C G
Chr1 3393676 T A
Chr1 3393677 G A
Chr1 3393679 C A
Chr1 3393686 G A
Chr1 3393690 A T
Chr1 3393714 T A
Chr1 3393755 A G
Chr1 3393790 C T
Chr1 3393793 A G
Chr1 3393825 C T
Chr1 3393847 G C
Chr1 3393864 T C
Chr1 3393936 G A
Chr1 3393957 G A
Chr1 3394017 G A
Chr1 3394069 T C
Chr1 3394430 C T
Chr1 3394565 T C
Chr1 3395180 C A
Chr1 3395412 T C
Chr1 3395705 T A
Chr1 3395780 A T
Chr1 3396055 C G
Chr1 3396390 A C
Chr1 3396416 A C
Chr1 3396426 C T
Chr1 3396478 C T
Chr1 3396540 G A
Chr1 3396844 T G
Chr1 3396952 A G
Chr1 3397025 C A
Chr1 3397046 A C
Chr1 3397190 G A
Chr1 3397195 A G
Chr1 3397222 A G
Chr1 3397383 A G
Chr1 3397395 T C
Chr1 3397417 T A
Chr1 3397425 C T
Chr1 3397459 A G
Chr1 3397547 A T
Chr1 3397704 G A
Chr1 3397763 G C
Chr1 3397860 A G
Chr1 3398016 G T
Chr1 3398546 G A
Chr1 3398867 A G
Chr1 3398885 T A
Chr1 3398909 T C
Chr1 3398982 G A
Chr1 3399145 G A
Chr1 3399146 A G
Chr1 3399570 T C
Chr1 3399636 C T
Chr1 3399973 T C
Chr1 3400173 C A
Chr1 3400286 A T
Chr1 3400359 G A
Chr1 3400471 C T
Chr1 3400582 T C
Chr1 3400754 A G
Chr1 3401022 G A
Chr1 3401269 G A
Chr1 3401463 G A
Chr1 3401506 T G
Chr1 3401559 C A
Chr1 3401700 G A
Chr1 3401785 T C
Chr1 3401807 T C
Chr1 3401963 C T
Chr1 3401994 T G
Chr1 3402020 T G
Chr1 3402525 G A
Chr1 3402561 T G
Chr1 3402657 A C
Chr1 3402683 C T
Chr1 3402741 C T
Chr1 3402928 T A
Chr1 3403020 C A
Chr1 3403130 C T
Chr1 3403257 C T
Chr1 3403436 C T
Chr1 3403457 T C
Chr1 3403510 C T
Chr1 3403527 G A
Chr1 3403534 C T
Chr1 3403538 C T
Chr1 3403568 T A
Chr1 3403584 G A
Chr1 3403661 A G
Chr1 3403692 G A
Chr1 3403714 A T
Chr1 3403716 A G
Chr1 3403724 G A
Chr1 3403727 A G
Chr1 3403746 T C
Chr1 3403799 A C
Chr1 3403847 G C
Chr1 3403860 C G
Chr1 3403879 G A
Chr1 3403909 C T
Chr1 3404014 A G
Chr1 3404127 A T
Chr1 3404159 G A
Chr1 3404223 A G
Chr1 3404300 C T
Chr1 3404316 A C
Chr1 3404348 T A
Chr1 3404980 A T
Chr1 3405015 T A
Chr1 3405041 A G
Chr1 3405078 C T
Chr1 3405079 G A
Chr1 3405080 T A
Chr1 3405082 T G
Chr1 3405106 G A
Chr1 3405112 A G
Chr1 3405144 A G
Chr1 3405151 A G
Chr1 3405220 A C
Chr1 3405224 C T
Chr1 3405254 T G
Chr1 3405308 A T
Chr1 3405315 A G
Chr1 3405316 T A
Chr1 3405317 C A
Chr1 3405324 C G
Chr1 3405343 T C
Chr1 3405350 G C
Chr1 3405457 C T
Chr1 3405459 A T
Chr1 3405555 A T
Chr1 3405593 C T
Chr1 3405712 G A
Chr1 3405724 A G
Chr1 3405753 C T
Chr1 3405834 A G
Chr1 3405940 C T
Chr1 3405978 C T
Chr1 3406049 G T
Chr1 3406316 A T
Chr1 3406330 C T
Chr1 3406345 A G
Chr1 3406683 T C
Chr1 3406833 G C
Chr1 3406897 G A
Chr1 3406931 C T
Chr1 3406932 A G
Chr1 3406970 G A
Chr1 3407138 C T
Chr1 3407376 A G
Chr1 3407388 G A
Chr1 3407421 T G
Chr1 3407590 G A
Chr1 3407605 A G
Chr1 3407631 C A
Chr1 3407685 A T
Chr1 3407726 T A
Chr1 3407898 G A
Chr1 3408036 G A
Chr1 3408121 C T
Chr1 3408150 G A
Chr1 3408183 C T
Chr1 3408360 T C
Chr1 3408604 G A
Chr1 3408660 G A
Chr1 3408678 G C
Chr1 3408709 G A
Chr1 3408717 G T
Chr1 3409141 G A
Chr1 3409205 A T
Chr1 3409327 A T
Chr1 3409413 C T
Chr1 3409452 T C
Chr1 3409453 G A
Chr1 3409488 T C
Chr1 3409894 G A
Chr1 3409932 A T
Chr1 3410049 C A
Chr1 3410192 A G
Chr1 3410377 T C
Chr1 3410560 C T
Chr1 3410823 A G
Chr1 3410857 T C
Chr1 3410886 C T
Chr1 3410901 C T
Chr1 3410916 T C
Chr1 3410999 A G
Chr1 3411060 C T
Chr1 3411128 A C
Chr1 3411135 T C
Chr1 3411407 A G
Chr1 3411426 T A
Chr1 3411611 T A
Chr1 3411662 C T
Chr1 3411663 A G
Chr1 3411716 A G
Chr1 3411759 A G
Chr1 3411776 G A
Chr1 3411863 A G
Chr1 3411867 G A
Chr1 3411978 A T
Chr1 3412006 C A
Chr1 3412021 C T
Chr1 3412148 A T
Chr1 3412440 A G
Chr1 3412587 T C
Chr1 3412647 C T
Chr1 3412717 C T
Chr1 3412770 A T
Chr1 3412814 G A
Chr1 3412957 T C
Chr1 3413097 A G
Chr1 3413120 T C
Chr1 3413251 A C
Chr1 3413513 C T
Chr1 3413518 G A
Chr1 3413568 G A
Chr1 3413663 C T
Chr1 3413751 G A
Chr1 3413772 A G
Chr1 3413997 C T
Chr1 3414025 G A
Chr1 3414043 C T
Chr1 3414086 C T
Chr1 3414219 A C
Chr1 3414498 C G
Chr1 3414606 A C
Chr1 3414617 G A
Chr1 3414645 A G
Chr1 3414704 G A
Chr1 3414707 A C
Chr1 3414775 C G
Chr1 3414860 A C
Chr1 3414890 C T
Chr1 3414895 C T
Chr1 3414909 G A
Chr1 3414925 T A
Chr1 3414952 G A
Chr1 3415036 T A
Chr1 3415065 A C
Chr1 3415093 A C
Chr1 3415142 T G
Chr1 3415151 G A
Chr1 3415297 G A
Chr1 3415327 T C
Chr1 3415388 A T
Chr1 3415468 A G
Chr1 3415484 A G
Chr1 3415508 A G
Chr1 3415572 C A
Chr1 3415779 A T
Chr1 3415870 A C
Chr1 3415876 T C
Chr1 3415897 C T
Chr1 3415951 G C
Chr1 3415978 A G
Chr1 3415999 T A
Chr1 3416001 T C
Chr1 3416035 C T
Chr1 3416060 A T
Chr1 3416071 C G
Chr1 3416073 A G
Chr1 3416096 A G
Chr1 3416119 C T
Chr1 3416121 A G
Chr1 3416186 A G
Chr1 3416195 G A
Chr1 3416222 G A
Chr1 3416289 T A
Chr1 3416346 C T
Chr1 3445015 A G
Chr1 3445031 A T
Chr1 3445380 C T
Chr1 3445637 A G
Chr1 3445901 A G
Chr1 3446009 C T
Chr1 3448018 C G
Chr1 3448389 T G
Chr1 3450266 T A
Chr1 3451342 C T
Chr1 3452271 C A
Chr1 3452759 G A
Chr1 3453635 C T
Chr1 3455415 G T
Chr1 3456272 G T
Chr1 3456628 G T
Chr1 3456678 T C
Chr1 3456710 G T
Chr1 3456730 C T
Chr1 3456844 G A
Chr1 3456933 T C
Chr1 3456968 T C
Chr1 3456994 G A
Chr1 3457156 G T
Chr1 3457176 C T
Chr1 3457213 A T
Chr1 3457363 G A
Chr1 3457856 G T
Chr1 3457859 A G
Chr1 3458388 A T
Chr1 3458456 A G
Chr1 3458470 A G
Chr1 3458690 A T
Chr1 3458785 C T
Chr1 3458857 C T
Chr1 3458890 C T
Chr1 3458979 C T
Chr1 3459026 C T
Chr1 3459239 A G
Chr1 3459258 G T
Chr1 3459755 C T
Chr1 3460207 A T
Chr1 3460320 G T
Chr1 3461050 G A
Chr1 3461077 A G
Chr1 3461255 C A
Chr1 3461422 T A
Chr1 3461437 T G
Chr1 3461438 C T
Chr1 3461600 A G
Chr1 3461740 C T
Chr1 3461807 G A
Chr1 3461834 G A
Chr1 3462052 A G
Chr1 3462055 A G
Chr1 3462070 G A
Chr1 3462127 C T
Chr1 3462195 A G
Chr1 3462266 T C
Chr1 3462456 A G
Chr1 3462516 T C
Chr1 3462759 C G
Chr1 3463048 A T
Chr1 3463250 A T
Chr1 3463382 T C
Chr1 3463393 G A
Chr1 3463646 C T
Chr1 3463700 A T
Chr1 3464008 T C
Chr1 3465153 C T
Chr1 3465167 C T
Chr1 3465214 A G
Chr1 3466682 A C
Chr1 3466997 T G
Chr1 3467145 C G
Chr1 3467233 C G
Chr1 3467479 C T
Chr1 3467715 C T
Chr1 3467813 C A
Chr1 3468268 A G
Chr1 3468298 C T
Chr1 3469991 C G
Chr1 3469992 G C
Chr1 3470010 G C
Chr1 3470344 G A
Chr1 3470347 G A
Chr1 3470372 A G
Chr1 3470455 C T
Chr1 3470656 G A
Chr1 3470658 G A
Chr1 3470818 T C
Chr1 3471080 G C
Chr1 3471574 C T
Chr1 3471736 A T
Chr1 3471901 C T
Chr1 3472022 A G
Chr1 3472170 G A
Chr1 3472238 A T
Chr1 3472249 G C
Chr1 3472279 C T
Chr1 3472475 T C
Chr1 3472737 C T
Chr1 3472875 A G
Chr1 3472936 C T
Chr1 3473573 G T
Chr1 3473714 T C
Chr1 3473780 A G
Chr1 3473853 G A
Chr1 3474166 A G
Chr1 3474347 G A
Chr1 3474509 C A
Chr1 3474553 A G
Chr1 3474577 G A
Chr1 3474631 T C
Chr1 3474647 T C
Chr1 3474909 A G
Chr1 3475374 T C
Chr1 3476480 G C
Chr1 3476559 A T
Chr1 3477156 G A
Chr1 3479952 T C
Chr1 3480007 A T
Chr1 3480122 A G
Chr1 3480208 T A
Chr1 3480223 G T
Chr1 3480395 A G
Chr1 3480643 G C
Chr1 3480661 C T
Chr1 3480803 C T
Chr1 3481321 T C
Chr1 3481447 G A
Chr1 3481646 G A
Chr1 3481651 T A
Chr1 3481878 A C
Chr1 3482341 A G
Chr1 3482367 G A
Chr1 3482438 G A
Chr1 3482579 T G
Chr1 3482624 A T
Chr1 3482839 G A
Chr1 3483319 T G
Chr1 3483362 C T
Chr1 3483425 C T
Chr1 3483495 G T
Chr1 3484185 T C
Chr1 3484387 T C
Chr1 3484400 T C
Chr1 3484523 C T
Chr1 3485170 G T
Chr1 3485250 C T
Chr1 3485744 T C
Chr1 3486520 G A
Chr1 3486521 C A
Chr1 3486906 A G
Chr1 3487075 A T
Chr1 3487112 T A
Chr1 3487113 A C
Chr1 3487135 A G
Chr1 3487195 C A
Chr1 3487223 G A
Chr1 3487224 T C
Chr1 3487244 A T
Chr1 3487246 C G
Chr1 3487491 G A
Chr1 3487508 T A
Chr1 3487511 C T
Chr1 3487521 T A
Chr1 3487564 A G
Chr1 3487645 C A
Chr1 3487692 T C
Chr1 3487779 T C
Chr1 3487827 T A
Chr1 3487869 G C
Chr1 3487872 T G
Chr1 3487874 T C
Chr1 3487883 A G
Chr1 3487952 A G
Chr1 3487955 G A
Chr1 3487960 G A
Chr1 3488007 C A
Chr1 3488088 G C
Chr1 3488121 T C
Chr1 3488176 G C
Chr1 3488229 A C
Chr1 3488258 G C
Chr1 3488261 T C
Chr1 3488283 T C
Chr1 3488301 G C
Chr1 3488334 T C
Chr1 3488370 C A
Chr1 3488384 G A
Chr1 3488391 T A
Chr1 3488413 C T
Chr1 3488426 A T
Chr1 3488594 G T
Chr1 3488658 T C
Chr1 3488939 C T
Chr1 3488948 C T
Chr1 3488990 G A
Chr1 3489104 G T
Chr1 3489433 T C
Chr1 3489596 A C
Chr1 3489655 A C
Chr1 3489688 C T
Chr1 3489742 G A
Chr1 3489769 T C
Chr1 3489774 A G
Chr1 3489797 C T
Chr1 3489813 A G
Chr1 3489823 A G
Chr1 3489828 A G
Chr1 3489875 C A
Chr1 3489876 T A
Chr1 3489877 A T
Chr1 3490088 G A
Chr1 3490105 A G
Chr1 3490160 T C
Chr1 3490207 G A
Chr1 3490219 G A
Chr1 3490222 G A
Chr1 3490242 C T
Chr1 3490558 G C
Chr1 3490647 G T
Chr1 3490660 A G
Chr1 3490731 A G
Chr1 3491113 A T
Chr1 3491583 C T
Chr1 3492096 C A
Chr1 3492381 T C
Chr1 3492855 A G
Chr1 3492907 T C
Chr1 3493157 A G
Chr1 3493376 T C
Chr1 3493390 C T
Chr1 3493500 T A
Chr1 3493596 G A
Chr1 3493779 C T
Chr1 3493829 T C
Chr1 3493845 A G
Chr1 3493862 C T
Chr1 3493867 C T
Chr1 3493994 A G
Chr1 3494134 A G
Chr1 3494135 G A
Chr1 3494169 T C
Chr1 3494186 T C
Chr1 3494190 C G
Chr1 3494238 C A
Chr1 3494246 T C
Chr1 3494252 G A
Chr1 3494289 G A
Chr1 3494300 C A
Chr1 3494546 C T
Chr1 3494777 A G
Chr1 3494780 A G
Chr1 3494812 T A
Chr1 3494920 G A
Chr1 3495121 A T
Chr1 3495367 A C
Chr1 3495908 A G
Chr1 3496219 T G
Chr1 3496777 T G
Chr1 3496828 G A
Chr1 3497326 C T
Chr1 3497392 C A
Chr1 3497394 A T
Chr1 3497764 A G
Chr1 3498035 A T
Chr1 3498094 T A
Chr1 3498197 G A
Chr1 3498311 G A
Chr1 3498553 G A
Chr1 3498555 T C
Chr1 3498556 C A
Chr1 3498579 G A
Chr1 3498586 C A
Chr1 3498588 G A
Chr1 3498601 G A
Chr1 3498701 A C
Chr1 3498902 G T
Chr1 3498959 G C
Chr1 3499412 T C
Chr1 3499457 G A
Chr1 3499480 C T
Chr1 3499564 C T
Chr1 3499572 C T
Chr1 3499884 C A
Chr1 3500055 T C
Chr1 3500074 C T
Chr1 3500075 G A
Chr1 3500197 A G
Chr1 3500224 C T
Chr1 3500232 C T
Chr1 3500239 A G
Chr1 3500291 T C
Chr1 3500572 A T
Chr1 3501289 T A
Chr1 3501293 A T
Chr1 3501294 A T
Chr1 3501959 T G
Chr1 3502712 G A
Chr1 3503016 C T
Chr1 3503221 A T
Chr1 3503544 C T
Chr1 3503761 T C
Chr1 3504206 C T
Chr1 3504395 A G
Chr1 3504668 G A
Chr1 3504869 C T
Chr1 3504956 C T
Chr1 3505346 T A
Chr1 3505387 G A
Chr1 3505398 C T
Chr1 3506064 T C
Chr1 3506124 T C
Chr1 3506129 A T
Chr1 3506135 A T
Chr1 3506151 T C
Chr1 3506535 G A
Chr1 3506549 G T
Chr1 3506586 C A
Chr1 3506602 A C
Chr1 3506610 T C
Chr1 3506611 A C
Chr1 3506647 C T
Chr1 3506653 C T
Chr1 3506744 C T
Chr1 3506802 T C
Chr1 3506816 T C
Chr1 3506818 T A
Chr1 3506834 T C
Chr1 3506887 C T
Chr1 3506913 C T
Chr1 3506915 T C
Chr1 3506988 A G
Chr1 3507057 T C
Chr1 3507069 T A
Chr1 3507098 G T
Chr1 3507122 A T
Chr1 3507173 A G
Chr1 3507177 G A
Chr1 3507184 T C
Chr1 3507187 G A
Chr1 3507228 A G
Chr1 3507298 T G
Chr1 3508114 G A
Chr1 3508132 A C
Chr1 3508232 C T
Chr1 3509198 T G
Chr1 3509507 A G
Chr1 3509690 C T
Chr1 3509691 A G
Chr1 3509884 A G
Chr1 3510401 T C
Chr1 3511298 T G
Chr1 3511489 T A
Chr1 3511708 A G
Chr1 3512053 G T
Chr1 3513463 A G
Chr1 3513668 A G
Chr1 3513798 C G
Chr1 3514084 A G
Chr1 3514121 A G
Chr1 3514235 G A
Chr1 3514299 C T
Chr1 3514397 G A
Chr1 3514896 G C
Chr1 3515135 C T
Chr1 3515267 C A
Chr1 3515760 C T
Chr1 3515895 T G
Chr1 3516010 C T
Chr1 3518230 A C
Chr1 3518918 C T
Chr1 3518940 A C
Chr1 3518967 C T
Chr1 3519005 C T
Chr1 3519023 C A
Chr1 3519081 G A
Chr1 3519195 T C
Chr1 3519247 G C
Chr1 3519250 C A
Chr1 3519351 C T
Chr1 3519375 C T
Chr1 3519533 T G
Chr1 3519640 C T
Chr1 3519888 C T
Chr1 3519955 G A
Chr1 3520286 C G
Chr1 3520514 T C
Chr1 3520555 G C
Chr1 3521910 T C
Chr1 3521950 T C
Chr1 3522481 G A
Chr1 3522508 G T
Chr1 3522541 A T
Chr1 3522886 C A
Chr1 3522967 A G
Chr1 3523203 C T
Chr1 3523353 T G
Chr1 3523674 T A
Chr1 3523724 T C
Chr1 3524142 A C
Chr1 3524164 T G
Chr1 3524227 A T
Chr1 3524310 A G
Chr1 3524487 C G
Chr1 3524488 A G
Chr1 3524521 A C
Chr1 3524543 G T
Chr1 3524740 A T
Chr1 3525010 T A
Chr1 3525088 G A
Chr1 3525171 G A
Chr1 3525310 T C
Chr1 3525357 T G
Chr1 3525478 C T
Chr1 3525494 C A
Chr1 3525506 C T
Chr1 3525534 G A
Chr1 3525538 C T
Chr1 3525600 G A
Chr1 3525608 T A
Chr1 3525620 C T
Chr1 3525623 A G
Chr1 3525662 G T
Chr1 3525869 C G
Chr1 3525880 T C
Chr1 3525898 G A
Chr1 3525940 C T
Chr1 3525944 C T
Chr1 3525978 A G
Chr1 3526002 T C
Chr1 3526067 G A
Chr1 3526078 A G
Chr1 3526125 T A
Chr1 3526139 A G
Chr1 3526159 C T
Chr1 3526264 A G
Chr1 3526505 A G
Chr1 3526790 A T
Chr1 3526920 A C
Chr1 3527071 A G
Chr1 3527080 C T
Chr1 3527082 A G
Chr1 3527105 G A
Chr1 3527128 C T
Chr1 3527137 A G
Chr1 3527166 A G
Chr1 3527218 C T
Chr1 3527237 C T
Chr1 3527299 T C
Chr1 3527318 T G
Chr1 3527323 T C
Chr1 3527358 T C
Chr1 3527366 G T
Chr1 3527420 A G
Chr1 3527461 A G
Chr1 3527480 G A
Chr1 3527499 G A
Chr1 3527522 T C
Chr1 3527534 C T
Chr1 3527551 C T
Chr1 3527651 T C
Chr1 3527671 C T
Chr1 3527690 G T
Chr1 3527759 C T
Chr1 3527777 T C
Chr1 3527806 C T
Chr1 3527811 T G
Chr1 3527940 A G
Chr1 3528097 A T
Chr1 3528145 C T
Chr1 3528180 A G
Chr1 3528208 C T
Chr1 3528317 C T
Chr1 3528325 A G
Chr1 3528337 C T
Chr1 3528351 A G
Chr1 3528366 G A
Chr1 3528386 C T
Chr1 3528390 A T
Chr1 3528469 T C
Chr1 3528511 A G
Chr1 3528525 G A
Chr1 3528692 A G
Chr1 3528711 C T
Chr1 3528760 G C
Chr1 3528832 A G
Chr1 3528866 C T
Chr1 3528941 T C
Chr1 3529014 T C
Chr1 3529041 G A
Chr1 3529096 G A
Chr1 3529118 C A
Chr1 3529219 C T
Chr1 3529228 C T
Chr1 3529337 A G
Chr1 3529424 G A
Chr1 3529560 T C
Chr1 3529822 T C
Chr1 3529837 C T
Chr1 3529838 C T
Chr1 3529898 T C
Chr1 3529918 A G
Chr1 3530100 T A
Chr1 3530263 A G
Chr1 3530381 T C
Chr1 3530417 T C
Chr1 3530439 G A
Chr1 3530467 T C
Chr1 3530564 T C
Chr1 3530574 T C
Chr1 3530585 C T
Chr1 3530586 C T
Chr1 3530590 T A
Chr1 3530678 G C
Chr1 3530795 C T
Chr1 3530850 G A
Chr1 3530855 T C
Chr1 3530940 T C
Chr1 3531024 A C
Chr1 3531092 A G
Chr1 3531117 G A
Chr1 3531138 G A
Chr1 3531152 G A
Chr1 3531188 G A
Chr1 3531267 T C
Chr1 3531353 C T
Chr1 3531433 A T
Chr1 3531449 G A
Chr1 3531506 C T
Chr1 3531508 A T
Chr1 3531540 C T
Chr1 3531564 T C
Chr1 3531579 C T
Chr1 3531745 A G
Chr1 3532006 G A
Chr1 3532007 T A
Chr1 3532029 A G
Chr1 3532143 C T
Chr1 3532271 A G
Chr1 3532415 C A
Chr1 3532597 G T
Chr1 3532630 G A
Chr1 3532752 C T
Chr1 3532827 C T
Chr1 3532851 T C
Chr1 3533114 C A
Chr1 3533130 A C
Chr1 3533346 T A
Chr1 3533387 G A
Chr1 3533445 T C
Chr1 3533680 T C
Chr1 3533809 G A
Chr1 3533819 T A
Chr1 3533922 T C
Chr1 3534906 T G
Chr1 3535124 A G
Chr1 3535365 T A
Chr1 3535749 G A
Chr1 3535751 G T
Chr1 3535765 T C
Chr1 3535768 A G
Chr1 3535915 T A
Chr1 3536359 T C
Chr1 3536717 G T
Chr1 3536864 T A
Chr1 3537357 G A
Chr1 3537610 A G
Chr1 3537634 T C
Chr1 3537845 G T
Chr1 3538743 T G
Chr1 3539867 T C
Chr1 3540371 T C
Chr1 3540399 G A
Chr1 3540405 G A
Chr1 3540410 G A
Chr1 3540421 C A
Chr1 3540425 C T
Chr1 3540428 G A
Chr1 3540462 C T
Chr1 3540480 C A
Chr1 3540483 G A
Chr1 3540646 G A
Chr1 3540648 C T
Chr1 3540778 A C
Chr1 3541440 C T
Chr1 3542177 G T
Chr1 3542311 T A
Chr1 3542346 G A
Chr1 3542352 A G
Chr1 3542484 G A
Chr1 3542583 G A
Chr1 3542851 G T
Chr1 3542962 T G
Chr1 3542968 C A
Chr1 3542969 G A
Chr1 3543034 C T
Chr1 3543217 A T
Chr1 3543491 G A
Chr1 3543570 T C
Chr1 3543625 A G
Chr1 3543734 A G
Chr1 3543766 A G
Chr1 3544091 G C
Chr1 3544294 A T
Chr1 3545791 A G
Chr1 3545811 C T
Chr1 3545915 C T
Chr1 3546078 T C
Chr1 3547133 G T
Chr1 3547360 A C
Chr1 3547447 T A
Chr1 3547587 G T
Chr1 3547766 T C
Chr1 3547814 T C
Chr1 3547897 A G
Chr1 3548254 G A
Chr1 3548729 A G
Chr1 3548994 C T
Chr1 3549022 G A
Chr1 3549144 G T
Chr1 3549311 A G
Chr1 3549463 T G
Chr1 3549617 G A
Chr1 3549762 A G
Chr1 3550087 C A
Chr1 3550088 C A
Chr1 3551476 T A
Chr1 3551687 A C
Chr1 3551731 T G
Chr1 3551999 G T
Chr1 3552031 T C
Chr1 3552682 C T
Chr1 3553101 T C
Chr1 3553370 G A
Chr1 3553840 G A
Chr1 3554048 T A
Chr1 3554396 A C
Chr1 3554399 G A
Chr1 3554413 T C
Chr1 3554429 A G
Chr1 3554440 A G
Chr1 3554449 G A
Chr1 3554450 T C
Chr1 3554509 A G
Chr1 3554530 G A
Chr1 3554531 C T
Chr1 3554534 G T
Chr1 3554594 T A
Chr1 3554975 C T
Chr1 3555015 A G
Chr1 3555236 T C
Chr1 3555800 G A
Chr1 3556054 C T
Chr1 3556308 A G
Chr1 3556374 G A
Chr1 3556593 G A
Chr1 3556732 A C
Chr1 3556889 T C
Chr1 3557933 T C
Chr1 3558710 C A
Chr1 3559849 A G
Chr1 3560299 T C
Chr1 3560372 G A
Chr1 3560960 T C
Chr1 3561339 T G
Chr1 3561364 C T
Chr1 3561419 C T
Chr1 3561437 A G
Chr1 3561541 A G
Chr1 3561796 A G
Chr1 3561802 T G
Chr1 3561847 A G
Chr1 3561932 C A
Chr1 3561981 T C
Chr1 3562096 C A
Chr1 3562181 G A
Chr1 3562761 G A
Chr1 3562794 A G
Chr1 3563081 G C
Chr1 3563229 C A
Chr1 3563230 A G
Chr1 3563587 A G
Chr1 3563730 T G
Chr1 3566215 A C
Chr1 3566566 T A
Chr1 3566578 T C
Chr1 3566904 T G
Chr1 3567814 C T
Chr1 3567944 G T
Chr1 3567956 G A
Chr1 3568005 A G
Chr1 3568062 G A
Chr1 3568410 A G
Chr1 3568421 G A
Chr1 3568425 A G
Chr1 3568954 A G
Chr1 3569433 A G
Chr1 3569624 T C
Chr1 3570833 C T
Chr1 3570906 G C
Chr1 3570986 C A
Chr1 3571096 C T
Chr1 3571134 A G
Chr1 3571142 C A
Chr1 3571210 T C
Chr1 3571280 A G
Chr1 3571339 G A
Chr1 3571776 T C
Chr1 3571951 A G
Chr1 3572321 T C
Chr1 3572765 T C
Chr1 3573061 G A
Chr1 3573380 A G
Chr1 3573859 C T
Chr1 3574100 G A
Chr1 3574282 T G
Chr1 3574545 G A
Chr1 3574572 G A
Chr1 3574574 A G
Chr1 3574621 A G
Chr1 3574669 C A
Chr1 3574743 G A
Chr1 3574745 C A
Chr1 3574768 T C
Chr1 3575119 G A
Chr1 3575140 C T
Chr1 3575167 G A
Chr1 3575181 C T
Chr1 3575186 T A
Chr1 3575217 A G
Chr1 3575272 A G
Chr1 3575287 T C
Chr1 3575315 A G
Chr1 3575320 C T
Chr1 3575377 C T
Chr1 3575537 A G
Chr1 3575570 C T
Chr1 3575574 C T
Chr1 3575619 G A
Chr1 3575812 G A
Chr1 3576109 T C
Chr1 3576265 C T
Chr1 3576295 A G
Chr1 3576304 A G
Chr1 3577121 G A
Chr1 3577149 G A
Chr1 3577154 C T
Chr1 3577187 G A
Chr1 3577231 C T
Chr1 3577283 C T
Chr1 3577424 T C
Chr1 3577456 C T
Chr1 3577463 G A
Chr1 3577472 A G
Chr1 3577563 A G
Chr1 3577606 T C
Chr1 3577711 C T
Chr1 3577930 A T
Chr1 3578513 T C
Chr1 3578864 C T
Chr1 3579978 T C
Chr1 3580387 C T
Chr1 3580434 C T
Chr1 3580680 A C
Chr1 3581122 C A
Chr1 3581171 T G
Chr1 3581193 T C
Chr1 3581194 G A
Chr1 3581230 C T
Chr1 3581231 A G
Chr1 3581252 T C
Chr1 3581267 C T
Chr1 3581332 A G
Chr1 3581371 A G
Chr1 3581393 T G
Chr1 3581397 A C
Chr1 3581402 G A
Chr1 3581486 A G
Chr1 3581865 A G
Chr1 3581898 C G
Chr1 3581923 C T
Chr1 3582028 A G
Chr1 3582377 G A
Chr1 3582615 T C
Chr1 3583071 A T
Chr1 3583117 C T
Chr1 3583281 C T
Chr1 3583447 T C
Chr1 3584083 A C
Chr1 3584170 C A
Chr1 3584577 A G
Chr1 3584670 G A
Chr1 3584741 A G
Chr1 3584759 G A
Chr1 3585481 A G
Chr1 3585746 C T
Chr1 3585781 T G
Chr1 3585790 C T
Chr1 3586042 A C
Chr1 3586087 T C
Chr1 3586109 G C
Chr1 3586190 G A
Chr1 3586583 C T
Chr1 3586610 C T
Chr1 3586622 G A
Chr1 3586640 G A
Chr1 3586722 G A
Chr1 3586781 T C
Chr1 3586784 A G
Chr1 3586837 C T
Chr1 3586865 A G
Chr1 3587429 A C
Chr1 3587448 G A
Chr1 3587555 G C
Chr1 3587593 A G
Chr1 3587616 A G
Chr1 3587624 A G
Chr1 3587626 G C
Chr1 3587945 T C
Chr1 3588135 A T
Chr1 3588448 A G
Chr1 3589215 G C
Chr1 3589216 C T
Chr1 3589872 T C
Chr1 3590244 C T
Chr1 3592152 C T
Chr1 3592297 T C
Chr1 3592298 T C
Chr1 3592329 T C
Chr1 3593173 A G
Chr1 3593643 G A
Chr1 3594314 T A
Chr1 3594379 T C
Chr1 3594416 T C
Chr1 3594429 T C
Chr1 3594435 G A
Chr1 3594462 T G
Chr1 3594599 G A
Chr1 3594703 C T
Chr1 3594721 C T
Chr1 3594844 T C
Chr1 3595182 A G
Chr1 3595306 G A
Chr1 3595362 G A
Chr1 3595561 T G
Chr1 3595562 T G
Chr1 3595563 T G
Chr1 3595564 T G
Chr1 3595681 G T
Chr1 3597336 T C
Chr1 3597899 A G
Chr1 3597974 T C
Chr1 3598094 T C
Chr1 3598152 G A
Chr1 3598457 A T
Chr1 3598493 C T
Chr1 3598810 A C
Chr1 3598977 C T
Chr1 3599283 C A
Chr1 3599326 T G
Chr1 3600227 C T
Chr1 3600445 A G
Chr1 3601383 A G
Chr1 3601870 A C
Chr1 3603345 G A
Chr1 3603393 C T
Chr1 3603573 T G
Chr1 3603773 G A
Chr1 3603949 T G
Chr1 3604011 G A
Chr1 3604650 A G
Chr1 3604676 C T
Chr1 3604873 G T
Chr1 3605020 T C
Chr1 3605551 C A
Chr1 3606250 T C
Chr1 3606509 A C
Chr1 3606905 C T
Chr1 3607043 G A
Chr1 3607141 C T
Chr1 3607231 G A
Chr1 3607243 C T
Chr1 3607324 G A
Chr1 3607325 G A
Chr1 3607470 C T
Chr1 3607605 G A
Chr1 3607784 T G
Chr1 3607932 G C
Chr1 3608410 A G
Chr1 3608553 A C
Chr1 3608562 A G
Chr1 3608613 T C
Chr1 3608673 A T
Chr1 3608771 A G
Chr1 3609779 T G
Chr1 3610213 C G
Chr1 3610477 A C
Chr1 3610542 A G
Chr1 3610612 G T
Chr1 3610629 G T
Chr1 3611005 G C
Chr1 3611008 G C
Chr1 3611239 G A
Chr1 3611273 C T
Chr1 3611355 T A
Chr1 3611381 C T
Chr1 3611754 T A
Chr1 3611893 C A
Chr1 3612182 A T
Chr1 3612196 A G
Chr1 3612282 C T
Chr1 3612364 C T
Chr1 3612434 C T
Chr1 3612477 G T
Chr1 3612808 G A
Chr1 3612897 C T
Chr1 3612898 T G
Chr1 3612900 C T
Chr1 3612902 C G
Chr1 3612903 C T
Chr1 3612904 C T
Chr1 3612905 G T
Chr1 3612907 A T
Chr1 3613295 A T
Chr1 3613809 T A
Chr1 3613926 T C
Chr1 3613976 A G
Chr1 3614145 A G
Chr1 3614236 A G
Chr1 3614330 T C
Chr1 3614432 T C
Chr1 3614446 T C
Chr1 3614448 G A
Chr1 3614591 G A
Chr1 3614621 T C
Chr1 3614693 A G
Chr1 3614825 C T
Chr1 3615134 C T
Chr1 3615136 C T
Chr1 3615166 T G
Chr1 3615224 A G
Chr1 3615523 G A
Chr1 3615603 T G
Chr1 3615624 A G
Chr1 3615777 C T
Chr1 3615791 C T
Chr1 3615951 G A
Chr1 3616028 T A
Chr1 3616281 C G
Chr1 3616332 A G
Chr1 3616414 C A
Chr1 3617325 A G
Chr1 3617476 C T
Chr1 3617649 G A
Chr1 3617692 C T
Chr1 3617766 G C
Chr1 3617778 A C
Chr1 3617816 G A
Chr1 3617839 C T
Chr1 3617852 T C
Chr1 3617872 T C
Chr1 3617980 A G
Chr1 3618116 T C
Chr1 3618152 A G
Chr1 3618179 T C
Chr1 3618180 A G
Chr1 3618203 C T
Chr1 3618307 C T
Chr1 3618409 C A
Chr1 3618540 C A
Chr1 3618564 T A
Chr1 3618851 C T
Chr1 3618979 G A
Chr1 3619015 C T
Chr1 3619183 A G
Chr1 3619260 G A
Chr1 3619501 G T
Chr1 3619769 C T
Chr1 3620566 G A
Chr1 3620752 C A
Chr1 3620817 T G
Chr1 3621097 T C
Chr1 3621119 C T
Chr1 3621224 A G
Chr1 3622567 C T
Chr1 3622714 A G
Chr1 3623181 G A
Chr1 3623237 T C
Chr1 3623623 A G
Chr1 3623754 C T
Chr1 3623762 C T
Chr1 3623804 C G
Chr1 3623828 T C
Chr1 3623961 A G
Chr1 3623982 G A
Chr1 3624097 G A
Chr1 3624125 C T
Chr1 3624348 G A
Chr1 3624355 C G
Chr1 3624392 C T
Chr1 3624409 A G
Chr1 3624415 G A
Chr1 3624507 A G
Chr1 3624807 C A
Chr1 3625434 T C
Chr1 3626206 G A
Chr1 3626274 T C
Chr1 3626276 T C
Chr1 3626312 G A
Chr1 3626336 G A
Chr1 3626372 C T
Chr1 3626450 T C
Chr1 3627311 A G
Chr1 3627312 T A
Chr1 3627321 C T
Chr1 3627325 C T
Chr1 3627350 C T
Chr1 3627372 G A
Chr1 3627988 T G
Chr1 3628136 T A
Chr1 3628137 C G
Chr1 3629450 C T
Chr1 3629452 G T
Chr1 3629508 T C
Chr1 3629618 T C
Chr1 3629756 T C
Chr1 3629781 C T
Chr1 3629783 T C
Chr1 3629874 A G
Chr1 3630045 G A
Chr1 3630273 C T
Chr1 3630449 A G
Chr1 3630940 C T
Chr1 3631154 A G
Chr1 3631188 G T
Chr1 3631294 G A
Chr1 3631828 G T
Chr1 3631896 T A
Chr1 3632147 T C
Chr1 3632176 C T
Chr1 3632191 G T
Chr1 3632198 C T
Chr1 3632296 G T
Chr1 3632297 G T
Chr1 3632686 T G
Chr1 3632731 G T
Chr1 3632749 C T
Chr1 3633167 A G
Chr1 3633734 T C
Chr1 3633760 T C
Chr1 3633801 C T
Chr1 3634479 T C
Chr1 3634482 C T
Chr1 3634498 G A
Chr1 3634550 C T
Chr1 3634577 C A
Chr1 3634676 G A
Chr1 3635144 A C
Chr1 3635218 A T
Chr1 3635736 C T
Chr1 3635876 C A
Chr1 3635878 A G
Chr1 3635880 C T
Chr1 3635895 G T
Chr1 3635937 G A
Chr1 3635993 A G
Chr1 3636014 A G
Chr1 3636032 G A
Chr1 3636042 A G
Chr1 3636109 T C
Chr1 3636120 C A
Chr1 3636194 C T
Chr1 3636196 G T
Chr1 3636213 A G
Chr1 3636229 C T
Chr1 3636278 C T
Chr1 3636280 T G
Chr1 3636336 C T
Chr1 3636361 G A
Chr1 3636393 G A
Chr1 3636401 A T
Chr1 3636406 G A
Chr1 3636501 T C
Chr1 3636543 C A
Chr1 3636547 C T
Chr1 3636557 T A
Chr1 3636575 C A
Chr1 3636579 C T
Chr1 3636641 C T
Chr1 3636708 A G
Chr1 3636977 A G
Chr1 3637053 G A
Chr1 3637256 A G
Chr1 3637958 T C
Chr1 3638007 A G
Chr1 3638397 G A
Chr1 3638559 C T
Chr1 3639017 T A
Chr1 3640699 G A
Chr1 3640770 T C
Chr1 3640819 C T
Chr1 3640921 G C
Chr1 3642426 T C
Chr1 3642649 G T
Chr1 3642793 C A
Chr1 3643057 A T
Chr1 3643184 C T
Chr1 3644160 C T
Chr1 3644621 T C
Chr1 3644712 T A
Chr1 3645097 A G
Chr1 3645334 C T
Chr1 3645645 A G
Chr1 3645652 T G
Chr1 3645724 G C
Chr1 3645844 T G
Chr1 3645866 T C
Chr1 3645871 C A
Chr1 3645872 G A
Chr1 3645957 A G
Chr1 3646188 A G
Chr1 3646528 C A
Chr1 3646577 T C
Chr1 3646728 C T
Chr1 3646934 T G
Chr1 3646951 T C
Chr1 3647303 T G
Chr1 3647311 A G
Chr1 3647635 A T
Chr1 3647672 A T
Chr1 3647818 C T
Chr1 3648607 A G
Chr1 3649058 C T
Chr1 3649509 C G
Chr1 3649851 A C
Chr1 3650062 C T
Chr1 3650120 C T
Chr1 3651457 G A
Chr1 3651584 G A
Chr1 3651888 A G
Chr1 3652548 G A
Chr1 3653866 A G
Chr1 3653888 G A
Chr1 3654356 T A
Chr1 3654489 C A
Chr1 3654709 C T
Chr1 3654736 T C
Chr1 3655303 T C
Chr1 3655424 G A
Chr1 3657470 A C
Chr1 3659219 T C
Chr1 3659572 C G
Chr1 3660090 C T
Chr1 3660351 A C
Chr1 3660352 T A
Chr1 3660660 C T
Chr1 3660807 C A
Chr1 3661200 A G
Chr1 3661299 T A
Chr1 3661331 C T
Chr1 3661863 G T
Chr1 3661951 G A
Chr1 3661959 C T
Chr1 3662099 G A
Chr1 3662583 A G
Chr1 3663235 A C
Chr1 3663372 C T
Chr1 3663434 G A
Chr1 3663609 C T
Chr1 3663661 G A
Chr1 3663667 G A
Chr1 3663697 A C
Chr1 3663727 A G
Chr1 3663763 G A
Chr1 3663791 A T
Chr1 3663795 T A
Chr1 3663814 G A
Chr1 3663822 A C
Chr1 3663867 G A
Chr1 3663950 A G
Chr1 3663951 T C
Chr1 3663957 G A
Chr1 3664034 T C
Chr1 3664052 G A
Chr1 3664096 C T
Chr1 3664122 C T
Chr1 3664129 T C
Chr1 3664163 C G
Chr1 3664177 C A
Chr1 3664186 A G
Chr1 3664195 C T
Chr1 3664306 G A
Chr1 3664345 C A
Chr1 3664360 G A
Chr1 3664404 C T
Chr1 3664406 A G
Chr1 3664416 C T
Chr1 3664453 G A
Chr1 3664456 C G
Chr1 3664464 C T
Chr1 3664505 G A
Chr1 3664532 G A
Chr1 3664538 A G
Chr1 3664550 G A
Chr1 3664623 C T
Chr1 3664636 A G
Chr1 3664667 G A
Chr1 3664755 T A
Chr1 3664801 C T
Chr1 3664832 G C
Chr1 3664911 A G
Chr1 3664915 G A
Chr1 3664950 T C
Chr1 3665243 G A
Chr1 3665275 A G
Chr1 3665338 A G
Chr1 3665377 G A
Chr1 3665457 G A
Chr1 3665812 A C
Chr1 3665975 T A
Chr1 3666168 G C
Chr1 3666201 A G
Chr1 3666337 T A
Chr1 3666517 C T
Chr1 3666527 G A
Chr1 3666542 A G
Chr1 3666553 C T
Chr1 3666727 C G
Chr1 3666763 T C
Chr1 3666856 A G
Chr1 3666916 G A
Chr1 3666940 A C
Chr1 3667010 G A
Chr1 3667323 T G
Chr1 3667388 T A
Chr1 3667394 T A
Chr1 3667401 G A
Chr1 3667442 A C
Chr1 3667471 T C
Chr1 3667527 T C
Chr1 3667541 C T
Chr1 3668049 T C
Chr1 3669295 A C
Chr1 3669305 A T
Chr1 3669342 T C
Chr1 3669360 A G
Chr1 3669380 G A
Chr1 3669392 G A
Chr1 3669441 C T
Chr1 3669478 T C
Chr1 3669484 C A
Chr1 3669493 T C
Chr1 3669520 T A
Chr1 3669581 T C
Chr1 3669643 G A
Chr1 3669652 G T
Chr1 3669670 G T
Chr1 3669689 A G
Chr1 3669707 T G
Chr1 3669735 C T
Chr1 3669750 C T
Chr1 3669756 G C
Chr1 3669784 A C
Chr1 3669809 T G
Chr1 3669836 G T
Chr1 3670020 T G
Chr1 3670128 C T
Chr1 3670249 C A
Chr1 3671326 G A
Chr1 3671327 G C
Chr1 3671334 T G
Chr1 3671484 C T
Chr1 3671535 C T
Chr1 3671614 A C
Chr1 3671647 G A
Chr1 3671659 A G
Chr1 3671674 C T
Chr1 3671736 G A
Chr1 3671758 T G
Chr1 3671809 A G
Chr1 3671842 T A
Chr1 3671898 C T
Chr1 3671913 T A
Chr1 3671969 A C
Chr1 3671970 A G
Chr1 3671987 G T
Chr1 3672084 A T
Chr1 3672184 G A
Chr1 3672209 G A
Chr1 3672228 A G
Chr1 3672373 A G
Chr1 3672442 T C
Chr1 3672455 T C
Chr1 3672472 T C
Chr1 3672479 C T
Chr1 3672512 C T
Chr1 3672542 T C
Chr1 3672550 C A
Chr1 3672552 T C
Chr1 3672569 C T
Chr1 3672570 G A
Chr1 3672732 A G
Chr1 3673009 G A
Chr1 3673027 T C
Chr1 3673046 G A
Chr1 3673156 G A
Chr1 3673190 A G
Chr1 3673195 T C
Chr1 3673234 G A
Chr1 3673236 T A
Chr1 3673294 C A
Chr1 3673470 G C
Chr1 3673486 C T
Chr1 3673541 A T
Chr1 3673578 C A
Chr1 3674463 A G
Chr1 3674814 A T
Chr1 3674845 C T
Chr1 3674914 A C
Chr1 3675197 A G
Chr1 3675221 C T
Chr1 3675247 A G
Chr1 3675281 A G
Chr1 3675282 T C
Chr1 3675312 C T
Chr1 3675331 T C
Chr1 3675399 C T
Chr1 3675574 C T
Chr1 3675642 C T
Chr1 3675650 A G
Chr1 3675665 C A
Chr1 3675767 T C
Chr1 3675783 G A
Chr1 3675814 G A
Chr1 3675815 G A
Chr1 3675827 G A
Chr1 3675876 G A
Chr1 3675959 C T
Chr1 3676464 G T
Chr1 3676491 A C
Chr1 3676528 A C
Chr1 3676625 T C
Chr1 3676640 G A
Chr1 3676642 C T
Chr1 3676656 C T
Chr1 3676691 G A
Chr1 3676754 C T
Chr1 3676790 G T
Chr1 3676804 A T
Chr1 3676890 C A
Chr1 3676953 T C
[truncated: 41,289,596 more chars]
