# Supplementary material for: Genome sequence of the model rice variety KitaakeX
Source: BMC Genomics. 2019 Nov 27;20:905. doi: 10.1186/s12864-019-6262-4 (PMC6882167; doi:10.1186/s12864-019-6262-4)
Supplement: Supplementary file 10 — Additional file 10. Repeat annotation of KitaakeX genome. [file 12864_2019_6262_MOESM10_ESM.txt]

Additional file 10: repeat annotation of KitaakeX genome
Chr1	repeat	SSS	1	4338	.	.	.	Name=SSS_0
Chr1	repeat	SSL	5589	5654	.	.	.	Name=SSL_1
Chr1	repeat	SSS	6532	6562	.	.	.	Name=SSS_2
Chr1	repeat	SSS	14386	14429	.	.	.	Name=SSS_3
Chr1	repeat	SSS	14485	14529	.	.	.	Name=SSS_4
Chr1	repeat	SSS	15851	15882	.	.	.	Name=SSS_5
Chr1	repeat	SSS	15974	16009	.	.	.	Name=SSS_6
Chr1	repeat	SSS	17062	17121	.	.	.	Name=SSS_7
Chr1	repeat	SSS	19425	19458	.	.	.	Name=SSS_8
Chr1	repeat	SSL	26365	26440	.	.	.	Name=SSL_9
Chr1	repeat	SSS	26536	26595	.	.	.	Name=SSS_10
Chr1	repeat	SSS	29898	29921	.	.	.	Name=SSS_11
Chr1	repeat	SSS	31116	31201	.	.	.	Name=SSS_12
Chr1	repeat	SSS	32828	32846	.	.	.	Name=SSS_13
Chr1	repeat	SSS	32944	32996	.	.	.	Name=SSS_14
Chr1	repeat	SSS	38306	38329	.	.	.	Name=SSS_15
Chr1	repeat	SSS	39053	39148	.	.	.	Name=SSS_16
Chr1	repeat	RLG	46401	55689	.	.	.	Name=RLG_17
Chr1	repeat	RLG	57051	68275	.	.	.	Name=RLG_18
Chr1	repeat	SSS	69122	69207	.	.	.	Name=SSS_19
Chr1	repeat	SSS	71303	71320	.	.	.	Name=SSS_20
Chr1	repeat	SSS	72496	72575	.	.	.	Name=SSS_21
Chr1	repeat	SSS	75853	75876	.	.	.	Name=SSS_22
Chr1	repeat	SSS	76174	76201	.	.	.	Name=SSS_23
Chr1	repeat	SSS	76532	76607	.	.	.	Name=SSS_24
Chr1	repeat	SSS	76792	76816	.	.	.	Name=SSS_25
Chr1	repeat	SSS	79837	79912	.	.	.	Name=SSS_26
Chr1	repeat	SSS	79926	80107	.	.	.	Name=SSS_27
Chr1	repeat	SSS	80490	80542	.	.	.	Name=SSS_28
Chr1	repeat	SSS	80814	80877	.	.	.	Name=SSS_29
Chr1	repeat	SSS	81016	81079	.	.	.	Name=SSS_30
Chr1	repeat	RLG	81774	83283	.	.	.	Name=RLG_31
Chr1	repeat	SSS	84939	84972	.	.	.	Name=SSS_32
Chr1	repeat	SSS	86505	86539	.	.	.	Name=SSS_33
Chr1	repeat	SSS	86753	86812	.	.	.	Name=SSS_34
Chr1	repeat	SSS	95175	95218	.	.	.	Name=SSS_35
Chr1	repeat	SSS	96240	96260	.	.	.	Name=SSS_36
Chr1	repeat	SSS	96340	96431	.	.	.	Name=SSS_37
Chr1	repeat	SSS	97032	97058	.	.	.	Name=SSS_38
Chr1	repeat	SSS	99175	99199	.	.	.	Name=SSS_39
Chr1	repeat	SSS	99722	99747	.	.	.	Name=SSS_40
Chr1	repeat	SSS	99809	99839	.	.	.	Name=SSS_41
Chr1	repeat	SSS	102699	102735	.	.	.	Name=SSS_42
Chr1	repeat	SSS	104504	104564	.	.	.	Name=SSS_43
Chr1	repeat	SSL	107726	107757	.	.	.	Name=SSL_44
Chr1	repeat	RLG	108399	113973	.	.	.	Name=RLG_45
Chr1	repeat	RLG	113975	147865	.	.	.	Name=RLG_46
Chr1	repeat	SSS	149135	149159	.	.	.	Name=SSS_47
Chr1	repeat	SSS	149168	149209	.	.	.	Name=SSS_48
Chr1	repeat	RLG	149898	151279	.	.	.	Name=RLG_49
Chr1	repeat	SSS	153083	153106	.	.	.	Name=SSS_50
Chr1	repeat	SSS	156106	156141	.	.	.	Name=SSS_51
Chr1	repeat	SSL	159218	159248	.	.	.	Name=SSL_52
Chr1	repeat	SSS	159394	159423	.	.	.	Name=SSS_53
Chr1	repeat	SSS	159925	159946	.	.	.	Name=SSS_54
Chr1	repeat	SSS	161872	161894	.	.	.	Name=SSS_55
Chr1	repeat	SSS	161983	162038	.	.	.	Name=SSS_56
Chr1	repeat	SSS	162139	162191	.	.	.	Name=SSS_57
Chr1	repeat	SSS	164831	164866	.	.	.	Name=SSS_58
Chr1	repeat	SSS	165380	165428	.	.	.	Name=SSS_59
Chr1	repeat	RLC	170757	177032	.	.	.	Name=RLC_60
Chr1	repeat	SSS	177128	177233	.	.	.	Name=SSS_61
Chr1	repeat	RLC	177290	178301	.	.	.	Name=RLC_62
Chr1	repeat	DTH	182869	183137	.	.	.	Name=DTH_63
Chr1	repeat	SSS	183228	183268	.	.	.	Name=SSS_64
Chr1	repeat	SSS	183931	183970	.	.	.	Name=SSS_65
Chr1	repeat	SSS	184081	184112	.	.	.	Name=SSS_66
Chr1	repeat	SSS	186555	186589	.	.	.	Name=SSS_67
Chr1	repeat	SSS	186909	186940	.	.	.	Name=SSS_68
Chr1	repeat	SSS	188788	188851	.	.	.	Name=SSS_69
Chr1	repeat	DTH	189277	189569	.	.	.	Name=DTH_70
Chr1	repeat	DTT	189996	190237	.	.	.	Name=DTT_71
Chr1	repeat	DTI	190238	190273	.	.	.	Name=DTI_72
Chr1	repeat	DTT	190456	190682	.	.	.	Name=DTT_73
Chr1	repeat	DTI	191395	191614	.	.	.	Name=DTI_74
Chr1	repeat	DTT	191719	191958	.	.	.	Name=DTT_75
Chr1	repeat	DTT	192139	192296	.	.	.	Name=DTT_76
Chr1	repeat	DTX	192297	192376	.	.	.	Name=DTX_77
Chr1	repeat	DTI	192377	192388	.	.	.	Name=DTI_78
Chr1	repeat	SSS	193680	193717	.	.	.	Name=SSS_79
Chr1	repeat	SSS	194025	194053	.	.	.	Name=SSS_80
Chr1	repeat	DHH	195340	195733	.	.	.	Name=DHH_81
Chr1	repeat	RLG	196427	196850	.	.	.	Name=RLG_82
Chr1	repeat	DHH	196851	197316	.	.	.	Name=DHH_83
Chr1	repeat	DXX	197317	197320	.	.	.	Name=DXX_84
Chr1	repeat	DTI	197321	198326	.	.	.	Name=DTI_85
Chr1	repeat	DTM	198327	198749	.	.	.	Name=DTM_86
Chr1	repeat	DTM	198832	199122	.	.	.	Name=DTM_87
Chr1	repeat	DTM	199282	199895	.	.	.	Name=DTM_88
Chr1	repeat	SSS	203326	203379	.	.	.	Name=SSS_89
Chr1	repeat	SSS	203812	203838	.	.	.	Name=SSS_90
Chr1	repeat	SSS	204061	204099	.	.	.	Name=SSS_91
Chr1	repeat	SSL	204854	204884	.	.	.	Name=SSL_92
Chr1	repeat	SSS	205134	205206	.	.	.	Name=SSS_93
Chr1	repeat	SSL	209737	209763	.	.	.	Name=SSL_94
Chr1	repeat	SSS	211490	211516	.	.	.	Name=SSS_95
Chr1	repeat	SSS	211578	211605	.	.	.	Name=SSS_96
Chr1	repeat	SSS	214648	214667	.	.	.	Name=SSS_97
Chr1	repeat	DTT	215023	215248	.	.	.	Name=DTT_98
Chr1	repeat	SSS	215664	215689	.	.	.	Name=SSS_99
Chr1	repeat	SSS	215960	215981	.	.	.	Name=SSS_100
Chr1	repeat	SSS	216227	216249	.	.	.	Name=SSS_101
Chr1	repeat	SSS	219746	219803	.	.	.	Name=SSS_102
Chr1	repeat	SSS	222677	222719	.	.	.	Name=SSS_103
Chr1	repeat	SSS	222957	222987	.	.	.	Name=SSS_104
Chr1	repeat	SSS	223253	223326	.	.	.	Name=SSS_105
Chr1	repeat	SSS	223843	223876	.	.	.	Name=SSS_106
Chr1	repeat	SSS	228584	228626	.	.	.	Name=SSS_107
Chr1	repeat	DTT	229054	229293	.	.	.	Name=DTT_108
Chr1	repeat	DTH	229362	229630	.	.	.	Name=DTH_109
Chr1	repeat	SSS	230488	230525	.	.	.	Name=SSS_110
Chr1	repeat	SSS	230815	230842	.	.	.	Name=SSS_111
Chr1	repeat	DTT	232012	232183	.	.	.	Name=DTT_112
Chr1	repeat	SSS	232447	232465	.	.	.	Name=SSS_113
Chr1	repeat	SSL	234758	234790	.	.	.	Name=SSL_114
Chr1	repeat	SSS	235858	235900	.	.	.	Name=SSS_115
Chr1	repeat	SSS	238249	238274	.	.	.	Name=SSS_116
Chr1	repeat	SSS	241020	241073	.	.	.	Name=SSS_117
Chr1	repeat	SSS	242354	242374	.	.	.	Name=SSS_118
Chr1	repeat	SSS	243340	243376	.	.	.	Name=SSS_119
Chr1	repeat	SSS	243775	243800	.	.	.	Name=SSS_120
Chr1	repeat	DHH	244494	246129	.	.	.	Name=DHH_121
Chr1	repeat	RLG	246204	248137	.	.	.	Name=RLG_122
Chr1	repeat	RLX	248138	248161	.	.	.	Name=RLX_123
Chr1	repeat	RLC	248162	249584	.	.	.	Name=RLC_124
Chr1	repeat	RLX	249585	249590	.	.	.	Name=RLX_125
Chr1	repeat	RLG	249591	250505	.	.	.	Name=RLG_126
Chr1	repeat	SSS	250506	250573	.	.	.	Name=SSS_127
Chr1	repeat	RLG	250574	251745	.	.	.	Name=RLG_128
Chr1	repeat	SSS	253067	253083	.	.	.	Name=SSS_129
Chr1	repeat	SSS	253102	253173	.	.	.	Name=SSS_130
Chr1	repeat	SSS	253418	253466	.	.	.	Name=SSS_131
Chr1	repeat	SSS	254076	254110	.	.	.	Name=SSS_132
Chr1	repeat	SSS	256287	256322	.	.	.	Name=SSS_133
Chr1	repeat	SSS	256486	256527	.	.	.	Name=SSS_134
Chr1	repeat	SSS	256826	256853	.	.	.	Name=SSS_135
Chr1	repeat	SSS	257003	257023	.	.	.	Name=SSS_136
Chr1	repeat	DTH	257920	258646	.	.	.	Name=DTH_137
Chr1	repeat	XXX	258647	258656	.	.	.	Name=XXX_138
Chr1	repeat	RLG	258657	261741	.	.	.	Name=RLG_139
Chr1	repeat	SSS	265862	265883	.	.	.	Name=SSS_140
Chr1	repeat	SSS	270385	270409	.	.	.	Name=SSS_141
Chr1	repeat	SSS	270454	270509	.	.	.	Name=SSS_142
Chr1	repeat	SSS	273001	273070	.	.	.	Name=SSS_143
Chr1	repeat	SSS	275413	275446	.	.	.	Name=SSS_144
Chr1	repeat	SSS	276885	276933	.	.	.	Name=SSS_145
Chr1	repeat	SSS	278266	278298	.	.	.	Name=SSS_146
Chr1	repeat	SSS	282346	282396	.	.	.	Name=SSS_147
Chr1	repeat	DTH	282498	282728	.	.	.	Name=DTH_148
Chr1	repeat	DTH	282896	283056	.	.	.	Name=DTH_149
Chr1	repeat	SSS	285488	285509	.	.	.	Name=SSS_150
Chr1	repeat	SSS	285809	285836	.	.	.	Name=SSS_151
Chr1	repeat	SSS	285893	285924	.	.	.	Name=SSS_152
Chr1	repeat	SSL	286403	286441	.	.	.	Name=SSL_153
Chr1	repeat	SSS	288012	288035	.	.	.	Name=SSS_154
Chr1	repeat	SSS	288513	288540	.	.	.	Name=SSS_155
Chr1	repeat	SSS	289190	289219	.	.	.	Name=SSS_156
Chr1	repeat	SSS	289414	289437	.	.	.	Name=SSS_157
Chr1	repeat	DTC	290056	296806	.	.	.	Name=DTC_158
Chr1	repeat	SSS	297302	297328	.	.	.	Name=SSS_159
Chr1	repeat	SSS	298216	298245	.	.	.	Name=SSS_160
Chr1	repeat	DTA	298562	302404	.	.	.	Name=DTA_161
Chr1	repeat	DHH	302520	302908	.	.	.	Name=DHH_162
Chr1	repeat	SSS	303280	303308	.	.	.	Name=SSS_163
Chr1	repeat	DHH	303360	303466	.	.	.	Name=DHH_164
Chr1	repeat	SSS	303544	303595	.	.	.	Name=SSS_165
Chr1	repeat	DHH	304058	304162	.	.	.	Name=DHH_166
Chr1	repeat	DHH	304580	305278	.	.	.	Name=DHH_167
Chr1	repeat	DTM	306971	307348	.	.	.	Name=DTM_168
Chr1	repeat	DTM	308338	308781	.	.	.	Name=DTM_169
Chr1	repeat	SSS	309005	309040	.	.	.	Name=SSS_170
Chr1	repeat	DTM	309928	310027	.	.	.	Name=DTM_171
Chr1	repeat	DTM	310036	310144	.	.	.	Name=DTM_172
Chr1	repeat	SSL	311354	311380	.	.	.	Name=SSL_173
Chr1	repeat	DTI	312255	312301	.	.	.	Name=DTI_174
Chr1	repeat	DTX	312302	312507	.	.	.	Name=DTX_175
Chr1	repeat	DTH	312508	313409	.	.	.	Name=DTH_176
Chr1	repeat	DTX	313410	313531	.	.	.	Name=DTX_177
Chr1	repeat	DTI	313532	313574	.	.	.	Name=DTI_178
Chr1	repeat	SSS	313897	313986	.	.	.	Name=SSS_179
Chr1	repeat	DTH	314106	314450	.	.	.	Name=DTH_180
Chr1	repeat	SSS	314556	314678	.	.	.	Name=SSS_181
Chr1	repeat	SSS	315499	315526	.	.	.	Name=SSS_182
Chr1	repeat	SSS	316356	316375	.	.	.	Name=SSS_183
Chr1	repeat	SSS	317380	317403	.	.	.	Name=SSS_184
Chr1	repeat	SSS	317767	317786	.	.	.	Name=SSS_185
Chr1	repeat	SSS	317908	317950	.	.	.	Name=SSS_186
Chr1	repeat	SSS	319457	319485	.	.	.	Name=SSS_187
Chr1	repeat	SSS	322882	322940	.	.	.	Name=SSS_188
Chr1	repeat	SSS	323139	323171	.	.	.	Name=SSS_189
Chr1	repeat	SSL	323254	323290	.	.	.	Name=SSL_190
Chr1	repeat	SSS	323995	324030	.	.	.	Name=SSS_191
Chr1	repeat	SSS	327431	327468	.	.	.	Name=SSS_192
Chr1	repeat	SSS	327510	327574	.	.	.	Name=SSS_193
Chr1	repeat	SSS	327896	327932	.	.	.	Name=SSS_194
Chr1	repeat	SSS	327941	328127	.	.	.	Name=SSS_195
Chr1	repeat	SSS	328751	328782	.	.	.	Name=SSS_196
Chr1	repeat	RLG	329103	330088	.	.	.	Name=RLG_197
Chr1	repeat	SSL	331359	331447	.	.	.	Name=SSL_198
Chr1	repeat	SSS	331603	331627	.	.	.	Name=SSS_199
Chr1	repeat	SSS	333730	333761	.	.	.	Name=SSS_200
Chr1	repeat	SSS	334185	334239	.	.	.	Name=SSS_201
Chr1	repeat	SSS	334313	334357	.	.	.	Name=SSS_202
Chr1	repeat	SSS	334762	334790	.	.	.	Name=SSS_203
Chr1	repeat	SSS	334850	334881	.	.	.	Name=SSS_204
Chr1	repeat	SSS	346333	346383	.	.	.	Name=SSS_205
Chr1	repeat	SSS	346732	346750	.	.	.	Name=SSS_206
Chr1	repeat	SSS	347339	347403	.	.	.	Name=SSS_207
Chr1	repeat	SSS	347713	347760	.	.	.	Name=SSS_208
Chr1	repeat	SSS	347966	348000	.	.	.	Name=SSS_209
Chr1	repeat	DTM	348632	349029	.	.	.	Name=DTM_210
Chr1	repeat	SSL	350023	350060	.	.	.	Name=SSL_211
Chr1	repeat	SSS	350101	350124	.	.	.	Name=SSS_212
Chr1	repeat	DTT	351034	351260	.	.	.	Name=DTT_213
Chr1	repeat	DTT	354171	354348	.	.	.	Name=DTT_214
Chr1	repeat	DTT	355697	355813	.	.	.	Name=DTT_215
Chr1	repeat	DTI	365763	365868	.	.	.	Name=DTI_216
Chr1	repeat	DTH	365869	366163	.	.	.	Name=DTH_217
Chr1	repeat	DTX	366164	366213	.	.	.	Name=DTX_218
Chr1	repeat	DTH	366214	366220	.	.	.	Name=DTH_219
Chr1	repeat	SSS	367582	367618	.	.	.	Name=SSS_220
Chr1	repeat	DTT	371380	371603	.	.	.	Name=DTT_221
Chr1	repeat	SSS	371761	371802	.	.	.	Name=SSS_222
Chr1	repeat	SSS	381123	381174	.	.	.	Name=SSS_223
Chr1	repeat	SSS	386258	386279	.	.	.	Name=SSS_224
Chr1	repeat	SSS	386373	386443	.	.	.	Name=SSS_225
Chr1	repeat	SSS	395164	395195	.	.	.	Name=SSS_226
Chr1	repeat	RSU	395487	395781	.	.	.	Name=RSU_227
Chr1	repeat	DTT	397565	397699	.	.	.	Name=DTT_228
Chr1	repeat	SSS	398120	398156	.	.	.	Name=SSS_229
Chr1	repeat	SSS	401336	401548	.	.	.	Name=SSS_230
Chr1	repeat	SSS	404558	404688	.	.	.	Name=SSS_231
Chr1	repeat	SSS	404831	404895	.	.	.	Name=SSS_232
Chr1	repeat	SSS	405055	405155	.	.	.	Name=SSS_233
Chr1	repeat	SSS	405261	405295	.	.	.	Name=SSS_234
Chr1	repeat	SSS	405418	405444	.	.	.	Name=SSS_235
Chr1	repeat	DTT	405588	405725	.	.	.	Name=DTT_236
Chr1	repeat	DTA	406063	406308	.	.	.	Name=DTA_237
Chr1	repeat	SSS	407168	407208	.	.	.	Name=SSS_238
Chr1	repeat	SSS	410259	410350	.	.	.	Name=SSS_239
Chr1	repeat	SSS	410371	410408	.	.	.	Name=SSS_240
Chr1	repeat	SSS	410708	410724	.	.	.	Name=SSS_241
Chr1	repeat	SSS	410742	410766	.	.	.	Name=SSS_242
Chr1	repeat	SSS	411055	411095	.	.	.	Name=SSS_243
Chr1	repeat	SSL	411124	411157	.	.	.	Name=SSL_244
Chr1	repeat	DTH	411922	412202	.	.	.	Name=DTH_245
Chr1	repeat	DHH	412837	413845	.	.	.	Name=DHH_246
Chr1	repeat	SSS	418564	418585	.	.	.	Name=SSS_247
Chr1	repeat	SSS	418802	418827	.	.	.	Name=SSS_248
Chr1	repeat	SSS	424461	424481	.	.	.	Name=SSS_249
Chr1	repeat	SSS	424487	424513	.	.	.	Name=SSS_250
Chr1	repeat	SSS	424721	424835	.	.	.	Name=SSS_251
Chr1	repeat	SSS	427413	427468	.	.	.	Name=SSS_252
Chr1	repeat	SSS	434943	434967	.	.	.	Name=SSS_253
Chr1	repeat	SSL	434998	435061	.	.	.	Name=SSL_254
Chr1	repeat	DTT	435368	435736	.	.	.	Name=DTT_255
Chr1	repeat	SSS	436206	436236	.	.	.	Name=SSS_256
Chr1	repeat	SSS	437213	437408	.	.	.	Name=SSS_257
Chr1	repeat	DTM	440748	441063	.	.	.	Name=DTM_258
Chr1	repeat	DTH	446369	446458	.	.	.	Name=DTH_259
Chr1	repeat	DTX	446459	446709	.	.	.	Name=DTX_260
Chr1	repeat	DTI	446710	446718	.	.	.	Name=DTI_261
Chr1	repeat	DTX	446719	446756	.	.	.	Name=DTX_262
Chr1	repeat	DTH	446757	446779	.	.	.	Name=DTH_263
Chr1	repeat	DTA	446878	448321	.	.	.	Name=DTA_264
Chr1	repeat	DTH	449540	449813	.	.	.	Name=DTH_265
Chr1	repeat	SSS	452775	452825	.	.	.	Name=SSS_266
Chr1	repeat	XXX	455525	455923	.	.	.	Name=XXX_267
Chr1	repeat	SSS	459160	459182	.	.	.	Name=SSS_268
Chr1	repeat	SSS	466674	466715	.	.	.	Name=SSS_269
Chr1	repeat	SSS	471216	471284	.	.	.	Name=SSS_270
Chr1	repeat	SSS	471539	471625	.	.	.	Name=SSS_271
Chr1	repeat	SSS	471828	471867	.	.	.	Name=SSS_272
Chr1	repeat	SSS	472060	472122	.	.	.	Name=SSS_273
Chr1	repeat	DTH	474278	474619	.	.	.	Name=DTH_274
Chr1	repeat	SSS	475195	475211	.	.	.	Name=SSS_275
Chr1	repeat	SSS	477537	477616	.	.	.	Name=SSS_276
Chr1	repeat	SSS	479069	479110	.	.	.	Name=SSS_277
Chr1	repeat	RLG	479809	483938	.	.	.	Name=RLG_278
Chr1	repeat	RLG	493941	506261	.	.	.	Name=RLG_279
Chr1	repeat	SSL	506393	506435	.	.	.	Name=SSL_280
Chr1	repeat	SSS	506839	506944	.	.	.	Name=SSS_281
Chr1	repeat	SSS	508506	508528	.	.	.	Name=SSS_282
Chr1	repeat	SSS	508679	508714	.	.	.	Name=SSS_283
Chr1	repeat	SSS	509760	509815	.	.	.	Name=SSS_284
Chr1	repeat	SSL	510050	510092	.	.	.	Name=SSL_285
Chr1	repeat	SSL	510810	510858	.	.	.	Name=SSL_286
Chr1	repeat	SSS	511557	511586	.	.	.	Name=SSS_287
Chr1	repeat	SSS	512173	512258	.	.	.	Name=SSS_288
Chr1	repeat	SSS	513066	513093	.	.	.	Name=SSS_289
Chr1	repeat	RLC	515294	522197	.	.	.	Name=RLC_290
Chr1	repeat	DTC	522264	522932	.	.	.	Name=DTC_291
Chr1	repeat	SSL	523888	523917	.	.	.	Name=SSL_292
Chr1	repeat	SSS	524190	524251	.	.	.	Name=SSS_293
Chr1	repeat	SSS	525397	525468	.	.	.	Name=SSS_294
Chr1	repeat	SSL	525517	525543	.	.	.	Name=SSL_295
Chr1	repeat	DTI	526079	526324	.	.	.	Name=DTI_296
Chr1	repeat	SSS	526415	526445	.	.	.	Name=SSS_297
Chr1	repeat	SSS	527064	527088	.	.	.	Name=SSS_298
Chr1	repeat	SSS	527742	527763	.	.	.	Name=SSS_299
Chr1	repeat	RIL	529052	529320	.	.	.	Name=RIL_300
Chr1	repeat	DTM	529404	530188	.	.	.	Name=DTM_301
Chr1	repeat	SSS	534471	534501	.	.	.	Name=SSS_302
Chr1	repeat	DTT	534971	535208	.	.	.	Name=DTT_303
Chr1	repeat	DTM	535592	536958	.	.	.	Name=DTM_304
Chr1	repeat	SSS	537592	537658	.	.	.	Name=SSS_305
Chr1	repeat	SSS	537892	537931	.	.	.	Name=SSS_306
Chr1	repeat	SSS	538270	538299	.	.	.	Name=SSS_307
Chr1	repeat	SSS	539045	539093	.	.	.	Name=SSS_308
Chr1	repeat	SSS	541823	541878	.	.	.	Name=SSS_309
Chr1	repeat	SSS	544622	544660	.	.	.	Name=SSS_310
Chr1	repeat	SSS	548308	548345	.	.	.	Name=SSS_311
Chr1	repeat	SSS	551360	551415	.	.	.	Name=SSS_312
Chr1	repeat	SSS	551435	551457	.	.	.	Name=SSS_313
Chr1	repeat	SSL	556085	556126	.	.	.	Name=SSL_314
Chr1	repeat	SSS	556270	556296	.	.	.	Name=SSS_315
Chr1	repeat	RLC	557023	557236	.	.	.	Name=RLC_316
Chr1	repeat	SSS	557244	557335	.	.	.	Name=SSS_317
Chr1	repeat	SSS	558471	558487	.	.	.	Name=SSS_318
Chr1	repeat	SSL	558615	558649	.	.	.	Name=SSL_319
Chr1	repeat	SSS	558716	558845	.	.	.	Name=SSS_320
Chr1	repeat	DTM	559022	559499	.	.	.	Name=DTM_321
Chr1	repeat	XXX	559500	559502	.	.	.	Name=XXX_322
Chr1	repeat	RLG	559503	559871	.	.	.	Name=RLG_323
Chr1	repeat	XXX	559872	559966	.	.	.	Name=XXX_324
Chr1	repeat	DHH	559967	560884	.	.	.	Name=DHH_325
Chr1	repeat	SSS	561104	561148	.	.	.	Name=SSS_326
Chr1	repeat	SSS	561543	561633	.	.	.	Name=SSS_327
Chr1	repeat	DTI	561714	562078	.	.	.	Name=DTI_328
Chr1	repeat	SSS	562858	562887	.	.	.	Name=SSS_329
Chr1	repeat	DTT	563211	563456	.	.	.	Name=DTT_330
Chr1	repeat	SSS	565927	565945	.	.	.	Name=SSS_331
Chr1	repeat	SSS	566538	566581	.	.	.	Name=SSS_332
Chr1	repeat	SSS	566811	566829	.	.	.	Name=SSS_333
Chr1	repeat	SSS	569768	569800	.	.	.	Name=SSS_334
Chr1	repeat	SSS	572232	572268	.	.	.	Name=SSS_335
Chr1	repeat	SSS	572789	572827	.	.	.	Name=SSS_336
Chr1	repeat	DTM	575362	577363	.	.	.	Name=DTM_337
Chr1	repeat	SSS	577979	578014	.	.	.	Name=SSS_338
Chr1	repeat	SSL	585444	585502	.	.	.	Name=SSL_339
Chr1	repeat	SSS	585622	585682	.	.	.	Name=SSS_340
Chr1	repeat	DTH	586588	586726	.	.	.	Name=DTH_341
Chr1	repeat	SSS	586872	586912	.	.	.	Name=SSS_342
Chr1	repeat	DTA	588703	588966	.	.	.	Name=DTA_343
Chr1	repeat	DTH	589656	589899	.	.	.	Name=DTH_344
Chr1	repeat	SSS	591309	591343	.	.	.	Name=SSS_345
Chr1	repeat	SSS	591571	591606	.	.	.	Name=SSS_346
Chr1	repeat	SSS	592244	592304	.	.	.	Name=SSS_347
Chr1	repeat	SSS	593161	593214	.	.	.	Name=SSS_348
Chr1	repeat	SSS	595337	595365	.	.	.	Name=SSS_349
Chr1	repeat	DTT	596594	596854	.	.	.	Name=DTT_350
Chr1	repeat	SSS	597630	597657	.	.	.	Name=SSS_351
Chr1	repeat	SSS	600125	600147	.	.	.	Name=SSS_352
Chr1	repeat	SSL	600191	600245	.	.	.	Name=SSL_353
Chr1	repeat	SSS	600386	600470	.	.	.	Name=SSS_354
Chr1	repeat	DTH	601321	601611	.	.	.	Name=DTH_355
Chr1	repeat	DTH	601921	602089	.	.	.	Name=DTH_356
Chr1	repeat	DTX	602090	602143	.	.	.	Name=DTX_357
Chr1	repeat	DTI	602144	602171	.	.	.	Name=DTI_358
Chr1	repeat	DTH	602467	602785	.	.	.	Name=DTH_359
Chr1	repeat	SSS	603014	603088	.	.	.	Name=SSS_360
Chr1	repeat	SSS	603849	603890	.	.	.	Name=SSS_361
Chr1	repeat	DHH	604131	604651	.	.	.	Name=DHH_362
Chr1	repeat	SSL	606829	606871	.	.	.	Name=SSL_363
Chr1	repeat	SSS	607459	607491	.	.	.	Name=SSS_364
Chr1	repeat	SSS	607812	607834	.	.	.	Name=SSS_365
Chr1	repeat	SSS	608118	608162	.	.	.	Name=SSS_366
Chr1	repeat	DTH	608347	608583	.	.	.	Name=DTH_367
Chr1	repeat	SSS	608724	608775	.	.	.	Name=SSS_368
Chr1	repeat	SSS	609119	609149	.	.	.	Name=SSS_369
Chr1	repeat	DTH	609437	609781	.	.	.	Name=DTH_370
Chr1	repeat	SSS	610001	610031	.	.	.	Name=SSS_371
Chr1	repeat	SSS	612361	612401	.	.	.	Name=SSS_372
Chr1	repeat	DTM	612784	613206	.	.	.	Name=DTM_373
Chr1	repeat	DTX	613207	613261	.	.	.	Name=DTX_374
Chr1	repeat	DTX	613506	613568	.	.	.	Name=DTX_375
Chr1	repeat	DTM	613569	614005	.	.	.	Name=DTM_376
Chr1	repeat	SSS	614217	614233	.	.	.	Name=SSS_377
Chr1	repeat	SSS	614369	614427	.	.	.	Name=SSS_378
Chr1	repeat	SSS	614474	614520	.	.	.	Name=SSS_379
Chr1	repeat	SSS	614524	614555	.	.	.	Name=SSS_380
Chr1	repeat	SSS	616778	616843	.	.	.	Name=SSS_381
Chr1	repeat	SSS	617246	617288	.	.	.	Name=SSS_382
Chr1	repeat	SSS	618423	618464	.	.	.	Name=SSS_383
Chr1	repeat	SSS	624192	624217	.	.	.	Name=SSS_384
Chr1	repeat	SSS	624397	624423	.	.	.	Name=SSS_385
Chr1	repeat	SSS	624609	624646	.	.	.	Name=SSS_386
Chr1	repeat	SSS	624662	624688	.	.	.	Name=SSS_387
Chr1	repeat	SSS	624706	624732	.	.	.	Name=SSS_388
Chr1	repeat	DTM	625499	625842	.	.	.	Name=DTM_389
Chr1	repeat	SSS	626167	626205	.	.	.	Name=SSS_390
Chr1	repeat	SSS	626258	626314	.	.	.	Name=SSS_391
Chr1	repeat	SSS	626639	626662	.	.	.	Name=SSS_392
Chr1	repeat	SSS	627318	627365	.	.	.	Name=SSS_393
Chr1	repeat	SSS	627662	627788	.	.	.	Name=SSS_394
Chr1	repeat	SSS	633036	633073	.	.	.	Name=SSS_395
Chr1	repeat	SSS	633504	633548	.	.	.	Name=SSS_396
Chr1	repeat	SSS	641232	641305	.	.	.	Name=SSS_397
Chr1	repeat	SSS	641672	641697	.	.	.	Name=SSS_398
Chr1	repeat	SSS	642506	642538	.	.	.	Name=SSS_399
Chr1	repeat	SSS	643890	643908	.	.	.	Name=SSS_400
Chr1	repeat	SSS	644982	644999	.	.	.	Name=SSS_401
Chr1	repeat	SSS	645162	645215	.	.	.	Name=SSS_402
Chr1	repeat	SSS	645509	645552	.	.	.	Name=SSS_403
Chr1	repeat	SSS	645711	645739	.	.	.	Name=SSS_404
Chr1	repeat	DHH	646258	648252	.	.	.	Name=DHH_405
Chr1	repeat	SSS	648286	648359	.	.	.	Name=SSS_406
Chr1	repeat	DHH	648698	648849	.	.	.	Name=DHH_407
Chr1	repeat	SSS	649618	649656	.	.	.	Name=SSS_408
Chr1	repeat	SSS	649666	649718	.	.	.	Name=SSS_409
Chr1	repeat	SSS	652466	652491	.	.	.	Name=SSS_410
Chr1	repeat	SSL	654363	654396	.	.	.	Name=SSL_411
Chr1	repeat	SSS	654947	655005	.	.	.	Name=SSS_412
Chr1	repeat	SSS	655154	655182	.	.	.	Name=SSS_413
Chr1	repeat	SSL	659864	659903	.	.	.	Name=SSL_414
Chr1	repeat	SSS	660476	660494	.	.	.	Name=SSS_415
Chr1	repeat	SSS	660673	660720	.	.	.	Name=SSS_416
Chr1	repeat	SSS	660782	660808	.	.	.	Name=SSS_417
Chr1	repeat	SSS	660874	660916	.	.	.	Name=SSS_418
Chr1	repeat	SSS	667848	667877	.	.	.	Name=SSS_419
Chr1	repeat	SSS	669027	669054	.	.	.	Name=SSS_420
Chr1	repeat	SSL	669546	669589	.	.	.	Name=SSL_421
Chr1	repeat	SSS	672246	672272	.	.	.	Name=SSS_422
Chr1	repeat	SSS	672463	672511	.	.	.	Name=SSS_423
Chr1	repeat	DTA	672614	673309	.	.	.	Name=DTA_424
Chr1	repeat	SSS	674703	674745	.	.	.	Name=SSS_425
Chr1	repeat	SSS	674878	674901	.	.	.	Name=SSS_426
Chr1	repeat	SSS	676569	676601	.	.	.	Name=SSS_427
Chr1	repeat	SSS	680008	680043	.	.	.	Name=SSS_428
Chr1	repeat	SSS	680153	680188	.	.	.	Name=SSS_429
Chr1	repeat	SSS	681053	681089	.	.	.	Name=SSS_430
Chr1	repeat	SSS	682500	682525	.	.	.	Name=SSS_431
Chr1	repeat	SSS	684612	684660	.	.	.	Name=SSS_432
Chr1	repeat	SSL	684798	684825	.	.	.	Name=SSL_433
Chr1	repeat	SSS	685092	685117	.	.	.	Name=SSS_434
Chr1	repeat	SSS	685192	685220	.	.	.	Name=SSS_435
Chr1	repeat	SSS	685257	685301	.	.	.	Name=SSS_436
Chr1	repeat	SSL	686854	686942	.	.	.	Name=SSL_437
Chr1	repeat	RLG	689124	699772	.	.	.	Name=RLG_438
Chr1	repeat	SSS	701039	701056	.	.	.	Name=SSS_439
Chr1	repeat	SSS	701461	701484	.	.	.	Name=SSS_440
Chr1	repeat	DTH	702399	702680	.	.	.	Name=DTH_441
Chr1	repeat	SSS	704248	704274	.	.	.	Name=SSS_442
Chr1	repeat	SSS	705407	705432	.	.	.	Name=SSS_443
Chr1	repeat	SSS	705641	705671	.	.	.	Name=SSS_444
Chr1	repeat	DTH	705781	706122	.	.	.	Name=DTH_445
Chr1	repeat	DTM	706736	713513	.	.	.	Name=DTM_446
Chr1	repeat	SSS	714169	714197	.	.	.	Name=SSS_447
Chr1	repeat	SSS	715192	715355	.	.	.	Name=SSS_448
Chr1	repeat	SSS	716134	716342	.	.	.	Name=SSS_449
Chr1	repeat	SSS	716350	716433	.	.	.	Name=SSS_450
Chr1	repeat	SSS	716977	717032	.	.	.	Name=SSS_451
Chr1	repeat	RLG	723171	728117	.	.	.	Name=RLG_452
Chr1	repeat	SSS	734819	734875	.	.	.	Name=SSS_453
Chr1	repeat	SSS	734920	734956	.	.	.	Name=SSS_454
Chr1	repeat	SSS	736572	736588	.	.	.	Name=SSS_455
Chr1	repeat	SSS	736657	736693	.	.	.	Name=SSS_456
Chr1	repeat	SSS	736738	736818	.	.	.	Name=SSS_457
Chr1	repeat	RLC	745704	746625	.	.	.	Name=RLC_458
Chr1	repeat	RLC	746688	747161	.	.	.	Name=RLC_459
Chr1	repeat	SSS	750036	750062	.	.	.	Name=SSS_460
Chr1	repeat	SSS	750279	750305	.	.	.	Name=SSS_461
Chr1	repeat	DTM	757164	757844	.	.	.	Name=DTM_462
Chr1	repeat	DTT	758830	759067	.	.	.	Name=DTT_463
Chr1	repeat	SSS	759410	759446	.	.	.	Name=SSS_464
Chr1	repeat	SSS	764781	764799	.	.	.	Name=SSS_465
Chr1	repeat	SSS	768288	768336	.	.	.	Name=SSS_466
Chr1	repeat	SSS	772080	772104	.	.	.	Name=SSS_467
Chr1	repeat	SSS	772611	772638	.	.	.	Name=SSS_468
Chr1	repeat	SSS	775896	775948	.	.	.	Name=SSS_469
Chr1	repeat	SSS	777519	777558	.	.	.	Name=SSS_470
Chr1	repeat	SSS	779867	779894	.	.	.	Name=SSS_471
Chr1	repeat	RLC	781281	782448	.	.	.	Name=RLC_472
Chr1	repeat	DTC	785357	785780	.	.	.	Name=DTC_473
Chr1	repeat	XXX	785781	785788	.	.	.	Name=XXX_474
Chr1	repeat	RLE	785789	793283	.	.	.	Name=RLE_475
Chr1	repeat	XXX	793284	793290	.	.	.	Name=XXX_476
Chr1	repeat	DTX	793291	793438	.	.	.	Name=DTX_477
Chr1	repeat	DTM	793439	793469	.	.	.	Name=DTM_478
Chr1	repeat	DTA	793635	794168	.	.	.	Name=DTA_479
Chr1	repeat	DTM	794574	795159	.	.	.	Name=DTM_480
Chr1	repeat	SSS	795583	795643	.	.	.	Name=SSS_481
Chr1	repeat	SSL	795874	795925	.	.	.	Name=SSL_482
Chr1	repeat	DTT	796275	796519	.	.	.	Name=DTT_483
Chr1	repeat	SSS	801141	801173	.	.	.	Name=SSS_484
Chr1	repeat	SSS	807176	807231	.	.	.	Name=SSS_485
Chr1	repeat	DTA	810088	810311	.	.	.	Name=DTA_486
Chr1	repeat	DTI	810466	810498	.	.	.	Name=DTI_487
Chr1	repeat	DTT	810499	810812	.	.	.	Name=DTT_488
Chr1	repeat	SSS	827355	827398	.	.	.	Name=SSS_489
Chr1	repeat	SSS	827901	827966	.	.	.	Name=SSS_490
Chr1	repeat	SSS	828394	828421	.	.	.	Name=SSS_491
Chr1	repeat	SSS	828577	828624	.	.	.	Name=SSS_492
Chr1	repeat	SSS	828705	828739	.	.	.	Name=SSS_493
Chr1	repeat	SSS	829208	829258	.	.	.	Name=SSS_494
Chr1	repeat	SSL	829276	829373	.	.	.	Name=SSL_495
Chr1	repeat	RLG	831628	832421	.	.	.	Name=RLG_496
Chr1	repeat	SSS	833227	833289	.	.	.	Name=SSS_497
Chr1	repeat	RLG	833552	834472	.	.	.	Name=RLG_498
Chr1	repeat	SSS	839472	839542	.	.	.	Name=SSS_499
Chr1	repeat	RLG	842977	845947	.	.	.	Name=RLG_500
Chr1	repeat	RLG	845979	849116	.	.	.	Name=RLG_501
Chr1	repeat	SSS	849117	849141	.	.	.	Name=SSS_502
Chr1	repeat	RLG	849142	863037	.	.	.	Name=RLG_503
Chr1	repeat	RLG	863346	863468	.	.	.	Name=RLG_504
Chr1	repeat	RLC	863707	870597	.	.	.	Name=RLC_505
Chr1	repeat	SSS	875794	875818	.	.	.	Name=SSS_506
Chr1	repeat	SSS	879092	879125	.	.	.	Name=SSS_507
Chr1	repeat	SSS	879136	879169	.	.	.	Name=SSS_508
Chr1	repeat	SSS	879615	879681	.	.	.	Name=SSS_509
Chr1	repeat	DTH	880024	880405	.	.	.	Name=DTH_510
Chr1	repeat	SSL	880408	880434	.	.	.	Name=SSL_511
Chr1	repeat	DTI	880708	881437	.	.	.	Name=DTI_512
Chr1	repeat	DXX	881438	881541	.	.	.	Name=DXX_513
Chr1	repeat	SSS	886043	886063	.	.	.	Name=SSS_514
Chr1	repeat	SSL	886763	886798	.	.	.	Name=SSL_515
Chr1	repeat	DTI	887292	887843	.	.	.	Name=DTI_516
Chr1	repeat	SSS	890020	890093	.	.	.	Name=SSS_517
Chr1	repeat	RLC	891501	891977	.	.	.	Name=RLC_518
Chr1	repeat	RLG	893390	893733	.	.	.	Name=RLG_519
Chr1	repeat	SSS	900999	901058	.	.	.	Name=SSS_520
Chr1	repeat	SSL	901530	901592	.	.	.	Name=SSL_521
Chr1	repeat	DTM	901984	902294	.	.	.	Name=DTM_522
Chr1	repeat	SSS	902295	902343	.	.	.	Name=SSS_523
Chr1	repeat	DTM	902344	902540	.	.	.	Name=DTM_524
Chr1	repeat	DTH	905936	906395	.	.	.	Name=DTH_525
Chr1	repeat	DTH	906402	906543	.	.	.	Name=DTH_526
Chr1	repeat	XXX	906544	906544	.	.	.	Name=XXX_527
Chr1	repeat	RLG	906545	909791	.	.	.	Name=RLG_528
Chr1	repeat	XXX	909792	909794	.	.	.	Name=XXX_529
Chr1	repeat	DTH	909795	909977	.	.	.	Name=DTH_530
Chr1	repeat	SSS	910168	910214	.	.	.	Name=SSS_531
Chr1	repeat	RLG	910821	915833	.	.	.	Name=RLG_532
Chr1	repeat	RLG	925834	937832	.	.	.	Name=RLG_533
Chr1	repeat	SSS	938523	938575	.	.	.	Name=SSS_534
Chr1	repeat	SSS	938934	938960	.	.	.	Name=SSS_535
Chr1	repeat	SSS	939037	939053	.	.	.	Name=SSS_536
Chr1	repeat	SSS	939176	939229	.	.	.	Name=SSS_537
Chr1	repeat	RLC	939439	944508	.	.	.	Name=RLC_538
Chr1	repeat	SSL	945390	945454	.	.	.	Name=SSL_539
Chr1	repeat	SSS	948351	948395	.	.	.	Name=SSS_540
Chr1	repeat	SSL	948646	948686	.	.	.	Name=SSL_541
Chr1	repeat	SSS	962788	962809	.	.	.	Name=SSS_542
Chr1	repeat	SSS	963068	963097	.	.	.	Name=SSS_543
Chr1	repeat	SSS	968675	968906	.	.	.	Name=SSS_544
Chr1	repeat	SSS	968978	969026	.	.	.	Name=SSS_545
Chr1	repeat	SSS	971537	971573	.	.	.	Name=SSS_546
Chr1	repeat	SSS	972635	972672	.	.	.	Name=SSS_547
Chr1	repeat	RLG	973755	987847	.	.	.	Name=RLG_548
Chr1	repeat	DTT	988205	988451	.	.	.	Name=DTT_549
Chr1	repeat	SSS	988933	988961	.	.	.	Name=SSS_550
Chr1	repeat	SSL	999762	999813	.	.	.	Name=SSL_551
Chr1	repeat	SSS	999847	999905	.	.	.	Name=SSS_552
Chr1	repeat	DTT	1000231	1000306	.	.	.	Name=DTT_553
Chr1	repeat	DXX	1000307	1000351	.	.	.	Name=DXX_554
Chr1	repeat	DHH	1000352	1001817	.	.	.	Name=DHH_555
Chr1	repeat	DHH	1001857	1003217	.	.	.	Name=DHH_556
Chr1	repeat	DXX	1003218	1003234	.	.	.	Name=DXX_557
Chr1	repeat	DTT	1003235	1003351	.	.	.	Name=DTT_558
Chr1	repeat	DTC	1004831	1006096	.	.	.	Name=DTC_559
Chr1	repeat	DHH	1007643	1008122	.	.	.	Name=DHH_560
Chr1	repeat	XXX	1008123	1008142	.	.	.	Name=XXX_561
Chr1	repeat	RLG	1008143	1010027	.	.	.	Name=RLG_562
Chr1	repeat	XXX	1010028	1010076	.	.	.	Name=XXX_563
Chr1	repeat	DHH	1010077	1010195	.	.	.	Name=DHH_564
Chr1	repeat	SSS	1014842	1014875	.	.	.	Name=SSS_565
Chr1	repeat	SSS	1015043	1015059	.	.	.	Name=SSS_566
Chr1	repeat	SSL	1015518	1015596	.	.	.	Name=SSL_567
Chr1	repeat	RIL	1016577	1017004	.	.	.	Name=RIL_568
Chr1	repeat	DTI	1017633	1018092	.	.	.	Name=DTI_569
Chr1	repeat	DTI	1018288	1018343	.	.	.	Name=DTI_570
Chr1	repeat	SSS	1020943	1020977	.	.	.	Name=SSS_571
Chr1	repeat	RLC	1025008	1025492	.	.	.	Name=RLC_572
Chr1	repeat	SSS	1025553	1025586	.	.	.	Name=SSS_573
Chr1	repeat	SSS	1025754	1025770	.	.	.	Name=SSS_574
Chr1	repeat	RIL	1027295	1027720	.	.	.	Name=RIL_575
Chr1	repeat	DTM	1031348	1031732	.	.	.	Name=DTM_576
Chr1	repeat	SSS	1033641	1033678	.	.	.	Name=SSS_577
Chr1	repeat	SSS	1035935	1035971	.	.	.	Name=SSS_578
Chr1	repeat	SSL	1040383	1040446	.	.	.	Name=SSL_579
Chr1	repeat	SSS	1040930	1041046	.	.	.	Name=SSS_580
Chr1	repeat	SSS	1041072	1041102	.	.	.	Name=SSS_581
Chr1	repeat	SSS	1041118	1041152	.	.	.	Name=SSS_582
Chr1	repeat	SSL	1041153	1041210	.	.	.	Name=SSL_583
Chr1	repeat	SSS	1041442	1041509	.	.	.	Name=SSS_584
Chr1	repeat	SSS	1048100	1048131	.	.	.	Name=SSS_585
Chr1	repeat	SSS	1048936	1048958	.	.	.	Name=SSS_586
Chr1	repeat	SSS	1052997	1053038	.	.	.	Name=SSS_587
Chr1	repeat	SSS	1053878	1053923	.	.	.	Name=SSS_588
Chr1	repeat	SSS	1053938	1053964	.	.	.	Name=SSS_589
Chr1	repeat	SSS	1053975	1054015	.	.	.	Name=SSS_590
Chr1	repeat	SSS	1054103	1054121	.	.	.	Name=SSS_591
Chr1	repeat	SSS	1054308	1054365	.	.	.	Name=SSS_592
Chr1	repeat	SSS	1064718	1064742	.	.	.	Name=SSS_593
Chr1	repeat	DTH	1066187	1066526	.	.	.	Name=DTH_594
Chr1	repeat	SSS	1066957	1066988	.	.	.	Name=SSS_595
Chr1	repeat	DTH	1067400	1067747	.	.	.	Name=DTH_596
Chr1	repeat	SSS	1068543	1068584	.	.	.	Name=SSS_597
Chr1	repeat	SSL	1068900	1068944	.	.	.	Name=SSL_598
Chr1	repeat	SSS	1069364	1069391	.	.	.	Name=SSS_599
Chr1	repeat	DTT	1071260	1071515	.	.	.	Name=DTT_600
Chr1	repeat	DTT	1071925	1072157	.	.	.	Name=DTT_601
Chr1	repeat	SSS	1075359	1075375	.	.	.	Name=SSS_602
Chr1	repeat	DTM	1076052	1077156	.	.	.	Name=DTM_603
Chr1	repeat	SSS	1077423	1077458	.	.	.	Name=SSS_604
Chr1	repeat	DTI	1077988	1078370	.	.	.	Name=DTI_605
Chr1	repeat	DTI	1079931	1080100	.	.	.	Name=DTI_606
Chr1	repeat	SSS	1080572	1080660	.	.	.	Name=SSS_607
Chr1	repeat	SSS	1080890	1080920	.	.	.	Name=SSS_608
Chr1	repeat	SSS	1087752	1087776	.	.	.	Name=SSS_609
Chr1	repeat	DTM	1089815	1089825	.	.	.	Name=DTM_610
Chr1	repeat	DTI	1089826	1090224	.	.	.	Name=DTI_611
Chr1	repeat	SSS	1092254	1092323	.	.	.	Name=SSS_612
Chr1	repeat	SSS	1092780	1092826	.	.	.	Name=SSS_613
Chr1	repeat	SSS	1093875	1093984	.	.	.	Name=SSS_614
Chr1	repeat	SSS	1094085	1094113	.	.	.	Name=SSS_615
Chr1	repeat	SSS	1099882	1099975	.	.	.	Name=SSS_616
Chr1	repeat	SSL	1100958	1100994	.	.	.	Name=SSL_617
Chr1	repeat	SSS	1101406	1101431	.	.	.	Name=SSS_618
Chr1	repeat	SSL	1106652	1106710	.	.	.	Name=SSL_619
Chr1	repeat	SSS	1107691	1107763	.	.	.	Name=SSS_620
Chr1	repeat	SSS	1109129	1109153	.	.	.	Name=SSS_621
Chr1	repeat	DTT	1112486	1112621	.	.	.	Name=DTT_622
Chr1	repeat	SSS	1113099	1113119	.	.	.	Name=SSS_623
Chr1	repeat	SSS	1113543	1113577	.	.	.	Name=SSS_624
Chr1	repeat	SSS	1113633	1113663	.	.	.	Name=SSS_625
Chr1	repeat	SSS	1115808	1115838	.	.	.	Name=SSS_626
Chr1	repeat	SSS	1116253	1116291	.	.	.	Name=SSS_627
Chr1	repeat	SSS	1119842	1119883	.	.	.	Name=SSS_628
Chr1	repeat	SSS	1121360	1121389	.	.	.	Name=SSS_629
Chr1	repeat	SSS	1122708	1122738	.	.	.	Name=SSS_630
Chr1	repeat	SSS	1123125	1123194	.	.	.	Name=SSS_631
Chr1	repeat	SSS	1124945	1125004	.	.	.	Name=SSS_632
Chr1	repeat	SSS	1125485	1125510	.	.	.	Name=SSS_633
Chr1	repeat	SSS	1127405	1127422	.	.	.	Name=SSS_634
Chr1	repeat	SSS	1127921	1127977	.	.	.	Name=SSS_635
Chr1	repeat	SSS	1128067	1128107	.	.	.	Name=SSS_636
Chr1	repeat	SSS	1133277	1133323	.	.	.	Name=SSS_637
Chr1	repeat	SSS	1133494	1133676	.	.	.	Name=SSS_638
Chr1	repeat	RSU	1133679	1134079	.	.	.	Name=RSU_639
Chr1	repeat	SSS	1134080	1134119	.	.	.	Name=SSS_640
Chr1	repeat	RSU	1134120	1134152	.	.	.	Name=RSU_641
Chr1	repeat	RXX	1134153	1134191	.	.	.	Name=RXX_642
Chr1	repeat	RLC	1134192	1135358	.	.	.	Name=RLC_643
Chr1	repeat	SSS	1135359	1135425	.	.	.	Name=SSS_644
Chr1	repeat	DTM	1135428	1136099	.	.	.	Name=DTM_645
Chr1	repeat	SSS	1136251	1136273	.	.	.	Name=SSS_646
Chr1	repeat	DHH	1136617	1137074	.	.	.	Name=DHH_647
Chr1	repeat	SSS	1140870	1140947	.	.	.	Name=SSS_648
Chr1	repeat	SSS	1141699	1141794	.	.	.	Name=SSS_649
Chr1	repeat	SSS	1141951	1141975	.	.	.	Name=SSS_650
Chr1	repeat	SSS	1142212	1142251	.	.	.	Name=SSS_651
Chr1	repeat	RLG	1144664	1145363	.	.	.	Name=RLG_652
Chr1	repeat	SSS	1145578	1145602	.	.	.	Name=SSS_653
Chr1	repeat	SSS	1146051	1146160	.	.	.	Name=SSS_654
Chr1	repeat	RLG	1146161	1148734	.	.	.	Name=RLG_655
Chr1	repeat	RLG	1148749	1148873	.	.	.	Name=RLG_656
Chr1	repeat	SSS	1148874	1149052	.	.	.	Name=SSS_657
Chr1	repeat	SSS	1149470	1149509	.	.	.	Name=SSS_658
Chr1	repeat	SSS	1149585	1149709	.	.	.	Name=SSS_659
Chr1	repeat	SSS	1149726	1149749	.	.	.	Name=SSS_660
Chr1	repeat	SSS	1149773	1149992	.	.	.	Name=SSS_661
Chr1	repeat	SSL	1149993	1150083	.	.	.	Name=SSL_662
Chr1	repeat	SSS	1151532	1151588	.	.	.	Name=SSS_663
Chr1	repeat	RLG	1153198	1153915	.	.	.	Name=RLG_664
Chr1	repeat	SSS	1153937	1153991	.	.	.	Name=SSS_665
Chr1	repeat	SSS	1154471	1154504	.	.	.	Name=SSS_666
Chr1	repeat	SSS	1154552	1154592	.	.	.	Name=SSS_667
Chr1	repeat	RSU	1154802	1154878	.	.	.	Name=RSU_668
Chr1	repeat	RLG	1155343	1155439	.	.	.	Name=RLG_669
Chr1	repeat	DTT	1156447	1157057	.	.	.	Name=DTT_670
Chr1	repeat	SSS	1157148	1157179	.	.	.	Name=SSS_671
Chr1	repeat	SSS	1161274	1161297	.	.	.	Name=SSS_672
Chr1	repeat	SSS	1161316	1161348	.	.	.	Name=SSS_673
Chr1	repeat	SSS	1161805	1161834	.	.	.	Name=SSS_674
Chr1	repeat	DTI	1162041	1162371	.	.	.	Name=DTI_675
Chr1	repeat	SSS	1165025	1165111	.	.	.	Name=SSS_676
Chr1	repeat	DTM	1165287	1165816	.	.	.	Name=DTM_677
Chr1	repeat	DTH	1166313	1166486	.	.	.	Name=DTH_678
Chr1	repeat	DTH	1166677	1166960	.	.	.	Name=DTH_679
Chr1	repeat	SSS	1167096	1167131	.	.	.	Name=SSS_680
Chr1	repeat	DTA	1167364	1167733	.	.	.	Name=DTA_681
Chr1	repeat	SSL	1167739	1167795	.	.	.	Name=SSL_682
Chr1	repeat	DTI	1168319	1168558	.	.	.	Name=DTI_683
Chr1	repeat	DTA	1168835	1168999	.	.	.	Name=DTA_684
Chr1	repeat	DTH	1169231	1169578	.	.	.	Name=DTH_685
Chr1	repeat	DTA	1169588	1169720	.	.	.	Name=DTA_686
Chr1	repeat	DTH	1169894	1170433	.	.	.	Name=DTH_687
Chr1	repeat	RLG	1170517	1171080	.	.	.	Name=RLG_688
Chr1	repeat	SSS	1171320	1171430	.	.	.	Name=SSS_689
Chr1	repeat	RLG	1172233	1172886	.	.	.	Name=RLG_690
Chr1	repeat	RLG	1174225	1174348	.	.	.	Name=RLG_691
Chr1	repeat	SSS	1175042	1175067	.	.	.	Name=SSS_692
Chr1	repeat	SSS	1175740	1175763	.	.	.	Name=SSS_693
Chr1	repeat	SSS	1176369	1176416	.	.	.	Name=SSS_694
Chr1	repeat	SSS	1176475	1176523	.	.	.	Name=SSS_695
Chr1	repeat	RLG	1176531	1177232	.	.	.	Name=RLG_696
Chr1	repeat	DTA	1177233	1177261	.	.	.	Name=DTA_697
Chr1	repeat	SSS	1177262	1177302	.	.	.	Name=SSS_698
Chr1	repeat	DTA	1177303	1177738	.	.	.	Name=DTA_699
Chr1	repeat	XXX	1177739	1177753	.	.	.	Name=XXX_700
Chr1	repeat	RLG	1177754	1179116	.	.	.	Name=RLG_701
Chr1	repeat	XXX	1179117	1179126	.	.	.	Name=XXX_702
Chr1	repeat	DTA	1179127	1179335	.	.	.	Name=DTA_703
Chr1	repeat	DTA	1181373	1181563	.	.	.	Name=DTA_704
Chr1	repeat	SSS	1184037	1184069	.	.	.	Name=SSS_705
Chr1	repeat	SSS	1184073	1184100	.	.	.	Name=SSS_706
Chr1	repeat	SSS	1184272	1184367	.	.	.	Name=SSS_707
Chr1	repeat	SSS	1184579	1184608	.	.	.	Name=SSS_708
Chr1	repeat	SSS	1185309	1185358	.	.	.	Name=SSS_709
Chr1	repeat	SSS	1189324	1189357	.	.	.	Name=SSS_710
Chr1	repeat	SSS	1189422	1189487	.	.	.	Name=SSS_711
Chr1	repeat	SSS	1189684	1189710	.	.	.	Name=SSS_712
Chr1	repeat	SSS	1190293	1190314	.	.	.	Name=SSS_713
Chr1	repeat	SSS	1193330	1193390	.	.	.	Name=SSS_714
Chr1	repeat	SSS	1193417	1193523	.	.	.	Name=SSS_715
Chr1	repeat	SSS	1193873	1193950	.	.	.	Name=SSS_716
Chr1	repeat	SSS	1193971	1194274	.	.	.	Name=SSS_717
Chr1	repeat	RLC	1195371	1196347	.	.	.	Name=RLC_718
Chr1	repeat	RLC	1196360	1197048	.	.	.	Name=RLC_719
Chr1	repeat	DTH	1197049	1197603	.	.	.	Name=DTH_720
Chr1	repeat	XXX	1197604	1197644	.	.	.	Name=XXX_721
Chr1	repeat	RLC	1197645	1198190	.	.	.	Name=RLC_722
Chr1	repeat	SSS	1198705	1198729	.	.	.	Name=SSS_723
Chr1	repeat	SSS	1198836	1198924	.	.	.	Name=SSS_724
Chr1	repeat	SSX	1198925	1198964	.	.	.	Name=SSX_725
Chr1	repeat	SSL	1198965	1198975	.	.	.	Name=SSL_726
Chr1	repeat	SSS	1199708	1199731	.	.	.	Name=SSS_727
Chr1	repeat	SSL	1200132	1200176	.	.	.	Name=SSL_728
Chr1	repeat	SSS	1203403	1203448	.	.	.	Name=SSS_729
Chr1	repeat	SSS	1203826	1203854	.	.	.	Name=SSS_730
Chr1	repeat	SSS	1204049	1204104	.	.	.	Name=SSS_731
Chr1	repeat	SSS	1205527	1205552	.	.	.	Name=SSS_732
Chr1	repeat	SSL	1209775	1209818	.	.	.	Name=SSL_733
Chr1	repeat	SSS	1212825	1212859	.	.	.	Name=SSS_734
Chr1	repeat	SSS	1215142	1215165	.	.	.	Name=SSS_735
Chr1	repeat	SSS	1215743	1215777	.	.	.	Name=SSS_736
Chr1	repeat	SSS	1216249	1216322	.	.	.	Name=SSS_737
Chr1	repeat	SSS	1216483	1216522	.	.	.	Name=SSS_738
Chr1	repeat	SSL	1217883	1217916	.	.	.	Name=SSL_739
Chr1	repeat	SSS	1217985	1218007	.	.	.	Name=SSS_740
Chr1	repeat	SSS	1218126	1218219	.	.	.	Name=SSS_741
Chr1	repeat	SSS	1223617	1223672	.	.	.	Name=SSS_742
Chr1	repeat	RLG	1229168	1230649	.	.	.	Name=RLG_743
Chr1	repeat	SSS	1237545	1237572	.	.	.	Name=SSS_744
Chr1	repeat	SSS	1237716	1237781	.	.	.	Name=SSS_745
Chr1	repeat	SSS	1237808	1237876	.	.	.	Name=SSS_746
Chr1	repeat	SSS	1238915	1238965	.	.	.	Name=SSS_747
Chr1	repeat	DTH	1239118	1239456	.	.	.	Name=DTH_748
Chr1	repeat	DTH	1242136	1242439	.	.	.	Name=DTH_749
Chr1	repeat	DTH	1243793	1244112	.	.	.	Name=DTH_750
Chr1	repeat	SSS	1245972	1246025	.	.	.	Name=SSS_751
Chr1	repeat	DTT	1247246	1247507	.	.	.	Name=DTT_752
Chr1	repeat	SSS	1247874	1247949	.	.	.	Name=SSS_753
Chr1	repeat	SSS	1248649	1248673	.	.	.	Name=SSS_754
Chr1	repeat	SSS	1249401	1249437	.	.	.	Name=SSS_755
Chr1	repeat	SSL	1252601	1252627	.	.	.	Name=SSL_756
Chr1	repeat	SSS	1255356	1255390	.	.	.	Name=SSS_757
Chr1	repeat	SSS	1255923	1255945	.	.	.	Name=SSS_758
Chr1	repeat	SSS	1257804	1257950	.	.	.	Name=SSS_759
Chr1	repeat	SSL	1264888	1264925	.	.	.	Name=SSL_760
Chr1	repeat	SSS	1266873	1266897	.	.	.	Name=SSS_761
Chr1	repeat	SSS	1267035	1267095	.	.	.	Name=SSS_762
Chr1	repeat	SSL	1272118	1272216	.	.	.	Name=SSL_763
Chr1	repeat	SSS	1272855	1272879	.	.	.	Name=SSS_764
Chr1	repeat	SSS	1274219	1274239	.	.	.	Name=SSS_765
Chr1	repeat	SSL	1275526	1275588	.	.	.	Name=SSL_766
Chr1	repeat	SSS	1276435	1276517	.	.	.	Name=SSS_767
Chr1	repeat	SSS	1278748	1278780	.	.	.	Name=SSS_768
Chr1	repeat	RLG	1279697	1283401	.	.	.	Name=RLG_769
Chr1	repeat	SSL	1284582	1284625	.	.	.	Name=SSL_770
Chr1	repeat	SSS	1285315	1285402	.	.	.	Name=SSS_771
Chr1	repeat	SSS	1286444	1286483	.	.	.	Name=SSS_772
Chr1	repeat	SSL	1287043	1287081	.	.	.	Name=SSL_773
Chr1	repeat	SSS	1288812	1288828	.	.	.	Name=SSS_774
Chr1	repeat	SSS	1289117	1289140	.	.	.	Name=SSS_775
Chr1	repeat	DTA	1290121	1291616	.	.	.	Name=DTA_776
Chr1	repeat	SSS	1291986	1292033	.	.	.	Name=SSS_777
Chr1	repeat	RLC	1292421	1298477	.	.	.	Name=RLC_778
Chr1	repeat	SSS	1299488	1299613	.	.	.	Name=SSS_779
Chr1	repeat	SSS	1301315	1301361	.	.	.	Name=SSS_780
Chr1	repeat	SSS	1301804	1301927	.	.	.	Name=SSS_781
Chr1	repeat	RLG	1302608	1303441	.	.	.	Name=RLG_782
Chr1	repeat	SSS	1304029	1304130	.	.	.	Name=SSS_783
Chr1	repeat	SSS	1304450	1304517	.	.	.	Name=SSS_784
Chr1	repeat	SSS	1304552	1304603	.	.	.	Name=SSS_785
Chr1	repeat	SSL	1305437	1305476	.	.	.	Name=SSL_786
Chr1	repeat	SSL	1305673	1305710	.	.	.	Name=SSL_787
Chr1	repeat	SSS	1305978	1306002	.	.	.	Name=SSS_788
Chr1	repeat	RLG	1306092	1313764	.	.	.	Name=RLG_789
Chr1	repeat	RLG	1313778	1313930	.	.	.	Name=RLG_790
Chr1	repeat	RLG	1313938	1315464	.	.	.	Name=RLG_791
Chr1	repeat	RLG	1315467	1315640	.	.	.	Name=RLG_792
Chr1	repeat	RLG	1315682	1316943	.	.	.	Name=RLG_793
Chr1	repeat	DTM	1318400	1318967	.	.	.	Name=DTM_794
Chr1	repeat	SSS	1320924	1320963	.	.	.	Name=SSS_795
Chr1	repeat	SSS	1321477	1321506	.	.	.	Name=SSS_796
Chr1	repeat	SSS	1321697	1321738	.	.	.	Name=SSS_797
Chr1	repeat	RLG	1323789	1324757	.	.	.	Name=RLG_798
Chr1	repeat	SSL	1330963	1331024	.	.	.	Name=SSL_799
Chr1	repeat	SSS	1331534	1331563	.	.	.	Name=SSS_800
Chr1	repeat	RLG	1332271	1332386	.	.	.	Name=RLG_801
Chr1	repeat	RLG	1332999	1333206	.	.	.	Name=RLG_802
Chr1	repeat	DTC	1333207	1335145	.	.	.	Name=DTC_803
Chr1	repeat	DTH	1337212	1337560	.	.	.	Name=DTH_804
Chr1	repeat	DTH	1337636	1337866	.	.	.	Name=DTH_805
Chr1	repeat	DTA	1338460	1339091	.	.	.	Name=DTA_806
Chr1	repeat	SSS	1340873	1340926	.	.	.	Name=SSS_807
Chr1	repeat	RLG	1341055	1342533	.	.	.	Name=RLG_808
Chr1	repeat	RLX	1342534	1342537	.	.	.	Name=RLX_809
Chr1	repeat	RLC	1342538	1346189	.	.	.	Name=RLC_810
Chr1	repeat	SSS	1346190	1346447	.	.	.	Name=SSS_811
Chr1	repeat	RLC	1346448	1346461	.	.	.	Name=RLC_812
Chr1	repeat	RLX	1346462	1346463	.	.	.	Name=RLX_813
Chr1	repeat	RLE	1346464	1347241	.	.	.	Name=RLE_814
Chr1	repeat	SSS	1347242	1347580	.	.	.	Name=SSS_815
Chr1	repeat	RLE	1347581	1347665	.	.	.	Name=RLE_816
Chr1	repeat	RLE	1347709	1348472	.	.	.	Name=RLE_817
Chr1	repeat	RLE	1348487	1349205	.	.	.	Name=RLE_818
Chr1	repeat	RLE	1349420	1349627	.	.	.	Name=RLE_819
Chr1	repeat	SSS	1349648	1349695	.	.	.	Name=SSS_820
Chr1	repeat	RLC	1349696	1349811	.	.	.	Name=RLC_821
Chr1	repeat	SSS	1354581	1354598	.	.	.	Name=SSS_822
Chr1	repeat	DTM	1354618	1355242	.	.	.	Name=DTM_823
Chr1	repeat	RLC	1356626	1356735	.	.	.	Name=RLC_824
Chr1	repeat	SSS	1357295	1357326	.	.	.	Name=SSS_825
Chr1	repeat	SSS	1358448	1358489	.	.	.	Name=SSS_826
Chr1	repeat	SSS	1358492	1358559	.	.	.	Name=SSS_827
Chr1	repeat	DTC	1359497	1359685	.	.	.	Name=DTC_828
Chr1	repeat	SSS	1360343	1360388	.	.	.	Name=SSS_829
Chr1	repeat	SSL	1361470	1361521	.	.	.	Name=SSL_830
Chr1	repeat	SSS	1362566	1362608	.	.	.	Name=SSS_831
Chr1	repeat	SSS	1365567	1365611	.	.	.	Name=SSS_832
Chr1	repeat	SSS	1365845	1365918	.	.	.	Name=SSS_833
Chr1	repeat	SSS	1369382	1369471	.	.	.	Name=SSS_834
Chr1	repeat	SSS	1369522	1369548	.	.	.	Name=SSS_835
Chr1	repeat	SSS	1370295	1370373	.	.	.	Name=SSS_836
Chr1	repeat	SSS	1370463	1370487	.	.	.	Name=SSS_837
Chr1	repeat	DTA	1370916	1371416	.	.	.	Name=DTA_838
Chr1	repeat	SSS	1372299	1372324	.	.	.	Name=SSS_839
Chr1	repeat	SSS	1375425	1375446	.	.	.	Name=SSS_840
Chr1	repeat	SSS	1376565	1376594	.	.	.	Name=SSS_841
Chr1	repeat	SSS	1379083	1379126	.	.	.	Name=SSS_842
Chr1	repeat	SSS	1380234	1380279	.	.	.	Name=SSS_843
Chr1	repeat	SSS	1380764	1380864	.	.	.	Name=SSS_844
Chr1	repeat	SSS	1381973	1382006	.	.	.	Name=SSS_845
Chr1	repeat	RLG	1383397	1383959	.	.	.	Name=RLG_846
Chr1	repeat	XXX	1383960	1383961	.	.	.	Name=XXX_847
Chr1	repeat	DTA	1383962	1384677	.	.	.	Name=DTA_848
Chr1	repeat	SSS	1385632	1385668	.	.	.	Name=SSS_849
Chr1	repeat	SSL	1385977	1386028	.	.	.	Name=SSL_850
Chr1	repeat	DTH	1386135	1386257	.	.	.	Name=DTH_851
Chr1	repeat	SSS	1388003	1388036	.	.	.	Name=SSS_852
Chr1	repeat	SSS	1389007	1389041	.	.	.	Name=SSS_853
Chr1	repeat	SSS	1389266	1389315	.	.	.	Name=SSS_854
Chr1	repeat	SSS	1389327	1389351	.	.	.	Name=SSS_855
Chr1	repeat	SSS	1394438	1394562	.	.	.	Name=SSS_856
Chr1	repeat	SSS	1397023	1397072	.	.	.	Name=SSS_857
Chr1	repeat	SSS	1397080	1397106	.	.	.	Name=SSS_858
Chr1	repeat	SSS	1397206	1397224	.	.	.	Name=SSS_859
Chr1	repeat	SSS	1399241	1399271	.	.	.	Name=SSS_860
Chr1	repeat	SSL	1399778	1399806	.	.	.	Name=SSL_861
Chr1	repeat	SSS	1400254	1400285	.	.	.	Name=SSS_862
Chr1	repeat	SSS	1400329	1400437	.	.	.	Name=SSS_863
Chr1	repeat	RLC	1401284	1407589	.	.	.	Name=RLC_864
Chr1	repeat	SSL	1407677	1407732	.	.	.	Name=SSL_865
Chr1	repeat	SSS	1413244	1413276	.	.	.	Name=SSS_866
Chr1	repeat	SSS	1416698	1416722	.	.	.	Name=SSS_867
Chr1	repeat	SSS	1416811	1416870	.	.	.	Name=SSS_868
Chr1	repeat	SSS	1416896	1416971	.	.	.	Name=SSS_869
Chr1	repeat	SSS	1419177	1419227	.	.	.	Name=SSS_870
Chr1	repeat	SSS	1421710	1421793	.	.	.	Name=SSS_871
Chr1	repeat	DTH	1421822	1422201	.	.	.	Name=DTH_872
Chr1	repeat	SSS	1423720	1423745	.	.	.	Name=SSS_873
Chr1	repeat	DTM	1424548	1425076	.	.	.	Name=DTM_874
Chr1	repeat	SSS	1426727	1426801	.	.	.	Name=SSS_875
Chr1	repeat	SSS	1430142	1430166	.	.	.	Name=SSS_876
Chr1	repeat	RIL	1430227	1430876	.	.	.	Name=RIL_877
Chr1	repeat	SSS	1432619	1432645	.	.	.	Name=SSS_878
Chr1	repeat	SSS	1438599	1438633	.	.	.	Name=SSS_879
Chr1	repeat	SSS	1439654	1439689	.	.	.	Name=SSS_880
Chr1	repeat	SSL	1440292	1440339	.	.	.	Name=SSL_881
Chr1	repeat	SSS	1440872	1440924	.	.	.	Name=SSS_882
Chr1	repeat	SSS	1441039	1441096	.	.	.	Name=SSS_883
Chr1	repeat	SSS	1441997	1442066	.	.	.	Name=SSS_884
Chr1	repeat	SSS	1442212	1442271	.	.	.	Name=SSS_885
Chr1	repeat	SSS	1443066	1443101	.	.	.	Name=SSS_886
Chr1	repeat	SSS	1447774	1447794	.	.	.	Name=SSS_887
Chr1	repeat	SSS	1449200	1449273	.	.	.	Name=SSS_888
Chr1	repeat	SSS	1449631	1449669	.	.	.	Name=SSS_889
Chr1	repeat	SSS	1450000	1450035	.	.	.	Name=SSS_890
Chr1	repeat	SSS	1450044	1450065	.	.	.	Name=SSS_891
Chr1	repeat	SSS	1456914	1456950	.	.	.	Name=SSS_892
Chr1	repeat	SSS	1457942	1458015	.	.	.	Name=SSS_893
Chr1	repeat	SSS	1458037	1458077	.	.	.	Name=SSS_894
Chr1	repeat	SSS	1458188	1458220	.	.	.	Name=SSS_895
Chr1	repeat	SSS	1467504	1467558	.	.	.	Name=SSS_896
Chr1	repeat	DTX	1468034	1468669	.	.	.	Name=DTX_897
Chr1	repeat	SSS	1469907	1469971	.	.	.	Name=SSS_898
Chr1	repeat	SSS	1470266	1470302	.	.	.	Name=SSS_899
Chr1	repeat	SSL	1473013	1473056	.	.	.	Name=SSL_900
Chr1	repeat	SSS	1473510	1473559	.	.	.	Name=SSS_901
Chr1	repeat	SSS	1476855	1476973	.	.	.	Name=SSS_902
Chr1	repeat	SSS	1477157	1477230	.	.	.	Name=SSS_903
Chr1	repeat	SSS	1477509	1477571	.	.	.	Name=SSS_904
Chr1	repeat	SSS	1477665	1477720	.	.	.	Name=SSS_905
Chr1	repeat	SSS	1478230	1478281	.	.	.	Name=SSS_906
Chr1	repeat	SSS	1478422	1478499	.	.	.	Name=SSS_907
Chr1	repeat	SSS	1478523	1478562	.	.	.	Name=SSS_908
Chr1	repeat	SSS	1479449	1479534	.	.	.	Name=SSS_909
Chr1	repeat	SSS	1479746	1479810	.	.	.	Name=SSS_910
Chr1	repeat	DTC	1483106	1491917	.	.	.	Name=DTC_911
Chr1	repeat	SSS	1491918	1492106	.	.	.	Name=SSS_912
Chr1	repeat	DTC	1492107	1492372	.	.	.	Name=DTC_913
Chr1	repeat	SSS	1494537	1494560	.	.	.	Name=SSS_914
Chr1	repeat	DTC	1494761	1500847	.	.	.	Name=DTC_915
Chr1	repeat	SSS	1500848	1500897	.	.	.	Name=SSS_916
Chr1	repeat	DTC	1500898	1500966	.	.	.	Name=DTC_917
Chr1	repeat	SSS	1500972	1501043	.	.	.	Name=SSS_918
Chr1	repeat	DTC	1501044	1503729	.	.	.	Name=DTC_919
Chr1	repeat	DHH	1513730	1515674	.	.	.	Name=DHH_920
Chr1	repeat	DHH	1515744	1518553	.	.	.	Name=DHH_921
Chr1	repeat	DHH	1518636	1518839	.	.	.	Name=DHH_922
Chr1	repeat	SSS	1518840	1518892	.	.	.	Name=SSS_923
Chr1	repeat	SSS	1519433	1519466	.	.	.	Name=SSS_924
Chr1	repeat	DHH	1521893	1522512	.	.	.	Name=DHH_925
Chr1	repeat	DHH	1522602	1522715	.	.	.	Name=DHH_926
Chr1	repeat	SSS	1522716	1522756	.	.	.	Name=SSS_927
Chr1	repeat	RLG	1523178	1534484	.	.	.	Name=RLG_928
Chr1	repeat	SSL	1546095	1546126	.	.	.	Name=SSL_929
Chr1	repeat	SSS	1549826	1549863	.	.	.	Name=SSS_930
Chr1	repeat	SSS	1550746	1550775	.	.	.	Name=SSS_931
Chr1	repeat	SSS	1556172	1556201	.	.	.	Name=SSS_932
Chr1	repeat	SSS	1559887	1559924	.	.	.	Name=SSS_933
Chr1	repeat	SSS	1562376	1562403	.	.	.	Name=SSS_934
Chr1	repeat	SSS	1564174	1564215	.	.	.	Name=SSS_935
Chr1	repeat	SSS	1564519	1564584	.	.	.	Name=SSS_936
Chr1	repeat	SSS	1564804	1564828	.	.	.	Name=SSS_937
Chr1	repeat	SSS	1567979	1568012	.	.	.	Name=SSS_938
Chr1	repeat	DTM	1569006	1569497	.	.	.	Name=DTM_939
Chr1	repeat	SSS	1570636	1570693	.	.	.	Name=SSS_940
Chr1	repeat	SSS	1570728	1570749	.	.	.	Name=SSS_941
Chr1	repeat	SSS	1572530	1572573	.	.	.	Name=SSS_942
Chr1	repeat	DTH	1573730	1574043	.	.	.	Name=DTH_943
Chr1	repeat	SSS	1575148	1575237	.	.	.	Name=SSS_944
Chr1	repeat	SSS	1575392	1575435	.	.	.	Name=SSS_945
Chr1	repeat	SSS	1575626	1575649	.	.	.	Name=SSS_946
Chr1	repeat	SSS	1578047	1578161	.	.	.	Name=SSS_947
Chr1	repeat	DTM	1579385	1580047	.	.	.	Name=DTM_948
Chr1	repeat	RSU	1580100	1580637	.	.	.	Name=RSU_949
Chr1	repeat	SSS	1580690	1580723	.	.	.	Name=SSS_950
Chr1	repeat	RLG	1580951	1588153	.	.	.	Name=RLG_951
Chr1	repeat	SSL	1589607	1589644	.	.	.	Name=SSL_952
Chr1	repeat	SSS	1591470	1591521	.	.	.	Name=SSS_953
Chr1	repeat	SSS	1591593	1591621	.	.	.	Name=SSS_954
Chr1	repeat	SSS	1593842	1593862	.	.	.	Name=SSS_955
Chr1	repeat	DTC	1600306	1600732	.	.	.	Name=DTC_956
Chr1	repeat	SSS	1606605	1606643	.	.	.	Name=SSS_957
Chr1	repeat	SSS	1606680	1606710	.	.	.	Name=SSS_958
Chr1	repeat	SSS	1606720	1606770	.	.	.	Name=SSS_959
Chr1	repeat	SSS	1607013	1607055	.	.	.	Name=SSS_960
Chr1	repeat	SSS	1607121	1607158	.	.	.	Name=SSS_961
Chr1	repeat	SSS	1607256	1607339	.	.	.	Name=SSS_962
Chr1	repeat	SSS	1608389	1608430	.	.	.	Name=SSS_963
Chr1	repeat	SSS	1608677	1608706	.	.	.	Name=SSS_964
Chr1	repeat	DTH	1611263	1611602	.	.	.	Name=DTH_965
Chr1	repeat	SSS	1613580	1613620	.	.	.	Name=SSS_966
Chr1	repeat	SSS	1614046	1614107	.	.	.	Name=SSS_967
Chr1	repeat	SSS	1616636	1616686	.	.	.	Name=SSS_968
Chr1	repeat	SSS	1617077	1617096	.	.	.	Name=SSS_969
Chr1	repeat	SSS	1617861	1617890	.	.	.	Name=SSS_970
Chr1	repeat	DTI	1621658	1622393	.	.	.	Name=DTI_971
Chr1	repeat	SSS	1623298	1623345	.	.	.	Name=SSS_972
Chr1	repeat	SSS	1623544	1623588	.	.	.	Name=SSS_973
Chr1	repeat	SSS	1623973	1624013	.	.	.	Name=SSS_974
Chr1	repeat	SSS	1627749	1627779	.	.	.	Name=SSS_975
Chr1	repeat	SSL	1627946	1628027	.	.	.	Name=SSL_976
Chr1	repeat	SSS	1633291	1633364	.	.	.	Name=SSS_977
Chr1	repeat	SSS	1633578	1633596	.	.	.	Name=SSS_978
Chr1	repeat	SSS	1635460	1635481	.	.	.	Name=SSS_979
Chr1	repeat	RLG	1637997	1639378	.	.	.	Name=RLG_980
Chr1	repeat	SSS	1639391	1639561	.	.	.	Name=SSS_981
Chr1	repeat	RLG	1639636	1650030	.	.	.	Name=RLG_982
Chr1	repeat	SSS	1650090	1650171	.	.	.	Name=SSS_983
Chr1	repeat	DTM	1650848	1653733	.	.	.	Name=DTM_984
Chr1	repeat	DTM	1653769	1654196	.	.	.	Name=DTM_985
Chr1	repeat	SSS	1654334	1654439	.	.	.	Name=SSS_986
Chr1	repeat	DTM	1654591	1654710	.	.	.	Name=DTM_987
Chr1	repeat	SSS	1658219	1658245	.	.	.	Name=SSS_988
Chr1	repeat	DTI	1663089	1663147	.	.	.	Name=DTI_989
Chr1	repeat	SSS	1663651	1663676	.	.	.	Name=SSS_990
Chr1	repeat	RLC	1665856	1674777	.	.	.	Name=RLC_991
Chr1	repeat	SSS	1677534	1677554	.	.	.	Name=SSS_992
Chr1	repeat	SSS	1677819	1677845	.	.	.	Name=SSS_993
Chr1	repeat	DTM	1678049	1678638	.	.	.	Name=DTM_994
Chr1	repeat	SSS	1680181	1680224	.	.	.	Name=SSS_995
Chr1	repeat	SSS	1680565	1680591	.	.	.	Name=SSS_996
Chr1	repeat	SSS	1681217	1681254	.	.	.	Name=SSS_997
Chr1	repeat	SSS	1682230	1682250	.	.	.	Name=SSS_998
Chr1	repeat	DTH	1684723	1685064	.	.	.	Name=DTH_999
Chr1	repeat	SSS	1685599	1685626	.	.	.	Name=SSS_1000
Chr1	repeat	DTA	1687702	1688383	.	.	.	Name=DTA_1001
Chr1	repeat	SSL	1692011	1692131	.	.	.	Name=SSL_1002
Chr1	repeat	RLG	1692565	1697085	.	.	.	Name=RLG_1003
Chr1	repeat	SSL	1698035	1698074	.	.	.	Name=SSL_1004
Chr1	repeat	SSS	1700257	1700311	.	.	.	Name=SSS_1005
Chr1	repeat	SSS	1700471	1700494	.	.	.	Name=SSS_1006
Chr1	repeat	SSL	1700934	1700983	.	.	.	Name=SSL_1007
Chr1	repeat	SSS	1701786	1701827	.	.	.	Name=SSS_1008
Chr1	repeat	RLG	1703865	1704895	.	.	.	Name=RLG_1009
Chr1	repeat	SSS	1705906	1705932	.	.	.	Name=SSS_1010
Chr1	repeat	SSS	1707066	1707098	.	.	.	Name=SSS_1011
Chr1	repeat	SSS	1707901	1707935	.	.	.	Name=SSS_1012
Chr1	repeat	SSS	1708029	1708047	.	.	.	Name=SSS_1013
Chr1	repeat	SSL	1709979	1710049	.	.	.	Name=SSL_1014
Chr1	repeat	SSS	1711303	1711334	.	.	.	Name=SSS_1015
Chr1	repeat	SSS	1712482	1712642	.	.	.	Name=SSS_1016
Chr1	repeat	SSS	1714938	1715009	.	.	.	Name=SSS_1017
Chr1	repeat	SSS	1715435	1715452	.	.	.	Name=SSS_1018
Chr1	repeat	SSS	1716286	1716313	.	.	.	Name=SSS_1019
Chr1	repeat	SSL	1716446	1716478	.	.	.	Name=SSL_1020
Chr1	repeat	SSS	1717421	1717471	.	.	.	Name=SSS_1021
Chr1	repeat	SSS	1718058	1718082	.	.	.	Name=SSS_1022
Chr1	repeat	DTH	1718599	1718866	.	.	.	Name=DTH_1023
Chr1	repeat	SSS	1718903	1718932	.	.	.	Name=SSS_1024
Chr1	repeat	SSS	1721418	1721471	.	.	.	Name=SSS_1025
Chr1	repeat	DTM	1721472	1722599	.	.	.	Name=DTM_1026
Chr1	repeat	RSU	1722678	1723029	.	.	.	Name=RSU_1027
Chr1	repeat	SSS	1725868	1725904	.	.	.	Name=SSS_1028
Chr1	repeat	DTH	1725911	1726209	.	.	.	Name=DTH_1029
Chr1	repeat	SSS	1727035	1727079	.	.	.	Name=SSS_1030
Chr1	repeat	SSS	1727350	1727391	.	.	.	Name=SSS_1031
Chr1	repeat	SSS	1728034	1728074	.	.	.	Name=SSS_1032
Chr1	repeat	SSS	1728963	1728988	.	.	.	Name=SSS_1033
Chr1	repeat	SSS	1729497	1729518	.	.	.	Name=SSS_1034
Chr1	repeat	SSS	1730159	1730182	.	.	.	Name=SSS_1035
Chr1	repeat	SSL	1733837	1733877	.	.	.	Name=SSL_1036
Chr1	repeat	SSL	1734797	1734835	.	.	.	Name=SSL_1037
Chr1	repeat	SSX	1734836	1734858	.	.	.	Name=SSX_1038
Chr1	repeat	SSS	1734859	1734886	.	.	.	Name=SSS_1039
Chr1	repeat	SSS	1735078	1735121	.	.	.	Name=SSS_1040
Chr1	repeat	SSS	1737477	1737539	.	.	.	Name=SSS_1041
Chr1	repeat	SSS	1741212	1741243	.	.	.	Name=SSS_1042
Chr1	repeat	DTH	1747181	1747272	.	.	.	Name=DTH_1043
Chr1	repeat	DTX	1747273	1747509	.	.	.	Name=DTX_1044
Chr1	repeat	DTI	1747510	1747660	.	.	.	Name=DTI_1045
Chr1	repeat	DTT	1747661	1747897	.	.	.	Name=DTT_1046
Chr1	repeat	DTH	1747898	1748232	.	.	.	Name=DTH_1047
Chr1	repeat	SSS	1751224	1751257	.	.	.	Name=SSS_1048
Chr1	repeat	DTA	1751874	1752242	.	.	.	Name=DTA_1049
Chr1	repeat	DTT	1753089	1753320	.	.	.	Name=DTT_1050
Chr1	repeat	SSS	1753445	1753513	.	.	.	Name=SSS_1051
Chr1	repeat	DTH	1758941	1759014	.	.	.	Name=DTH_1052
Chr1	repeat	DTX	1759015	1759289	.	.	.	Name=DTX_1053
Chr1	repeat	DTI	1759290	1759378	.	.	.	Name=DTI_1054
Chr1	repeat	DTX	1759379	1759696	.	.	.	Name=DTX_1055
Chr1	repeat	DTH	1759697	1759792	.	.	.	Name=DTH_1056
Chr1	repeat	DTA	1760308	1760746	.	.	.	Name=DTA_1057
Chr1	repeat	SSS	1760943	1761059	.	.	.	Name=SSS_1058
Chr1	repeat	SSS	1762194	1762213	.	.	.	Name=SSS_1059
Chr1	repeat	SSS	1763094	1763110	.	.	.	Name=SSS_1060
Chr1	repeat	SSS	1763580	1763620	.	.	.	Name=SSS_1061
Chr1	repeat	DTT	1764301	1764537	.	.	.	Name=DTT_1062
Chr1	repeat	DTI	1764661	1764988	.	.	.	Name=DTI_1063
Chr1	repeat	DTT	1765170	1765409	.	.	.	Name=DTT_1064
Chr1	repeat	SSL	1765917	1765955	.	.	.	Name=SSL_1065
Chr1	repeat	SSS	1766032	1766067	.	.	.	Name=SSS_1066
Chr1	repeat	SSS	1768008	1768049	.	.	.	Name=SSS_1067
Chr1	repeat	SSS	1768158	1768182	.	.	.	Name=SSS_1068
Chr1	repeat	SSS	1768337	1768362	.	.	.	Name=SSS_1069
Chr1	repeat	SSS	1768484	1768511	.	.	.	Name=SSS_1070
Chr1	repeat	SSS	1769647	1769700	.	.	.	Name=SSS_1071
Chr1	repeat	SSS	1770029	1770054	.	.	.	Name=SSS_1072
Chr1	repeat	DTT	1770759	1771205	.	.	.	Name=DTT_1073
Chr1	repeat	SSS	1771306	1771336	.	.	.	Name=SSS_1074
Chr1	repeat	SSS	1774425	1774526	.	.	.	Name=SSS_1075
Chr1	repeat	DTM	1774791	1775488	.	.	.	Name=DTM_1076
Chr1	repeat	DTH	1775528	1775953	.	.	.	Name=DTH_1077
Chr1	repeat	DTH	1779491	1779838	.	.	.	Name=DTH_1078
Chr1	repeat	DTH	1780495	1780841	.	.	.	Name=DTH_1079
Chr1	repeat	SSS	1781149	1781169	.	.	.	Name=SSS_1080
Chr1	repeat	DTC	1781464	1782515	.	.	.	Name=DTC_1081
Chr1	repeat	DTH	1782576	1783261	.	.	.	Name=DTH_1082
Chr1	repeat	DTH	1784985	1785350	.	.	.	Name=DTH_1083
Chr1	repeat	SSS	1788191	1788228	.	.	.	Name=SSS_1084
Chr1	repeat	SSS	1790541	1790579	.	.	.	Name=SSS_1085
Chr1	repeat	SSL	1792614	1792652	.	.	.	Name=SSL_1086
Chr1	repeat	SSS	1792978	1793005	.	.	.	Name=SSS_1087
Chr1	repeat	SSS	1793376	1793405	.	.	.	Name=SSS_1088
Chr1	repeat	SSS	1794137	1794174	.	.	.	Name=SSS_1089
Chr1	repeat	SSS	1794301	1794337	.	.	.	Name=SSS_1090
Chr1	repeat	SSS	1794379	1794398	.	.	.	Name=SSS_1091
Chr1	repeat	SSS	1794783	1794803	.	.	.	Name=SSS_1092
Chr1	repeat	SSS	1796808	1796878	.	.	.	Name=SSS_1093
Chr1	repeat	DTM	1797442	1798660	.	.	.	Name=DTM_1094
Chr1	repeat	SSS	1799413	1799440	.	.	.	Name=SSS_1095
Chr1	repeat	SSL	1799597	1799633	.	.	.	Name=SSL_1096
Chr1	repeat	DTT	1800193	1800516	.	.	.	Name=DTT_1097
Chr1	repeat	SSS	1801961	1802020	.	.	.	Name=SSS_1098
Chr1	repeat	SSS	1802654	1802705	.	.	.	Name=SSS_1099
Chr1	repeat	DTH	1804279	1804718	.	.	.	Name=DTH_1100
Chr1	repeat	SSS	1806678	1806703	.	.	.	Name=SSS_1101
Chr1	repeat	RLC	1808891	1809270	.	.	.	Name=RLC_1102
Chr1	repeat	SSL	1810161	1810209	.	.	.	Name=SSL_1103
Chr1	repeat	SSS	1816293	1816314	.	.	.	Name=SSS_1104
Chr1	repeat	DTT	1817386	1817570	.	.	.	Name=DTT_1105
Chr1	repeat	DTM	1818923	1819190	.	.	.	Name=DTM_1106
Chr1	repeat	DTT	1819593	1819607	.	.	.	Name=DTT_1107
Chr1	repeat	DTX	1819608	1819905	.	.	.	Name=DTX_1108
Chr1	repeat	DTI	1819906	1819941	.	.	.	Name=DTI_1109
Chr1	repeat	DTI	1819943	1820182	.	.	.	Name=DTI_1110
Chr1	repeat	DTI	1820311	1820577	.	.	.	Name=DTI_1111
Chr1	repeat	SSS	1824385	1824419	.	.	.	Name=SSS_1112
Chr1	repeat	DTM	1824856	1825521	.	.	.	Name=DTM_1113
Chr1	repeat	SSS	1827657	1827717	.	.	.	Name=SSS_1114
Chr1	repeat	SSS	1828036	1828062	.	.	.	Name=SSS_1115
Chr1	repeat	SSS	1832669	1832696	.	.	.	Name=SSS_1116
Chr1	repeat	SSS	1833775	1833800	.	.	.	Name=SSS_1117
Chr1	repeat	SSS	1833893	1833923	.	.	.	Name=SSS_1118
Chr1	repeat	SSS	1834371	1834393	.	.	.	Name=SSS_1119
Chr1	repeat	DTH	1836003	1836369	.	.	.	Name=DTH_1120
Chr1	repeat	SSL	1836791	1836830	.	.	.	Name=SSL_1121
Chr1	repeat	SSS	1836952	1836993	.	.	.	Name=SSS_1122
Chr1	repeat	SSS	1837145	1837178	.	.	.	Name=SSS_1123
Chr1	repeat	SSS	1837607	1837641	.	.	.	Name=SSS_1124
Chr1	repeat	DTT	1839901	1840137	.	.	.	Name=DTT_1125
Chr1	repeat	SSL	1840541	1840576	.	.	.	Name=SSL_1126
Chr1	repeat	DTT	1841331	1841844	.	.	.	Name=DTT_1127
Chr1	repeat	DTT	1842090	1842417	.	.	.	Name=DTT_1128
Chr1	repeat	DTI	1844215	1844257	.	.	.	Name=DTI_1129
Chr1	repeat	DTX	1844258	1844463	.	.	.	Name=DTX_1130
Chr1	repeat	DTT	1844464	1844820	.	.	.	Name=DTT_1131
Chr1	repeat	DTI	1844821	1844827	.	.	.	Name=DTI_1132
Chr1	repeat	DTX	1844828	1844867	.	.	.	Name=DTX_1133
Chr1	repeat	DTH	1844868	1844874	.	.	.	Name=DTH_1134
Chr1	repeat	DTH	1844901	1845168	.	.	.	Name=DTH_1135
Chr1	repeat	SSS	1847180	1847269	.	.	.	Name=SSS_1136
Chr1	repeat	DTM	1847421	1847601	.	.	.	Name=DTM_1137
Chr1	repeat	SSS	1847701	1847741	.	.	.	Name=SSS_1138
Chr1	repeat	DTM	1847983	1848140	.	.	.	Name=DTM_1139
Chr1	repeat	SSS	1848549	1848581	.	.	.	Name=SSS_1140
Chr1	repeat	SSS	1848614	1848661	.	.	.	Name=SSS_1141
Chr1	repeat	DTH	1849907	1850271	.	.	.	Name=DTH_1142
Chr1	repeat	SSS	1850739	1850783	.	.	.	Name=SSS_1143
Chr1	repeat	DTM	1851495	1851535	.	.	.	Name=DTM_1144
Chr1	repeat	DTI	1851536	1851945	.	.	.	Name=DTI_1145
Chr1	repeat	SSS	1858087	1858104	.	.	.	Name=SSS_1146
Chr1	repeat	SSS	1858322	1858416	.	.	.	Name=SSS_1147
Chr1	repeat	SSS	1858586	1858646	.	.	.	Name=SSS_1148
Chr1	repeat	SSS	1858746	1858780	.	.	.	Name=SSS_1149
Chr1	repeat	SSS	1858805	1858863	.	.	.	Name=SSS_1150
Chr1	repeat	SSS	1859482	1859528	.	.	.	Name=SSS_1151
Chr1	repeat	SSS	1866018	1866048	.	.	.	Name=SSS_1152
Chr1	repeat	SSS	1873023	1873193	.	.	.	Name=SSS_1153
Chr1	repeat	SSS	1873839	1873929	.	.	.	Name=SSS_1154
Chr1	repeat	SSS	1874364	1874405	.	.	.	Name=SSS_1155
Chr1	repeat	SSS	1874562	1874615	.	.	.	Name=SSS_1156
Chr1	repeat	DTC	1874735	1876949	.	.	.	Name=DTC_1157
Chr1	repeat	SSS	1876950	1876989	.	.	.	Name=SSS_1158
Chr1	repeat	DTC	1876990	1878960	.	.	.	Name=DTC_1159
Chr1	repeat	SSS	1878961	1879048	.	.	.	Name=SSS_1160
Chr1	repeat	DTC	1879049	1880076	.	.	.	Name=DTC_1161
Chr1	repeat	SSS	1880077	1880304	.	.	.	Name=SSS_1162
Chr1	repeat	DTC	1880305	1886198	.	.	.	Name=DTC_1163
Chr1	repeat	SSL	1889840	1889896	.	.	.	Name=SSL_1164
Chr1	repeat	SSS	1889920	1889961	.	.	.	Name=SSS_1165
Chr1	repeat	SSS	1890429	1890466	.	.	.	Name=SSS_1166
Chr1	repeat	SSS	1894137	1894176	.	.	.	Name=SSS_1167
Chr1	repeat	SSS	1894279	1894312	.	.	.	Name=SSS_1168
Chr1	repeat	SSS	1894374	1894443	.	.	.	Name=SSS_1169
Chr1	repeat	SSS	1894828	1894844	.	.	.	Name=SSS_1170
Chr1	repeat	SSS	1895462	1895487	.	.	.	Name=SSS_1171
Chr1	repeat	DTH	1896792	1897722	.	.	.	Name=DTH_1172
Chr1	repeat	SSL	1898275	1898357	.	.	.	Name=SSL_1173
Chr1	repeat	SSS	1898675	1898697	.	.	.	Name=SSS_1174
Chr1	repeat	SSS	1899575	1899627	.	.	.	Name=SSS_1175
Chr1	repeat	SSS	1904534	1904560	.	.	.	Name=SSS_1176
Chr1	repeat	DTM	1904872	1905399	.	.	.	Name=DTM_1177
Chr1	repeat	SSS	1905706	1905735	.	.	.	Name=SSS_1178
Chr1	repeat	SSS	1912935	1912966	.	.	.	Name=SSS_1179
Chr1	repeat	RLG	1914842	1917523	.	.	.	Name=RLG_1180
Chr1	repeat	SSS	1922208	1922236	.	.	.	Name=SSS_1181
Chr1	repeat	SSS	1922508	1922540	.	.	.	Name=SSS_1182
Chr1	repeat	SSS	1923744	1923786	.	.	.	Name=SSS_1183
Chr1	repeat	SSS	1924852	1924908	.	.	.	Name=SSS_1184
Chr1	repeat	SSS	1925352	1925414	.	.	.	Name=SSS_1185
Chr1	repeat	SSS	1925824	1925881	.	.	.	Name=SSS_1186
Chr1	repeat	SSS	1927010	1927059	.	.	.	Name=SSS_1187
Chr1	repeat	SSS	1928026	1928070	.	.	.	Name=SSS_1188
Chr1	repeat	DTI	1931281	1931786	.	.	.	Name=DTI_1189
Chr1	repeat	SSS	1932496	1932518	.	.	.	Name=SSS_1190
Chr1	repeat	SSS	1935312	1935343	.	.	.	Name=SSS_1191
Chr1	repeat	DTI	1936133	1936605	.	.	.	Name=DTI_1192
Chr1	repeat	DTI	1936736	1937471	.	.	.	Name=DTI_1193
Chr1	repeat	SSL	1938163	1938194	.	.	.	Name=SSL_1194
Chr1	repeat	DTH	1938834	1939254	.	.	.	Name=DTH_1195
Chr1	repeat	SSS	1940865	1940885	.	.	.	Name=SSS_1196
Chr1	repeat	DTM	1940983	1941411	.	.	.	Name=DTM_1197
Chr1	repeat	SSS	1941505	1941550	.	.	.	Name=SSS_1198
Chr1	repeat	SSS	1944257	1944294	.	.	.	Name=SSS_1199
Chr1	repeat	SSS	1950313	1950354	.	.	.	Name=SSS_1200
Chr1	repeat	SSL	1955201	1955238	.	.	.	Name=SSL_1201
Chr1	repeat	SSL	1955675	1955712	.	.	.	Name=SSL_1202
Chr1	repeat	SSS	1955971	1955990	.	.	.	Name=SSS_1203
Chr1	repeat	SSS	1956922	1956944	.	.	.	Name=SSS_1204
Chr1	repeat	SSS	1958250	1958280	.	.	.	Name=SSS_1205
Chr1	repeat	SSL	1961203	1961258	.	.	.	Name=SSL_1206
Chr1	repeat	SSS	1961430	1961453	.	.	.	Name=SSS_1207
Chr1	repeat	SSS	1968244	1968289	.	.	.	Name=SSS_1208
Chr1	repeat	SSS	1968610	1968649	.	.	.	Name=SSS_1209
Chr1	repeat	SSS	1970326	1970380	.	.	.	Name=SSS_1210
Chr1	repeat	SSS	1971482	1971511	.	.	.	Name=SSS_1211
Chr1	repeat	DTI	1971653	1972229	.	.	.	Name=DTI_1212
Chr1	repeat	RLG	1972230	1974335	.	.	.	Name=RLG_1213
Chr1	repeat	SSS	1974336	1974361	.	.	.	Name=SSS_1214
Chr1	repeat	RLG	1974362	1981087	.	.	.	Name=RLG_1215
Chr1	repeat	DTI	1981088	1981799	.	.	.	Name=DTI_1216
Chr1	repeat	DTI	1981836	1981958	.	.	.	Name=DTI_1217
Chr1	repeat	SSS	1982346	1982365	.	.	.	Name=SSS_1218
Chr1	repeat	SSL	1983184	1983229	.	.	.	Name=SSL_1219
Chr1	repeat	SSS	1983785	1983836	.	.	.	Name=SSS_1220
Chr1	repeat	SSS	1984310	1984405	.	.	.	Name=SSS_1221
Chr1	repeat	SSS	1984804	1984846	.	.	.	Name=SSS_1222
Chr1	repeat	SSS	1984887	1984990	.	.	.	Name=SSS_1223
Chr1	repeat	SSS	1988295	1988339	.	.	.	Name=SSS_1224
Chr1	repeat	SSS	1994172	1994193	.	.	.	Name=SSS_1225
Chr1	repeat	SSL	1996983	1997029	.	.	.	Name=SSL_1226
Chr1	repeat	SSS	1997228	1997273	.	.	.	Name=SSS_1227
Chr1	repeat	SSS	1997319	1997341	.	.	.	Name=SSS_1228
Chr1	repeat	SSS	2000034	2000109	.	.	.	Name=SSS_1229
Chr1	repeat	SSS	2000360	2000392	.	.	.	Name=SSS_1230
Chr1	repeat	SSS	2004896	2004926	.	.	.	Name=SSS_1231
Chr1	repeat	SSS	2005845	2005913	.	.	.	Name=SSS_1232
Chr1	repeat	SSL	2007896	2007943	.	.	.	Name=SSL_1233
Chr1	repeat	SSS	2011322	2011361	.	.	.	Name=SSS_1234
Chr1	repeat	SSS	2019190	2019219	.	.	.	Name=SSS_1235
Chr1	repeat	SSS	2025065	2025107	.	.	.	Name=SSS_1236
Chr1	repeat	RSU	2025593	2026424	.	.	.	Name=RSU_1237
Chr1	repeat	SSS	2028925	2029013	.	.	.	Name=SSS_1238
Chr1	repeat	SSS	2040739	2040765	.	.	.	Name=SSS_1239
Chr1	repeat	SSS	2042699	2042733	.	.	.	Name=SSS_1240
Chr1	repeat	SSS	2042746	2042768	.	.	.	Name=SSS_1241
Chr1	repeat	DTM	2043142	2043630	.	.	.	Name=DTM_1242
Chr1	repeat	SSS	2043659	2043697	.	.	.	Name=SSS_1243
Chr1	repeat	SSS	2044797	2044836	.	.	.	Name=SSS_1244
Chr1	repeat	DHH	2048769	2048977	.	.	.	Name=DHH_1245
Chr1	repeat	DTM	2059829	2061198	.	.	.	Name=DTM_1246
Chr1	repeat	DHH	2061340	2061444	.	.	.	Name=DHH_1247
Chr1	repeat	SSS	2062242	2062413	.	.	.	Name=SSS_1248
Chr1	repeat	SSS	2062419	2062547	.	.	.	Name=SSS_1249
Chr1	repeat	SSS	2063241	2063277	.	.	.	Name=SSS_1250
Chr1	repeat	RLG	2063405	2064246	.	.	.	Name=RLG_1251
Chr1	repeat	RLG	2064496	2070119	.	.	.	Name=RLG_1252
Chr1	repeat	SSS	2071683	2071706	.	.	.	Name=SSS_1253
Chr1	repeat	SSS	2074449	2074471	.	.	.	Name=SSS_1254
Chr1	repeat	SSS	2074816	2074882	.	.	.	Name=SSS_1255
Chr1	repeat	SSS	2074986	2075034	.	.	.	Name=SSS_1256
Chr1	repeat	DTM	2075356	2076154	.	.	.	Name=DTM_1257
Chr1	repeat	SSS	2076542	2076564	.	.	.	Name=SSS_1258
Chr1	repeat	SSS	2077120	2077149	.	.	.	Name=SSS_1259
Chr1	repeat	DHH	2080702	2084674	.	.	.	Name=DHH_1260
Chr1	repeat	SSS	2085406	2085463	.	.	.	Name=SSS_1261
Chr1	repeat	SSS	2085640	2085673	.	.	.	Name=SSS_1262
Chr1	repeat	DHH	2086116	2087211	.	.	.	Name=DHH_1263
Chr1	repeat	DHH	2087297	2089332	.	.	.	Name=DHH_1264
Chr1	repeat	DTI	2089384	2089743	.	.	.	Name=DTI_1265
Chr1	repeat	DXX	2089744	2089763	.	.	.	Name=DXX_1266
Chr1	repeat	DHH	2089764	2091741	.	.	.	Name=DHH_1267
Chr1	repeat	SSS	2094743	2094816	.	.	.	Name=SSS_1268
Chr1	repeat	SSS	2095247	2095293	.	.	.	Name=SSS_1269
Chr1	repeat	SSS	2095301	2095365	.	.	.	Name=SSS_1270
Chr1	repeat	SSL	2095615	2095653	.	.	.	Name=SSL_1271
Chr1	repeat	DHH	2097301	2097394	.	.	.	Name=DHH_1272
Chr1	repeat	SSS	2098287	2098354	.	.	.	Name=SSS_1273
Chr1	repeat	SSL	2099572	2099585	.	.	.	Name=SSL_1274
Chr1	repeat	SSS	2099586	2099625	.	.	.	Name=SSS_1275
Chr1	repeat	SSL	2099626	2099653	.	.	.	Name=SSL_1276
Chr1	repeat	DTM	2099894	2100458	.	.	.	Name=DTM_1277
Chr1	repeat	SSS	2101444	2101511	.	.	.	Name=SSS_1278
Chr1	repeat	SSL	2103245	2103302	.	.	.	Name=SSL_1279
Chr1	repeat	SSS	2103556	2103577	.	.	.	Name=SSS_1280
Chr1	repeat	SSS	2103638	2103725	.	.	.	Name=SSS_1281
Chr1	repeat	SSS	2104224	2104241	.	.	.	Name=SSS_1282
Chr1	repeat	SSS	2108645	2108676	.	.	.	Name=SSS_1283
Chr1	repeat	SSS	2109393	2109436	.	.	.	Name=SSS_1284
Chr1	repeat	SSS	2112165	2112214	.	.	.	Name=SSS_1285
Chr1	repeat	SSS	2112637	2112695	.	.	.	Name=SSS_1286
Chr1	repeat	SSS	2121605	2121697	.	.	.	Name=SSS_1287
Chr1	repeat	DTH	2122693	2123017	.	.	.	Name=DTH_1288
Chr1	repeat	DTH	2123239	2123478	.	.	.	Name=DTH_1289
Chr1	repeat	DTM	2124316	2124623	.	.	.	Name=DTM_1290
Chr1	repeat	RLG	2126223	2130108	.	.	.	Name=RLG_1291
Chr1	repeat	SSS	2131609	2131635	.	.	.	Name=SSS_1292
Chr1	repeat	SSS	2132084	2132101	.	.	.	Name=SSS_1293
Chr1	repeat	SSL	2133363	2133403	.	.	.	Name=SSL_1294
Chr1	repeat	SSS	2137174	2137264	.	.	.	Name=SSS_1295
Chr1	repeat	SSS	2142018	2142039	.	.	.	Name=SSS_1296
Chr1	repeat	SSS	2142261	2142282	.	.	.	Name=SSS_1297
Chr1	repeat	SSS	2142499	2142522	.	.	.	Name=SSS_1298
Chr1	repeat	SSL	2142848	2142888	.	.	.	Name=SSL_1299
Chr1	repeat	SSS	2144998	2145047	.	.	.	Name=SSS_1300
Chr1	repeat	SSS	2145158	2145191	.	.	.	Name=SSS_1301
Chr1	repeat	SSS	2145235	2145270	.	.	.	Name=SSS_1302
Chr1	repeat	SSS	2146595	2146642	.	.	.	Name=SSS_1303
Chr1	repeat	DTI	2148526	2148805	.	.	.	Name=DTI_1304
Chr1	repeat	DTX	2148806	2149033	.	.	.	Name=DTX_1305
Chr1	repeat	DTM	2149034	2149865	.	.	.	Name=DTM_1306
Chr1	repeat	SSL	2150426	2150464	.	.	.	Name=SSL_1307
Chr1	repeat	SSS	2150802	2150827	.	.	.	Name=SSS_1308
Chr1	repeat	SSS	2151445	2151467	.	.	.	Name=SSS_1309
Chr1	repeat	SSS	2151707	2151751	.	.	.	Name=SSS_1310
Chr1	repeat	SSS	2153144	2153196	.	.	.	Name=SSS_1311
Chr1	repeat	SSL	2156555	2156589	.	.	.	Name=SSL_1312
Chr1	repeat	SSS	2161595	2161612	.	.	.	Name=SSS_1313
Chr1	repeat	SSS	2161614	2161647	.	.	.	Name=SSS_1314
Chr1	repeat	SSS	2161951	2162032	.	.	.	Name=SSS_1315
Chr1	repeat	SSS	2162331	2162363	.	.	.	Name=SSS_1316
Chr1	repeat	SSS	2162404	2162496	.	.	.	Name=SSS_1317
Chr1	repeat	DTT	2163830	2164322	.	.	.	Name=DTT_1318
Chr1	repeat	SSS	2164795	2164817	.	.	.	Name=SSS_1319
Chr1	repeat	DTH	2165043	2165376	.	.	.	Name=DTH_1320
Chr1	repeat	RIL	2166184	2167480	.	.	.	Name=RIL_1321
Chr1	repeat	SSS	2171379	2171467	.	.	.	Name=SSS_1322
Chr1	repeat	SSS	2171471	2171799	.	.	.	Name=SSS_1323
Chr1	repeat	RIL	2173632	2174070	.	.	.	Name=RIL_1324
Chr1	repeat	SSS	2177842	2177885	.	.	.	Name=SSS_1325
Chr1	repeat	SSS	2178569	2178615	.	.	.	Name=SSS_1326
Chr1	repeat	SSS	2179521	2179555	.	.	.	Name=SSS_1327
Chr1	repeat	SSS	2179953	2179987	.	.	.	Name=SSS_1328
Chr1	repeat	SSS	2179994	2180046	.	.	.	Name=SSS_1329
Chr1	repeat	SSS	2180315	2180346	.	.	.	Name=SSS_1330
Chr1	repeat	SSS	2181116	2181196	.	.	.	Name=SSS_1331
Chr1	repeat	SSS	2182714	2182747	.	.	.	Name=SSS_1332
Chr1	repeat	SSS	2183355	2183379	.	.	.	Name=SSS_1333
Chr1	repeat	SSS	2183402	2183432	.	.	.	Name=SSS_1334
Chr1	repeat	SSS	2183712	2183759	.	.	.	Name=SSS_1335
Chr1	repeat	SSS	2184681	2184734	.	.	.	Name=SSS_1336
Chr1	repeat	SSS	2185803	2185886	.	.	.	Name=SSS_1337
Chr1	repeat	RLG	2185965	2187479	.	.	.	Name=RLG_1338
Chr1	repeat	SSS	2187718	2187766	.	.	.	Name=SSS_1339
Chr1	repeat	SSS	2188737	2188761	.	.	.	Name=SSS_1340
Chr1	repeat	SSS	2189133	2189158	.	.	.	Name=SSS_1341
Chr1	repeat	SSS	2190962	2191015	.	.	.	Name=SSS_1342
Chr1	repeat	SSS	2197727	2197776	.	.	.	Name=SSS_1343
Chr1	repeat	SSS	2202009	2202036	.	.	.	Name=SSS_1344
Chr1	repeat	SSS	2202917	2202942	.	.	.	Name=SSS_1345
Chr1	repeat	DTH	2204277	2204624	.	.	.	Name=DTH_1346
Chr1	repeat	SSL	2204764	2204791	.	.	.	Name=SSL_1347
Chr1	repeat	DTH	2204995	2205342	.	.	.	Name=DTH_1348
Chr1	repeat	DTA	2208734	2209206	.	.	.	Name=DTA_1349
Chr1	repeat	DTM	2210030	2210145	.	.	.	Name=DTM_1350
Chr1	repeat	SSS	2213798	2213821	.	.	.	Name=SSS_1351
Chr1	repeat	SSS	2214195	2214230	.	.	.	Name=SSS_1352
Chr1	repeat	SSS	2214726	2214785	.	.	.	Name=SSS_1353
Chr1	repeat	DTH	2216332	2216668	.	.	.	Name=DTH_1354
Chr1	repeat	DTM	2218927	2219395	.	.	.	Name=DTM_1355
Chr1	repeat	SSS	2221480	2221514	.	.	.	Name=SSS_1356
Chr1	repeat	SSS	2223688	2223709	.	.	.	Name=SSS_1357
Chr1	repeat	DTT	2225547	2225874	.	.	.	Name=DTT_1358
Chr1	repeat	RLG	2227189	2228434	.	.	.	Name=RLG_1359
Chr1	repeat	SSS	2228961	2228982	.	.	.	Name=SSS_1360
Chr1	repeat	SSL	2230102	2230151	.	.	.	Name=SSL_1361
Chr1	repeat	DTA	2230403	2230782	.	.	.	Name=DTA_1362
Chr1	repeat	SSS	2231880	2231914	.	.	.	Name=SSS_1363
Chr1	repeat	DTI	2232742	2233066	.	.	.	Name=DTI_1364
Chr1	repeat	DTH	2233846	2234190	.	.	.	Name=DTH_1365
Chr1	repeat	SSS	2234310	2234327	.	.	.	Name=SSS_1366
Chr1	repeat	SSS	2234578	2234630	.	.	.	Name=SSS_1367
Chr1	repeat	DTH	2235894	2236192	.	.	.	Name=DTH_1368
Chr1	repeat	RLC	2236255	2236651	.	.	.	Name=RLC_1369
Chr1	repeat	SSS	2237556	2237572	.	.	.	Name=SSS_1370
Chr1	repeat	SSS	2241541	2241569	.	.	.	Name=SSS_1371
Chr1	repeat	SSS	2241675	2241804	.	.	.	Name=SSS_1372
Chr1	repeat	SSS	2242245	2242288	.	.	.	Name=SSS_1373
Chr1	repeat	SSS	2242715	2242749	.	.	.	Name=SSS_1374
Chr1	repeat	SSS	2242824	2242852	.	.	.	Name=SSS_1375
Chr1	repeat	SSS	2243276	2243380	.	.	.	Name=SSS_1376
Chr1	repeat	SSS	2245184	2245233	.	.	.	Name=SSS_1377
Chr1	repeat	SSS	2247913	2247963	.	.	.	Name=SSS_1378
Chr1	repeat	SSS	2248364	2248416	.	.	.	Name=SSS_1379
Chr1	repeat	SSS	2248818	2248855	.	.	.	Name=SSS_1380
Chr1	repeat	SSS	2249166	2249253	.	.	.	Name=SSS_1381
Chr1	repeat	SSS	2250531	2250566	.	.	.	Name=SSS_1382
Chr1	repeat	SSS	2251186	2251212	.	.	.	Name=SSS_1383
Chr1	repeat	SSS	2251331	2251351	.	.	.	Name=SSS_1384
Chr1	repeat	SSS	2251404	2251428	.	.	.	Name=SSS_1385
Chr1	repeat	SSS	2251582	2251623	.	.	.	Name=SSS_1386
Chr1	repeat	SSS	2251642	2251658	.	.	.	Name=SSS_1387
Chr1	repeat	SSS	2254214	2254248	.	.	.	Name=SSS_1388
Chr1	repeat	SSL	2262151	2262227	.	.	.	Name=SSL_1389
Chr1	repeat	DTT	2263156	2263401	.	.	.	Name=DTT_1390
Chr1	repeat	SSS	2264982	2265016	.	.	.	Name=SSS_1391
Chr1	repeat	DTT	2267637	2267874	.	.	.	Name=DTT_1392
Chr1	repeat	DTT	2269806	2270055	.	.	.	Name=DTT_1393
Chr1	repeat	SSS	2270287	2270326	.	.	.	Name=SSS_1394
Chr1	repeat	DTC	2271542	2271882	.	.	.	Name=DTC_1395
Chr1	repeat	RLG	2272181	2276296	.	.	.	Name=RLG_1396
Chr1	repeat	SSS	2276301	2276338	.	.	.	Name=SSS_1397
Chr1	repeat	DTC	2276339	2276923	.	.	.	Name=DTC_1398
Chr1	repeat	DTH	2277001	2277725	.	.	.	Name=DTH_1399
Chr1	repeat	SSS	2285260	2285291	.	.	.	Name=SSS_1400
Chr1	repeat	SSS	2285720	2285741	.	.	.	Name=SSS_1401
Chr1	repeat	DTT	2289839	2290050	.	.	.	Name=DTT_1402
Chr1	repeat	SSS	2290627	2290651	.	.	.	Name=SSS_1403
Chr1	repeat	SSS	2294378	2294432	.	.	.	Name=SSS_1404
Chr1	repeat	DTT	2294644	2294826	.	.	.	Name=DTT_1405
Chr1	repeat	DTT	2295184	2295420	.	.	.	Name=DTT_1406
Chr1	repeat	DTT	2297741	2297963	.	.	.	Name=DTT_1407
Chr1	repeat	SSS	2298495	2298580	.	.	.	Name=SSS_1408
Chr1	repeat	SSS	2299133	2299160	.	.	.	Name=SSS_1409
Chr1	repeat	DTT	2300271	2300510	.	.	.	Name=DTT_1410
Chr1	repeat	SSS	2301076	2301138	.	.	.	Name=SSS_1411
Chr1	repeat	SSS	2301172	2301237	.	.	.	Name=SSS_1412
Chr1	repeat	SSS	2301477	2301514	.	.	.	Name=SSS_1413
Chr1	repeat	SSS	2301567	2301597	.	.	.	Name=SSS_1414
Chr1	repeat	SSS	2310505	2310541	.	.	.	Name=SSS_1415
Chr1	repeat	SSS	2310767	2310791	.	.	.	Name=SSS_1416
Chr1	repeat	DTH	2314323	2314591	.	.	.	Name=DTH_1417
Chr1	repeat	SSS	2314594	2314617	.	.	.	Name=SSS_1418
Chr1	repeat	SSS	2314727	2314752	.	.	.	Name=SSS_1419
Chr1	repeat	SSS	2314781	2314809	.	.	.	Name=SSS_1420
Chr1	repeat	SSS	2314953	2314993	.	.	.	Name=SSS_1421
Chr1	repeat	SSS	2315044	2315062	.	.	.	Name=SSS_1422
Chr1	repeat	DTT	2320946	2321165	.	.	.	Name=DTT_1423
Chr1	repeat	SSS	2322733	2322749	.	.	.	Name=SSS_1424
Chr1	repeat	SSS	2323023	2323057	.	.	.	Name=SSS_1425
Chr1	repeat	SSS	2323150	2323167	.	.	.	Name=SSS_1426
Chr1	repeat	SSS	2323228	2323251	.	.	.	Name=SSS_1427
Chr1	repeat	SSS	2323528	2323559	.	.	.	Name=SSS_1428
Chr1	repeat	SSS	2323608	2323637	.	.	.	Name=SSS_1429
Chr1	repeat	SSS	2324181	2324220	.	.	.	Name=SSS_1430
Chr1	repeat	SSS	2324452	2324502	.	.	.	Name=SSS_1431
Chr1	repeat	DTT	2328737	2328974	.	.	.	Name=DTT_1432
Chr1	repeat	SSL	2329262	2329300	.	.	.	Name=SSL_1433
Chr1	repeat	SSS	2329887	2329918	.	.	.	Name=SSS_1434
Chr1	repeat	RLG	2330736	2343163	.	.	.	Name=RLG_1435
Chr1	repeat	DTT	2343165	2343348	.	.	.	Name=DTT_1436
Chr1	repeat	SSS	2344357	2344416	.	.	.	Name=SSS_1437
Chr1	repeat	SSS	2345140	2345170	.	.	.	Name=SSS_1438
Chr1	repeat	SSS	2346039	2346092	.	.	.	Name=SSS_1439
Chr1	repeat	SSS	2348912	2348967	.	.	.	Name=SSS_1440
Chr1	repeat	DTT	2350988	2351223	.	.	.	Name=DTT_1441
Chr1	repeat	SSL	2352230	2352277	.	.	.	Name=SSL_1442
Chr1	repeat	SSS	2352430	2352454	.	.	.	Name=SSS_1443
Chr1	repeat	SSS	2352542	2352579	.	.	.	Name=SSS_1444
Chr1	repeat	SSS	2354840	2354878	.	.	.	Name=SSS_1445
Chr1	repeat	SSS	2355903	2355928	.	.	.	Name=SSS_1446
Chr1	repeat	SSS	2356356	2356398	.	.	.	Name=SSS_1447
Chr1	repeat	DTM	2360810	2361226	.	.	.	Name=DTM_1448
Chr1	repeat	DTM	2361371	2361555	.	.	.	Name=DTM_1449
Chr1	repeat	SSS	2363019	2363042	.	.	.	Name=SSS_1450
Chr1	repeat	SSS	2363048	2363070	.	.	.	Name=SSS_1451
Chr1	repeat	RLG	2364970	2370381	.	.	.	Name=RLG_1452
Chr1	repeat	DTT	2374466	2374731	.	.	.	Name=DTT_1453
Chr1	repeat	SSS	2376052	2376102	.	.	.	Name=SSS_1454
Chr1	repeat	SSL	2380546	2380621	.	.	.	Name=SSL_1455
Chr1	repeat	DHH	2381475	2383085	.	.	.	Name=DHH_1456
Chr1	repeat	DTT	2383558	2383836	.	.	.	Name=DTT_1457
Chr1	repeat	DTT	2384778	2385017	.	.	.	Name=DTT_1458
Chr1	repeat	SSS	2386440	2386468	.	.	.	Name=SSS_1459
Chr1	repeat	DTM	2389210	2389564	.	.	.	Name=DTM_1460
Chr1	repeat	DTT	2390012	2390265	.	.	.	Name=DTT_1461
Chr1	repeat	SSS	2394446	2394472	.	.	.	Name=SSS_1462
Chr1	repeat	SSS	2398161	2398235	.	.	.	Name=SSS_1463
Chr1	repeat	SSS	2398387	2398407	.	.	.	Name=SSS_1464
Chr1	repeat	DTH	2398689	2398918	.	.	.	Name=DTH_1465
Chr1	repeat	SSS	2400612	2400723	.	.	.	Name=SSS_1466
Chr1	repeat	SSS	2404603	2404734	.	.	.	Name=SSS_1467
Chr1	repeat	SSS	2408184	2408225	.	.	.	Name=SSS_1468
Chr1	repeat	SSS	2408523	2408562	.	.	.	Name=SSS_1469
Chr1	repeat	SSS	2408576	2408656	.	.	.	Name=SSS_1470
Chr1	repeat	DTA	2408697	2408746	.	.	.	Name=DTA_1471
Chr1	repeat	DTA	2408813	2411518	.	.	.	Name=DTA_1472
Chr1	repeat	SSS	2413398	2413438	.	.	.	Name=SSS_1473
Chr1	repeat	SSS	2414074	2414102	.	.	.	Name=SSS_1474
Chr1	repeat	SSS	2416112	2416128	.	.	.	Name=SSS_1475
Chr1	repeat	DTT	2416862	2417099	.	.	.	Name=DTT_1476
Chr1	repeat	SSS	2418718	2418766	.	.	.	Name=SSS_1477
Chr1	repeat	SSS	2418826	2418916	.	.	.	Name=SSS_1478
Chr1	repeat	SSS	2421517	2421582	.	.	.	Name=SSS_1479
Chr1	repeat	SSX	2421583	2421595	.	.	.	Name=SSX_1480
Chr1	repeat	SSL	2421596	2421636	.	.	.	Name=SSL_1481
Chr1	repeat	SSS	2422385	2422407	.	.	.	Name=SSS_1482
Chr1	repeat	SSS	2422699	2422749	.	.	.	Name=SSS_1483
Chr1	repeat	SSS	2422954	2422990	.	.	.	Name=SSS_1484
Chr1	repeat	SSS	2426968	2427005	.	.	.	Name=SSS_1485
Chr1	repeat	SSS	2427225	2427257	.	.	.	Name=SSS_1486
Chr1	repeat	SSS	2427275	2427308	.	.	.	Name=SSS_1487
Chr1	repeat	SSS	2427628	2427658	.	.	.	Name=SSS_1488
Chr1	repeat	SSS	2427741	2427780	.	.	.	Name=SSS_1489
Chr1	repeat	DTT	2430176	2430219	.	.	.	Name=DTT_1490
Chr1	repeat	DTM	2432376	2432385	.	.	.	Name=DTM_1491
Chr1	repeat	DTX	2432386	2432423	.	.	.	Name=DTX_1492
Chr1	repeat	DTT	2432424	2432653	.	.	.	Name=DTT_1493
Chr1	repeat	SSS	2434139	2434175	.	.	.	Name=SSS_1494
Chr1	repeat	DTH	2435040	2435344	.	.	.	Name=DTH_1495
Chr1	repeat	DTH	2435510	2435670	.	.	.	Name=DTH_1496
Chr1	repeat	SSS	2436498	2436593	.	.	.	Name=SSS_1497
Chr1	repeat	SSS	2436708	2436732	.	.	.	Name=SSS_1498
Chr1	repeat	SSS	2437279	2437326	.	.	.	Name=SSS_1499
Chr1	repeat	SSS	2439685	2439717	.	.	.	Name=SSS_1500
Chr1	repeat	SSL	2440689	2440735	.	.	.	Name=SSL_1501
Chr1	repeat	SSS	2441220	2441275	.	.	.	Name=SSS_1502
Chr1	repeat	SSS	2445198	2445224	.	.	.	Name=SSS_1503
Chr1	repeat	RLG	2446426	2446783	.	.	.	Name=RLG_1504
Chr1	repeat	RLG	2447146	2447265	.	.	.	Name=RLG_1505
Chr1	repeat	RLG	2447432	2447865	.	.	.	Name=RLG_1506
Chr1	repeat	RLG	2448009	2448096	.	.	.	Name=RLG_1507
Chr1	repeat	RLG	2448185	2448294	.	.	.	Name=RLG_1508
Chr1	repeat	SSS	2451575	2451605	.	.	.	Name=SSS_1509
Chr1	repeat	SSL	2451797	2451845	.	.	.	Name=SSL_1510
Chr1	repeat	DTH	2451922	2452285	.	.	.	Name=DTH_1511
Chr1	repeat	SSL	2452589	2452624	.	.	.	Name=SSL_1512
Chr1	repeat	SSL	2452757	2452819	.	.	.	Name=SSL_1513
Chr1	repeat	SSS	2453043	2453074	.	.	.	Name=SSS_1514
Chr1	repeat	SSL	2453170	2453216	.	.	.	Name=SSL_1515
Chr1	repeat	SSS	2453361	2453409	.	.	.	Name=SSS_1516
Chr1	repeat	SSS	2453422	2453520	.	.	.	Name=SSS_1517
Chr1	repeat	SSL	2453596	2453634	.	.	.	Name=SSL_1518
Chr1	repeat	SSS	2454166	2454235	.	.	.	Name=SSS_1519
Chr1	repeat	SSS	2454298	2454316	.	.	.	Name=SSS_1520
Chr1	repeat	SSL	2454321	2454354	.	.	.	Name=SSL_1521
Chr1	repeat	SSS	2455430	2455459	.	.	.	Name=SSS_1522
Chr1	repeat	SSS	2455525	2455586	.	.	.	Name=SSS_1523
Chr1	repeat	SSS	2455796	2455849	.	.	.	Name=SSS_1524
Chr1	repeat	SSS	2457666	2457706	.	.	.	Name=SSS_1525
Chr1	repeat	SSS	2457761	2457812	.	.	.	Name=SSS_1526
Chr1	repeat	SSS	2457986	2458053	.	.	.	Name=SSS_1527
Chr1	repeat	SSS	2460882	2460905	.	.	.	Name=SSS_1528
Chr1	repeat	DHH	2462551	2463562	.	.	.	Name=DHH_1529
Chr1	repeat	DHH	2464433	2465702	.	.	.	Name=DHH_1530
Chr1	repeat	SSL	2470572	2470628	.	.	.	Name=SSL_1531
Chr1	repeat	DHH	2472761	2473603	.	.	.	Name=DHH_1532
Chr1	repeat	RLG	2474987	2483868	.	.	.	Name=RLG_1533
Chr1	repeat	RLG	2483871	2485089	.	.	.	Name=RLG_1534
Chr1	repeat	SSL	2485827	2485855	.	.	.	Name=SSL_1535
Chr1	repeat	SSL	2486450	2486500	.	.	.	Name=SSL_1536
Chr1	repeat	DTH	2488291	2488640	.	.	.	Name=DTH_1537
Chr1	repeat	SSS	2489584	2489878	.	.	.	Name=SSS_1538
Chr1	repeat	SSL	2489902	2490028	.	.	.	Name=SSL_1539
Chr1	repeat	SSS	2490761	2490785	.	.	.	Name=SSS_1540
Chr1	repeat	SSS	2491418	2491460	.	.	.	Name=SSS_1541
Chr1	repeat	DTM	2493501	2494267	.	.	.	Name=DTM_1542
Chr1	repeat	DTM	2496195	2496502	.	.	.	Name=DTM_1543
Chr1	repeat	RLC	2496503	2497159	.	.	.	Name=RLC_1544
Chr1	repeat	SSS	2497160	2497190	.	.	.	Name=SSS_1545
Chr1	repeat	RLC	2497191	2497419	.	.	.	Name=RLC_1546
Chr1	repeat	DTM	2497652	2498092	.	.	.	Name=DTM_1547
Chr1	repeat	SSS	2500384	2500417	.	.	.	Name=SSS_1548
Chr1	repeat	DTH	2500626	2501483	.	.	.	Name=DTH_1549
Chr1	repeat	SSS	2501610	2501632	.	.	.	Name=SSS_1550
Chr1	repeat	SSS	2503790	2503829	.	.	.	Name=SSS_1551
Chr1	repeat	SSS	2503981	2504015	.	.	.	Name=SSS_1552
Chr1	repeat	DTH	2507123	2507739	.	.	.	Name=DTH_1553
Chr1	repeat	DTH	2509450	2509795	.	.	.	Name=DTH_1554
Chr1	repeat	SSS	2510163	2510270	.	.	.	Name=SSS_1555
Chr1	repeat	SSS	2512383	2512425	.	.	.	Name=SSS_1556
Chr1	repeat	SSS	2512905	2512932	.	.	.	Name=SSS_1557
Chr1	repeat	SSS	2514700	2514719	.	.	.	Name=SSS_1558
Chr1	repeat	SSS	2514919	2514948	.	.	.	Name=SSS_1559
Chr1	repeat	RLG	2514996	2515392	.	.	.	Name=RLG_1560
Chr1	repeat	SSL	2517129	2517202	.	.	.	Name=SSL_1561
Chr1	repeat	SSS	2517520	2517601	.	.	.	Name=SSS_1562
Chr1	repeat	SSS	2518479	2518496	.	.	.	Name=SSS_1563
Chr1	repeat	SSS	2521032	2521080	.	.	.	Name=SSS_1564
Chr1	repeat	SSS	2522271	2522290	.	.	.	Name=SSS_1565
Chr1	repeat	SSS	2523916	2523934	.	.	.	Name=SSS_1566
Chr1	repeat	RLG	2524418	2530284	.	.	.	Name=RLG_1567
Chr1	repeat	RLG	2530642	2531158	.	.	.	Name=RLG_1568
Chr1	repeat	SSS	2532170	2532192	.	.	.	Name=SSS_1569
Chr1	repeat	SSL	2532527	2532596	.	.	.	Name=SSL_1570
Chr1	repeat	SSS	2532980	2533034	.	.	.	Name=SSS_1571
Chr1	repeat	SSS	2533766	2533785	.	.	.	Name=SSS_1572
Chr1	repeat	SSS	2533877	2533903	.	.	.	Name=SSS_1573
Chr1	repeat	SSS	2534746	2534809	.	.	.	Name=SSS_1574
Chr1	repeat	SSL	2535150	2535188	.	.	.	Name=SSL_1575
Chr1	repeat	SSS	2535603	2535662	.	.	.	Name=SSS_1576
Chr1	repeat	SSS	2536221	2536287	.	.	.	Name=SSS_1577
Chr1	repeat	SSS	2536668	2536728	.	.	.	Name=SSS_1578
Chr1	repeat	SSL	2536761	2536836	.	.	.	Name=SSL_1579
Chr1	repeat	DTI	2538452	2538831	.	.	.	Name=DTI_1580
Chr1	repeat	SSS	2541355	2541416	.	.	.	Name=SSS_1581
Chr1	repeat	RLG	2545893	2565764	.	.	.	Name=RLG_1582
Chr1	repeat	SSS	2566474	2566505	.	.	.	Name=SSS_1583
Chr1	repeat	SSS	2566593	2566628	.	.	.	Name=SSS_1584
Chr1	repeat	SSL	2566757	2566821	.	.	.	Name=SSL_1585
Chr1	repeat	SSS	2572059	2572087	.	.	.	Name=SSS_1586
Chr1	repeat	SSS	2572194	2572247	.	.	.	Name=SSS_1587
Chr1	repeat	SSS	2572280	2572309	.	.	.	Name=SSS_1588
Chr1	repeat	SSS	2572372	2572429	.	.	.	Name=SSS_1589
Chr1	repeat	SSS	2572461	2572507	.	.	.	Name=SSS_1590
Chr1	repeat	SSS	2577047	2577096	.	.	.	Name=SSS_1591
Chr1	repeat	SSS	2577260	2577299	.	.	.	Name=SSS_1592
Chr1	repeat	SSS	2579930	2579983	.	.	.	Name=SSS_1593
Chr1	repeat	SSS	2580054	2580074	.	.	.	Name=SSS_1594
Chr1	repeat	SSS	2580921	2580937	.	.	.	Name=SSS_1595
Chr1	repeat	SSS	2581990	2582027	.	.	.	Name=SSS_1596
Chr1	repeat	SSS	2582440	2582478	.	.	.	Name=SSS_1597
Chr1	repeat	SSS	2584055	2584158	.	.	.	Name=SSS_1598
Chr1	repeat	SSS	2589423	2589481	.	.	.	Name=SSS_1599
Chr1	repeat	SSS	2589520	2589564	.	.	.	Name=SSS_1600
Chr1	repeat	SSS	2589966	2590001	.	.	.	Name=SSS_1601
Chr1	repeat	DTM	2590446	2591012	.	.	.	Name=DTM_1602
Chr1	repeat	SSL	2592651	2592680	.	.	.	Name=SSL_1603
Chr1	repeat	SSS	2594676	2594699	.	.	.	Name=SSS_1604
Chr1	repeat	SSS	2595224	2595270	.	.	.	Name=SSS_1605
Chr1	repeat	SSS	2597205	2597257	.	.	.	Name=SSS_1606
Chr1	repeat	SSS	2600450	2600502	.	.	.	Name=SSS_1607
Chr1	repeat	SSS	2600599	2600624	.	.	.	Name=SSS_1608
Chr1	repeat	SSS	2605888	2605935	.	.	.	Name=SSS_1609
Chr1	repeat	SSS	2608257	2608323	.	.	.	Name=SSS_1610
Chr1	repeat	SSL	2611263	2611301	.	.	.	Name=SSL_1611
Chr1	repeat	SSS	2611452	2611476	.	.	.	Name=SSS_1612
Chr1	repeat	SSL	2611569	2611590	.	.	.	Name=SSL_1613
Chr1	repeat	SSS	2611591	2611612	.	.	.	Name=SSS_1614
Chr1	repeat	SSL	2611613	2611639	.	.	.	Name=SSL_1615
Chr1	repeat	SSS	2612390	2612424	.	.	.	Name=SSS_1616
Chr1	repeat	SSS	2619385	2619410	.	.	.	Name=SSS_1617
Chr1	repeat	SSL	2620429	2620465	.	.	.	Name=SSL_1618
Chr1	repeat	SSS	2629714	2629762	.	.	.	Name=SSS_1619
Chr1	repeat	SSL	2632303	2632342	.	.	.	Name=SSL_1620
Chr1	repeat	SSL	2632405	2632442	.	.	.	Name=SSL_1621
Chr1	repeat	SSS	2632443	2632463	.	.	.	Name=SSS_1622
Chr1	repeat	SSL	2632464	2632478	.	.	.	Name=SSL_1623
Chr1	repeat	RIL	2632891	2633640	.	.	.	Name=RIL_1624
Chr1	repeat	DTM	2634032	2636920	.	.	.	Name=DTM_1625
Chr1	repeat	DTM	2636937	2637981	.	.	.	Name=DTM_1626
Chr1	repeat	DTM	2637983	2640696	.	.	.	Name=DTM_1627
Chr1	repeat	DTM	2640916	2641441	.	.	.	Name=DTM_1628
Chr1	repeat	DTT	2641894	2642656	.	.	.	Name=DTT_1629
Chr1	repeat	SSL	2645214	2645242	.	.	.	Name=SSL_1630
Chr1	repeat	SSS	2646553	2646586	.	.	.	Name=SSS_1631
Chr1	repeat	SSS	2648102	2648134	.	.	.	Name=SSS_1632
Chr1	repeat	SSS	2649602	2649634	.	.	.	Name=SSS_1633
Chr1	repeat	SSS	2650196	2650252	.	.	.	Name=SSS_1634
Chr1	repeat	SSS	2650484	2650560	.	.	.	Name=SSS_1635
Chr1	repeat	SSL	2651852	2651888	.	.	.	Name=SSL_1636
Chr1	repeat	RLG	2652257	2653640	.	.	.	Name=RLG_1637
Chr1	repeat	SSS	2655398	2655447	.	.	.	Name=SSS_1638
Chr1	repeat	SSS	2656252	2656307	.	.	.	Name=SSS_1639
Chr1	repeat	SSS	2657104	2657129	.	.	.	Name=SSS_1640
Chr1	repeat	DTM	2662700	2663255	.	.	.	Name=DTM_1641
Chr1	repeat	SSS	2664122	2664156	.	.	.	Name=SSS_1642
Chr1	repeat	SSS	2664455	2664508	.	.	.	Name=SSS_1643
Chr1	repeat	SSS	2666880	2666929	.	.	.	Name=SSS_1644
Chr1	repeat	SSS	2667028	2667068	.	.	.	Name=SSS_1645
Chr1	repeat	SSS	2667147	2667215	.	.	.	Name=SSS_1646
Chr1	repeat	RLG	2667847	2671835	.	.	.	Name=RLG_1647
Chr1	repeat	RLG	2671839	2675143	.	.	.	Name=RLG_1648
Chr1	repeat	RLG	2675213	2687028	.	.	.	Name=RLG_1649
Chr1	repeat	RLG	2687032	2689967	.	.	.	Name=RLG_1650
Chr1	repeat	RLG	2690042	2695071	.	.	.	Name=RLG_1651
Chr1	repeat	SSS	2697208	2697249	.	.	.	Name=SSS_1652
Chr1	repeat	SSS	2699963	2700017	.	.	.	Name=SSS_1653
Chr1	repeat	RLG	2708467	2709856	.	.	.	Name=RLG_1654
Chr1	repeat	DTT	2711482	2712133	.	.	.	Name=DTT_1655
Chr1	repeat	SSS	2717524	2717551	.	.	.	Name=SSS_1656
Chr1	repeat	SSS	2723741	2723795	.	.	.	Name=SSS_1657
Chr1	repeat	SSS	2724661	2724702	.	.	.	Name=SSS_1658
Chr1	repeat	SSS	2726030	2726084	.	.	.	Name=SSS_1659
Chr1	repeat	SSL	2727942	2727970	.	.	.	Name=SSL_1660
Chr1	repeat	SSS	2731995	2732026	.	.	.	Name=SSS_1661
Chr1	repeat	RSU	2733356	2734203	.	.	.	Name=RSU_1662
Chr1	repeat	SSL	2735495	2735538	.	.	.	Name=SSL_1663
Chr1	repeat	SSS	2742702	2742718	.	.	.	Name=SSS_1664
Chr1	repeat	SSS	2742724	2742753	.	.	.	Name=SSS_1665
Chr1	repeat	SSS	2744329	2744357	.	.	.	Name=SSS_1666
Chr1	repeat	SSS	2744591	2744636	.	.	.	Name=SSS_1667
Chr1	repeat	SSS	2749484	2749507	.	.	.	Name=SSS_1668
Chr1	repeat	SSS	2752395	2752433	.	.	.	Name=SSS_1669
Chr1	repeat	SSS	2758863	2758937	.	.	.	Name=SSS_1670
Chr1	repeat	SSS	2763472	2763516	.	.	.	Name=SSS_1671
Chr1	repeat	SSL	2764245	2764287	.	.	.	Name=SSL_1672
Chr1	repeat	SSL	2764600	2764637	.	.	.	Name=SSL_1673
Chr1	repeat	DTT	2766572	2766790	.	.	.	Name=DTT_1674
Chr1	repeat	DTX	2766817	2767090	.	.	.	Name=DTX_1675
Chr1	repeat	DTH	2767091	2767412	.	.	.	Name=DTH_1676
Chr1	repeat	DTX	2767413	2767449	.	.	.	Name=DTX_1677
Chr1	repeat	DTN	2770025	2770044	.	.	.	Name=DTN_1678
Chr1	repeat	SSS	2770045	2770159	.	.	.	Name=SSS_1679
Chr1	repeat	DTN	2770160	2770560	.	.	.	Name=DTN_1680
Chr1	repeat	SSS	2770561	2770613	.	.	.	Name=SSS_1681
Chr1	repeat	RLX	2770614	2770920	.	.	.	Name=RLX_1682
Chr1	repeat	RLX	2770924	2770993	.	.	.	Name=RLX_1683
Chr1	repeat	RLX	2771042	2771145	.	.	.	Name=RLX_1684
Chr1	repeat	RLC	2771146	2772095	.	.	.	Name=RLC_1685
Chr1	repeat	DTM	2774587	2774808	.	.	.	Name=DTM_1686
Chr1	repeat	DTA	2775249	2775478	.	.	.	Name=DTA_1687
Chr1	repeat	SSS	2775720	2775742	.	.	.	Name=SSS_1688
Chr1	repeat	SSS	2775781	2775888	.	.	.	Name=SSS_1689
Chr1	repeat	DTM	2776031	2776247	.	.	.	Name=DTM_1690
Chr1	repeat	SSS	2777551	2777596	.	.	.	Name=SSS_1691
Chr1	repeat	SSL	2777745	2777782	.	.	.	Name=SSL_1692
Chr1	repeat	RLE	2777795	2778331	.	.	.	Name=RLE_1693
Chr1	repeat	XXX	2779220	2779335	.	.	.	Name=XXX_1694
Chr1	repeat	RLE	2779336	2779353	.	.	.	Name=RLE_1695
Chr1	repeat	DTT	2780077	2780290	.	.	.	Name=DTT_1696
Chr1	repeat	DTM	2780292	2780725	.	.	.	Name=DTM_1697
Chr1	repeat	DTX	2780726	2780848	.	.	.	Name=DTX_1698
Chr1	repeat	DTI	2780849	2780863	.	.	.	Name=DTI_1699
Chr1	repeat	DTI	2782680	2783013	.	.	.	Name=DTI_1700
Chr1	repeat	SSS	2788465	2788504	.	.	.	Name=SSS_1701
Chr1	repeat	SSS	2788789	2788810	.	.	.	Name=SSS_1702
Chr1	repeat	DTI	2790668	2790746	.	.	.	Name=DTI_1703
Chr1	repeat	DTI	2790827	2790909	.	.	.	Name=DTI_1704
Chr1	repeat	DTI	2790928	2791262	.	.	.	Name=DTI_1705
Chr1	repeat	SSS	2791570	2791591	.	.	.	Name=SSS_1706
Chr1	repeat	SSS	2792248	2792308	.	.	.	Name=SSS_1707
Chr1	repeat	RSU	2795182	2795458	.	.	.	Name=RSU_1708
Chr1	repeat	SSS	2795830	2795946	.	.	.	Name=SSS_1709
Chr1	repeat	SSS	2796237	2796320	.	.	.	Name=SSS_1710
Chr1	repeat	SSS	2800363	2800407	.	.	.	Name=SSS_1711
Chr1	repeat	SSS	2800591	2800614	.	.	.	Name=SSS_1712
Chr1	repeat	DTH	2801307	2802239	.	.	.	Name=DTH_1713
Chr1	repeat	DTM	2802968	2803346	.	.	.	Name=DTM_1714
Chr1	repeat	DTI	2804381	2804424	.	.	.	Name=DTI_1715
Chr1	repeat	DTX	2804425	2804718	.	.	.	Name=DTX_1716
Chr1	repeat	DTH	2804719	2805162	.	.	.	Name=DTH_1717
Chr1	repeat	DTI	2805163	2805192	.	.	.	Name=DTI_1718
Chr1	repeat	SSS	2807268	2807319	.	.	.	Name=SSS_1719
Chr1	repeat	SSL	2808520	2808569	.	.	.	Name=SSL_1720
Chr1	repeat	SSS	2809044	2809097	.	.	.	Name=SSS_1721
Chr1	repeat	SSS	2809488	2809509	.	.	.	Name=SSS_1722
Chr1	repeat	SSS	2810065	2810094	.	.	.	Name=SSS_1723
Chr1	repeat	DTI	2810506	2810833	.	.	.	Name=DTI_1724
Chr1	repeat	RSU	2811910	2812032	.	.	.	Name=RSU_1725
Chr1	repeat	SSS	2813336	2813370	.	.	.	Name=SSS_1726
Chr1	repeat	SSS	2813543	2813569	.	.	.	Name=SSS_1727
Chr1	repeat	DHH	2813763	2815250	.	.	.	Name=DHH_1728
Chr1	repeat	SSL	2815618	2815674	.	.	.	Name=SSL_1729
Chr1	repeat	SSL	2816536	2816588	.	.	.	Name=SSL_1730
Chr1	repeat	SSS	2820844	2820879	.	.	.	Name=SSS_1731
Chr1	repeat	SSS	2821302	2821334	.	.	.	Name=SSS_1732
Chr1	repeat	SSS	2823001	2823033	.	.	.	Name=SSS_1733
Chr1	repeat	DTH	2823316	2823592	.	.	.	Name=DTH_1734
Chr1	repeat	DTI	2823655	2823966	.	.	.	Name=DTI_1735
Chr1	repeat	SSS	2824006	2824027	.	.	.	Name=SSS_1736
Chr1	repeat	SSS	2826007	2826052	.	.	.	Name=SSS_1737
Chr1	repeat	SSS	2826330	2826373	.	.	.	Name=SSS_1738
Chr1	repeat	SSS	2826593	2826622	.	.	.	Name=SSS_1739
Chr1	repeat	SSS	2829971	2830002	.	.	.	Name=SSS_1740
Chr1	repeat	SSL	2831635	2831778	.	.	.	Name=SSL_1741
Chr1	repeat	SSS	2832131	2832202	.	.	.	Name=SSS_1742
Chr1	repeat	DTM	2834478	2835001	.	.	.	Name=DTM_1743
Chr1	repeat	DTH	2836102	2836312	.	.	.	Name=DTH_1744
Chr1	repeat	SSS	2836673	2836764	.	.	.	Name=SSS_1745
Chr1	repeat	SSS	2837835	2837875	.	.	.	Name=SSS_1746
Chr1	repeat	SSS	2837883	2837913	.	.	.	Name=SSS_1747
Chr1	repeat	SSS	2837915	2837950	.	.	.	Name=SSS_1748
Chr1	repeat	DTH	2838315	2838412	.	.	.	Name=DTH_1749
Chr1	repeat	SSL	2838532	2838580	.	.	.	Name=SSL_1750
Chr1	repeat	SSS	2838948	2838974	.	.	.	Name=SSS_1751
Chr1	repeat	DTH	2840153	2840381	.	.	.	Name=DTH_1752
Chr1	repeat	SSS	2844444	2844463	.	.	.	Name=SSS_1753
Chr1	repeat	DTI	2844589	2844662	.	.	.	Name=DTI_1754
Chr1	repeat	SSS	2845048	2845112	.	.	.	Name=SSS_1755
Chr1	repeat	SSS	2845159	2845211	.	.	.	Name=SSS_1756
Chr1	repeat	SSS	2846108	2846143	.	.	.	Name=SSS_1757
Chr1	repeat	DHH	2846696	2847312	.	.	.	Name=DHH_1758
Chr1	repeat	SSS	2848252	2848286	.	.	.	Name=SSS_1759
Chr1	repeat	DTH	2849306	2849406	.	.	.	Name=DTH_1760
Chr1	repeat	DTA	2849766	2849988	.	.	.	Name=DTA_1761
Chr1	repeat	DTA	2853050	2853609	.	.	.	Name=DTA_1762
Chr1	repeat	DTH	2853659	2853900	.	.	.	Name=DTH_1763
Chr1	repeat	SSS	2854056	2854150	.	.	.	Name=SSS_1764
Chr1	repeat	RIL	2863645	2863896	.	.	.	Name=RIL_1765
Chr1	repeat	SSS	2864498	2864514	.	.	.	Name=SSS_1766
Chr1	repeat	SSS	2869051	2869071	.	.	.	Name=SSS_1767
Chr1	repeat	DTH	2870713	2870954	.	.	.	Name=DTH_1768
Chr1	repeat	SSS	2873505	2873550	.	.	.	Name=SSS_1769
Chr1	repeat	DTM	2873585	2873958	.	.	.	Name=DTM_1770
Chr1	repeat	SSL	2873960	2874005	.	.	.	Name=SSL_1771
Chr1	repeat	DTM	2874051	2874124	.	.	.	Name=DTM_1772
Chr1	repeat	DTM	2874504	2874627	.	.	.	Name=DTM_1773
Chr1	repeat	DTI	2875469	2875485	.	.	.	Name=DTI_1774
Chr1	repeat	DTX	2875486	2875737	.	.	.	Name=DTX_1775
Chr1	repeat	DTT	2875738	2875768	.	.	.	Name=DTT_1776
Chr1	repeat	DTH	2883303	2883588	.	.	.	Name=DTH_1777
Chr1	repeat	DTH	2883900	2884218	.	.	.	Name=DTH_1778
Chr1	repeat	XXX	2884219	2884419	.	.	.	Name=XXX_1779
Chr1	repeat	DTI	2886627	2886627	.	.	.	Name=DTI_1780
Chr1	repeat	DTX	2886628	2886694	.	.	.	Name=DTX_1781
Chr1	repeat	DTH	2886695	2886728	.	.	.	Name=DTH_1782
Chr1	repeat	SSL	2886732	2886770	.	.	.	Name=SSL_1783
Chr1	repeat	RSU	2886793	2887059	.	.	.	Name=RSU_1784
Chr1	repeat	DTT	2887061	2887304	.	.	.	Name=DTT_1785
Chr1	repeat	SSS	2888615	2888638	.	.	.	Name=SSS_1786
Chr1	repeat	SSS	2891768	2891849	.	.	.	Name=SSS_1787
Chr1	repeat	SSS	2892083	2892165	.	.	.	Name=SSS_1788
Chr1	repeat	RLG	2893467	2893747	.	.	.	Name=RLG_1789
Chr1	repeat	DTI	2893786	2893987	.	.	.	Name=DTI_1790
Chr1	repeat	RLG	2894174	2894731	.	.	.	Name=RLG_1791
Chr1	repeat	SSS	2898664	2898748	.	.	.	Name=SSS_1792
Chr1	repeat	DTT	2899191	2899244	.	.	.	Name=DTT_1793
Chr1	repeat	DTX	2899245	2899483	.	.	.	Name=DTX_1794
Chr1	repeat	DTI	2899484	2899485	.	.	.	Name=DTI_1795
Chr1	repeat	DTT	2899486	2899515	.	.	.	Name=DTT_1796
Chr1	repeat	SSL	2909595	2909635	.	.	.	Name=SSL_1797
Chr1	repeat	SSS	2909973	2910084	.	.	.	Name=SSS_1798
Chr1	repeat	SSS	2914377	2914437	.	.	.	Name=SSS_1799
Chr1	repeat	RIL	2915418	2918107	.	.	.	Name=RIL_1800
Chr1	repeat	RXX	2918108	2918121	.	.	.	Name=RXX_1801
Chr1	repeat	RLG	2918122	2930195	.	.	.	Name=RLG_1802
Chr1	repeat	RIL	2930196	2930662	.	.	.	Name=RIL_1803
Chr1	repeat	XXX	2930663	2930672	.	.	.	Name=XXX_1804
Chr1	repeat	DTA	2930673	2932102	.	.	.	Name=DTA_1805
Chr1	repeat	XXX	2932103	2932113	.	.	.	Name=XXX_1806
Chr1	repeat	RIL	2932114	2933000	.	.	.	Name=RIL_1807
Chr1	repeat	RXX	2933001	2933019	.	.	.	Name=RXX_1808
Chr1	repeat	RLC	2933020	2934650	.	.	.	Name=RLC_1809
Chr1	repeat	RIL	2934651	2934918	.	.	.	Name=RIL_1810
Chr1	repeat	SSL	2936263	2936316	.	.	.	Name=SSL_1811
Chr1	repeat	SSS	2938298	2938317	.	.	.	Name=SSS_1812
Chr1	repeat	SSS	2938883	2938923	.	.	.	Name=SSS_1813
Chr1	repeat	RLG	2948182	2948458	.	.	.	Name=RLG_1814
Chr1	repeat	SSS	2948459	2948493	.	.	.	Name=SSS_1815
Chr1	repeat	RLG	2948494	2963988	.	.	.	Name=RLG_1816
Chr1	repeat	RLG	2964016	2964113	.	.	.	Name=RLG_1817
Chr1	repeat	RLG	2974114	2993123	.	.	.	Name=RLG_1818
Chr1	repeat	RLG	2995091	2997811	.	.	.	Name=RLG_1819
Chr1	repeat	SSS	2998533	2998570	.	.	.	Name=SSS_1820
Chr1	repeat	SSL	2999359	2999422	.	.	.	Name=SSL_1821
Chr1	repeat	SSS	3000444	3000487	.	.	.	Name=SSS_1822
Chr1	repeat	SSS	3003785	3003819	.	.	.	Name=SSS_1823
Chr1	repeat	RLG	3012066	3015291	.	.	.	Name=RLG_1824
Chr1	repeat	RLG	3015545	3019995	.	.	.	Name=RLG_1825
Chr1	repeat	RLG	3021171	3023990	.	.	.	Name=RLG_1826
Chr1	repeat	RLG	3023992	3044194	.	.	.	Name=RLG_1827
Chr1	repeat	SSS	3044989	3045018	.	.	.	Name=SSS_1828
Chr1	repeat	SSS	3048033	3048090	.	.	.	Name=SSS_1829
Chr1	repeat	SSS	3048232	3048255	.	.	.	Name=SSS_1830
Chr1	repeat	SSS	3050961	3051020	.	.	.	Name=SSS_1831
Chr1	repeat	SSS	3051225	3051251	.	.	.	Name=SSS_1832
Chr1	repeat	SSS	3051813	3051851	.	.	.	Name=SSS_1833
Chr1	repeat	SSS	3052555	3052577	.	.	.	Name=SSS_1834
Chr1	repeat	SSS	3056149	3056173	.	.	.	Name=SSS_1835
Chr1	repeat	SSS	3056693	3056713	.	.	.	Name=SSS_1836
Chr1	repeat	SSS	3057631	3057702	.	.	.	Name=SSS_1837
Chr1	repeat	SSL	3058150	3058184	.	.	.	Name=SSL_1838
Chr1	repeat	SSL	3059834	3059890	.	.	.	Name=SSL_1839
Chr1	repeat	SSL	3062462	3062531	.	.	.	Name=SSL_1840
Chr1	repeat	SSS	3062773	3062824	.	.	.	Name=SSS_1841
Chr1	repeat	SSL	3062901	3062972	.	.	.	Name=SSL_1842
Chr1	repeat	SSS	3069921	3069963	.	.	.	Name=SSS_1843
Chr1	repeat	SSS	3070236	3070299	.	.	.	Name=SSS_1844
Chr1	repeat	SSS	3071234	3071376	.	.	.	Name=SSS_1845
Chr1	repeat	SSS	3071586	3071661	.	.	.	Name=SSS_1846
Chr1	repeat	SSS	3073579	3073649	.	.	.	Name=SSS_1847
Chr1	repeat	SSS	3075057	3075091	.	.	.	Name=SSS_1848
Chr1	repeat	SSS	3077213	3077254	.	.	.	Name=SSS_1849
Chr1	repeat	SSS	3079144	3079165	.	.	.	Name=SSS_1850
Chr1	repeat	DHH	3079613	3080357	.	.	.	Name=DHH_1851
Chr1	repeat	SSL	3080413	3080472	.	.	.	Name=SSL_1852
Chr1	repeat	SSS	3081489	3081530	.	.	.	Name=SSS_1853
Chr1	repeat	SSL	3081757	3081823	.	.	.	Name=SSL_1854
Chr1	repeat	SSS	3082230	3082262	.	.	.	Name=SSS_1855
Chr1	repeat	SSS	3082944	3082968	.	.	.	Name=SSS_1856
Chr1	repeat	SSS	3085631	3085669	.	.	.	Name=SSS_1857
Chr1	repeat	SSL	3085771	3085812	.	.	.	Name=SSL_1858
Chr1	repeat	SSS	3086967	3086985	.	.	.	Name=SSS_1859
Chr1	repeat	SSS	3087831	3087876	.	.	.	Name=SSS_1860
Chr1	repeat	SSS	3089767	3089819	.	.	.	Name=SSS_1861
Chr1	repeat	DTI	3090118	3090455	.	.	.	Name=DTI_1862
Chr1	repeat	SSS	3091884	3091917	.	.	.	Name=SSS_1863
Chr1	repeat	SSS	3093601	3093635	.	.	.	Name=SSS_1864
Chr1	repeat	SSS	3095016	3095079	.	.	.	Name=SSS_1865
Chr1	repeat	SSS	3095236	3095274	.	.	.	Name=SSS_1866
Chr1	repeat	DTM	3096027	3096344	.	.	.	Name=DTM_1867
Chr1	repeat	RLG	3099557	3103450	.	.	.	Name=RLG_1868
Chr1	repeat	DHH	3104314	3104911	.	.	.	Name=DHH_1869
Chr1	repeat	SSS	3106356	3106379	.	.	.	Name=SSS_1870
Chr1	repeat	SSS	3111965	3111993	.	.	.	Name=SSS_1871
Chr1	repeat	SSS	3112428	3112472	.	.	.	Name=SSS_1872
Chr1	repeat	SSS	3113033	3113072	.	.	.	Name=SSS_1873
Chr1	repeat	SSS	3113184	3113223	.	.	.	Name=SSS_1874
Chr1	repeat	SSS	3114666	3114684	.	.	.	Name=SSS_1875
Chr1	repeat	SSS	3119709	3119762	.	.	.	Name=SSS_1876
Chr1	repeat	SSS	3119838	3119864	.	.	.	Name=SSS_1877
Chr1	repeat	SSS	3127592	3127620	.	.	.	Name=SSS_1878
Chr1	repeat	SSS	3128288	3128314	.	.	.	Name=SSS_1879
Chr1	repeat	SSS	3128826	3128885	.	.	.	Name=SSS_1880
Chr1	repeat	SSL	3128887	3128942	.	.	.	Name=SSL_1881
Chr1	repeat	SSS	3129809	3129858	.	.	.	Name=SSS_1882
Chr1	repeat	SSS	3136073	3136155	.	.	.	Name=SSS_1883
Chr1	repeat	SSL	3142258	3142295	.	.	.	Name=SSL_1884
Chr1	repeat	SSS	3146091	3146111	.	.	.	Name=SSS_1885
Chr1	repeat	SSS	3148058	3148101	.	.	.	Name=SSS_1886
Chr1	repeat	SSS	3149561	3149580	.	.	.	Name=SSS_1887
Chr1	repeat	SSS	3150089	3150113	.	.	.	Name=SSS_1888
Chr1	repeat	SSS	3150239	3150292	.	.	.	Name=SSS_1889
Chr1	repeat	SSS	3150366	3150796	.	.	.	Name=SSS_1890
Chr1	repeat	SSS	3153433	3153469	.	.	.	Name=SSS_1891
Chr1	repeat	SSL	3153639	3153733	.	.	.	Name=SSL_1892
Chr1	repeat	SSS	3154588	3154615	.	.	.	Name=SSS_1893
Chr1	repeat	SSS	3155686	3155735	.	.	.	Name=SSS_1894
Chr1	repeat	SSS	3157154	3157197	.	.	.	Name=SSS_1895
Chr1	repeat	SSL	3158028	3158200	.	.	.	Name=SSL_1896
Chr1	repeat	DHH	3158320	3158940	.	.	.	Name=DHH_1897
Chr1	repeat	RLG	3158942	3161062	.	.	.	Name=RLG_1898
Chr1	repeat	SSS	3161063	3161103	.	.	.	Name=SSS_1899
Chr1	repeat	RLG	3161104	3162916	.	.	.	Name=RLG_1900
Chr1	repeat	DHH	3162918	3164083	.	.	.	Name=DHH_1901
Chr1	repeat	DHH	3164357	3164818	.	.	.	Name=DHH_1902
Chr1	repeat	SSS	3166022	3166042	.	.	.	Name=SSS_1903
Chr1	repeat	SSS	3166595	3166659	.	.	.	Name=SSS_1904
Chr1	repeat	SSL	3168622	3168681	.	.	.	Name=SSL_1905
Chr1	repeat	SSS	3172097	3172151	.	.	.	Name=SSS_1906
Chr1	repeat	SSL	3177951	3177990	.	.	.	Name=SSL_1907
Chr1	repeat	SSS	3178053	3178093	.	.	.	Name=SSS_1908
Chr1	repeat	SSS	3178328	3178391	.	.	.	Name=SSS_1909
Chr1	repeat	RLG	3178961	3190287	.	.	.	Name=RLG_1910
Chr1	repeat	SSS	3190730	3190773	.	.	.	Name=SSS_1911
Chr1	repeat	SSS	3190852	3190946	.	.	.	Name=SSS_1912
Chr1	repeat	SSS	3194097	3194177	.	.	.	Name=SSS_1913
Chr1	repeat	SSS	3194332	3194402	.	.	.	Name=SSS_1914
Chr1	repeat	SSS	3194407	3194470	.	.	.	Name=SSS_1915
Chr1	repeat	SSS	3195333	3195367	.	.	.	Name=SSS_1916
Chr1	repeat	SSL	3195823	3195878	.	.	.	Name=SSL_1917
Chr1	repeat	SSS	3204214	3204253	.	.	.	Name=SSS_1918
Chr1	repeat	SSL	3204448	3204481	.	.	.	Name=SSL_1919
Chr1	repeat	SSS	3212149	3212166	.	.	.	Name=SSS_1920
Chr1	repeat	SSS	3212943	3212967	.	.	.	Name=SSS_1921
Chr1	repeat	SSL	3213119	3213202	.	.	.	Name=SSL_1922
Chr1	repeat	RLG	3214265	3221317	.	.	.	Name=RLG_1923
Chr1	repeat	SSS	3222137	3222169	.	.	.	Name=SSS_1924
Chr1	repeat	DTA	3222386	3222953	.	.	.	Name=DTA_1925
Chr1	repeat	SSS	3223828	3223852	.	.	.	Name=SSS_1926
Chr1	repeat	SSS	3224774	3224832	.	.	.	Name=SSS_1927
Chr1	repeat	SSL	3225189	3225233	.	.	.	Name=SSL_1928
Chr1	repeat	DTC	3225822	3227286	.	.	.	Name=DTC_1929
Chr1	repeat	RLG	3232521	3236149	.	.	.	Name=RLG_1930
Chr1	repeat	SSS	3240083	3240106	.	.	.	Name=SSS_1931
Chr1	repeat	SSS	3240159	3240181	.	.	.	Name=SSS_1932
Chr1	repeat	SSS	3242876	3242900	.	.	.	Name=SSS_1933
Chr1	repeat	SSS	3242973	3243001	.	.	.	Name=SSS_1934
Chr1	repeat	DTC	3249101	3251338	.	.	.	Name=DTC_1935
Chr1	repeat	SSL	3252082	3252138	.	.	.	Name=SSL_1936
Chr1	repeat	SSS	3253050	3253086	.	.	.	Name=SSS_1937
Chr1	repeat	SSS	3253619	3253680	.	.	.	Name=SSS_1938
Chr1	repeat	SSS	3254601	3254660	.	.	.	Name=SSS_1939
Chr1	repeat	SSL	3257948	3257980	.	.	.	Name=SSL_1940
Chr1	repeat	SSX	3257981	3258009	.	.	.	Name=SSX_1941
Chr1	repeat	SSS	3258010	3258016	.	.	.	Name=SSS_1942
Chr1	repeat	SSS	3260187	3260232	.	.	.	Name=SSS_1943
Chr1	repeat	SSS	3262910	3262947	.	.	.	Name=SSS_1944
Chr1	repeat	SSL	3265239	3265287	.	.	.	Name=SSL_1945
Chr1	repeat	SSS	3265905	3265954	.	.	.	Name=SSS_1946
Chr1	repeat	SSS	3267033	3267091	.	.	.	Name=SSS_1947
Chr1	repeat	SSS	3267960	3268016	.	.	.	Name=SSS_1948
Chr1	repeat	SSS	3269088	3269176	.	.	.	Name=SSS_1949
Chr1	repeat	SSS	3269653	3269674	.	.	.	Name=SSS_1950
Chr1	repeat	SSS	3277857	3277891	.	.	.	Name=SSS_1951
Chr1	repeat	SSS	3280058	3280105	.	.	.	Name=SSS_1952
Chr1	repeat	SSL	3280383	3280430	.	.	.	Name=SSL_1953
Chr1	repeat	SSS	3282645	3282669	.	.	.	Name=SSS_1954
Chr1	repeat	DTI	3282745	3282789	.	.	.	Name=DTI_1955
Chr1	repeat	XXX	3282790	3283065	.	.	.	Name=XXX_1956
Chr1	repeat	RLC	3283066	3283682	.	.	.	Name=RLC_1957
Chr1	repeat	SSL	3283701	3283800	.	.	.	Name=SSL_1958
Chr1	repeat	RLG	3283881	3287444	.	.	.	Name=RLG_1959
Chr1	repeat	SSL	3287447	3287476	.	.	.	Name=SSL_1960
Chr1	repeat	SSS	3287551	3287575	.	.	.	Name=SSS_1961
Chr1	repeat	DTI	3287631	3288063	.	.	.	Name=DTI_1962
Chr1	repeat	DTI	3288316	3289079	.	.	.	Name=DTI_1963
Chr1	repeat	DTI	3289472	3289958	.	.	.	Name=DTI_1964
Chr1	repeat	RIL	3294532	3297723	.	.	.	Name=RIL_1965
Chr1	repeat	RLC	3303988	3306022	.	.	.	Name=RLC_1966
Chr1	repeat	SSS	3306023	3306083	.	.	.	Name=SSS_1967
Chr1	repeat	RLC	3306101	3308781	.	.	.	Name=RLC_1968
Chr1	repeat	DHH	3309943	3310217	.	.	.	Name=DHH_1969
Chr1	repeat	XXX	3310218	3310227	.	.	.	Name=XXX_1970
Chr1	repeat	RLG	3310228	3310777	.	.	.	Name=RLG_1971
Chr1	repeat	XXX	3310778	3310786	.	.	.	Name=XXX_1972
Chr1	repeat	DHH	3310787	3311971	.	.	.	Name=DHH_1973
Chr1	repeat	RLG	3312485	3316722	.	.	.	Name=RLG_1974
Chr1	repeat	SSS	3324578	3324597	.	.	.	Name=SSS_1975
Chr1	repeat	DHH	3328696	3330205	.	.	.	Name=DHH_1976
Chr1	repeat	SSS	3330575	3330689	.	.	.	Name=SSS_1977
Chr1	repeat	DTM	3334105	3334524	.	.	.	Name=DTM_1978
Chr1	repeat	DTM	3334783	3341324	.	.	.	Name=DTM_1979
Chr1	repeat	SSS	3341682	3341711	.	.	.	Name=SSS_1980
Chr1	repeat	SSS	3341753	3341790	.	.	.	Name=SSS_1981
Chr1	repeat	SSS	3344832	3344864	.	.	.	Name=SSS_1982
Chr1	repeat	SSS	3346072	3346090	.	.	.	Name=SSS_1983
Chr1	repeat	SSS	3346690	3346750	.	.	.	Name=SSS_1984
Chr1	repeat	SSS	3347506	3347543	.	.	.	Name=SSS_1985
Chr1	repeat	SSS	3348480	3348560	.	.	.	Name=SSS_1986
Chr1	repeat	SSS	3349514	3349555	.	.	.	Name=SSS_1987
Chr1	repeat	SSL	3350809	3350835	.	.	.	Name=SSL_1988
Chr1	repeat	SSS	3352527	3352584	.	.	.	Name=SSS_1989
Chr1	repeat	SSL	3354691	3354744	.	.	.	Name=SSL_1990
Chr1	repeat	SSS	3355360	3355386	.	.	.	Name=SSS_1991
Chr1	repeat	DTC	3356109	3356459	.	.	.	Name=DTC_1992
Chr1	repeat	DTC	3356619	3357568	.	.	.	Name=DTC_1993
Chr1	repeat	SSS	3357777	3357815	.	.	.	Name=SSS_1994
Chr1	repeat	SSS	3357932	3358080	.	.	.	Name=SSS_1995
Chr1	repeat	SSS	3358740	3358780	.	.	.	Name=SSS_1996
Chr1	repeat	SSS	3359491	3359579	.	.	.	Name=SSS_1997
Chr1	repeat	SSS	3360456	3360535	.	.	.	Name=SSS_1998
[truncated: 227,708 more rows]
