# Supplementary material for: Genome sequence of the model rice variety KitaakeX
Source: BMC Genomics. 2019 Nov 27;20:905. doi: 10.1186/s12864-019-6262-4 (PMC6882167; doi:10.1186/s12864-019-6262-4)
Supplement: Supplementary file 11 — Additional file 11. Functional annotation of KitaakeX genome. [file 12864_2019_6262_MOESM11_ESM.xlsx]

## Sheet: Sheet2
Additional file 11: Functional annotation of KitaakeX genome
Gene Id	Function
OsKitaake01g000100	TBC15_HUMAN TBC1 domain family member 15 OS=Homo sapiens GN=TBC1D15 PE=1 SV=Length=69
OsKitaake01g000200	SKU5_ARATH Monocopper oxidase-like protein SKU5 OS=Arabidopsis thaliana GN=SKU5 PE=1 SV=Length=58
OsKitaake01g000300	A2WJL2_ORYSI Putative uncharacterized protein OS=Oryza sativa subsp. indica GN=OsI_00006 PE=4 SV=Length=52
OsKitaake01g000400	ARP21_HUMAN cAMP-regulated phosphoprotein 21 OS=Homo sapiens GN=ARPP21 PE=1 SV=Length=81
OsKitaake01g000500	RS5_CICAR 40S ribosomal protein S5 (Fragment) OS=Cicer arietinum GN=RPS5 PE=2 SV=Length=19
OsKitaake01g000600	B8ACR5_ORYSI Putative uncharacterized protein OS=Oryza sativa subsp. indica GN=OsI_00009 PE=4 SV=Length=35
OsKitaake01g000700	SGPL_ORYSJ Sphingosine-1-phosphate lyase OS=Oryza sativa subsp. japonica GN=SPL PE=2 SV=Length=53
OsKitaake01g000800	Y1124_ARATH Probable LRR receptor-like serine/threonine-protein kinase At1g12460 OS=Arabidopsis thaliana GN=At1g12460PE=2 SV=Length=88
OsKitaake01g000900	PP206_ARATH Putative pentatricopeptide repeat-containing protein At2g01510 OS=Arabidopsis thaliana GN=PCMP-H36PE=3 SV=Length=82
OsKitaake01g001000	MTBC_ORYSI Probable bifunctional methylthioribulose-1-phosphate dehydratase/enolase-phosphatase E1 OS=Oryza sativasubsp. indica GN=OsI_36120 PE=2 SV=Length=51
OsKitaake01g001100	SPN1_RAT Snurportin-1 OS=Rattus norvegicus GN=Snupn PE=2 SV=Length=35
OsKitaake01g001200	SC35_ARATH Serine/arginine-rich splicing factor SC35 OS=Arabidopsis thaliana GN=SC35 PE=1 SV=Length=30
OsKitaake01g001300	DNJ20_ARATH Chaperone protein dnaJ 20, chloroplastic OS=Arabidopsis thaliana GN=ATJ20 PE=1 SV=Length=19
OsKitaake01g001400	B8ACS0_ORYSI Putative uncharacterized protein OS=Oryza sativa subsp. indica GN=OsI_00018 PE=4 SV=Length=67
OsKitaake01g001500	A0A0D3EIK6_9ORYZ Uncharacterized protein OS=Oryza barthii PE=4 SV=Length=7
OsKitaake01g001600	NPC6_ARATH Non-specific phospholipase C6 OS=Arabidopsis thaliana GN=NPC6 PE=2 SV=Length=52
OsKitaake01g001700	TL1Y_ARATH Thylakoid lumenal 17.9 kDa protein, chloroplastic OS=Arabidopsis thaliana GN=At4g24930 PE=1 SV=Length=22
OsKitaake01g001800	NFYC4_ARATH Nuclear transcription factor Y subunit C-4 OS=Arabidopsis thaliana GN=NFYC4 PE=2 SV=Length=25
OsKitaake01g001900	B8ACS1_ORYSI Putative uncharacterized protein OS=Oryza sativa subsp. indica GN=OsI_00023 PE=4 SV=Length=33
OsKitaake01g002100	SKL1_ARATH Probable inactive shikimate kinase like 1, chloroplastic OS=Arabidopsis thaliana GN=SKL1 PE=2 SV=Length=28
OsKitaake01g002200	SSRB_CANLF Translocon-associated protein subunit beta OS=Canis lupus familiaris GN=SSR2 PE=1 SV=Length=18
OsKitaake01g002300	CSB_ORYSJ DNA excision repair protein CSB OS=Oryza sativa subsp. japonica GN=CSB PE=2 SV=Length=118
OsKitaake01g002400	LIRP1_ORYSJ Light-regulated protein OS=Oryza sativa subsp. japonica GN=LIR1 PE=2 SV=Length=12
OsKitaake01g002500	VP601_ARATH Vacuolar protein sorting-associated protein 60.1 OS=Arabidopsis thaliana GN=VPS60-1 PE=1 SV=Length=23
OsKitaake01g002600	PTR49_ARATH Protein NRT1/ PTR FAMILY 6.1 OS=Arabidopsis thaliana GN=NPF6.1 PE=2 SV=Length=62
OsKitaake01g002700	EBP_ORYSJ Probable 3-beta-hydroxysteroid-Delta(8),Delta(7)-isomerase OS=Oryza sativa subsp. japonica GN=Os01g0103600PE=2 SV=Length=21
OsKitaake01g002800	A0A0D9Y224_9ORYZ Uncharacterized protein OS=Oryza glumipatula PE=4 SV=Length=114
OsKitaake01g002900	Y1666_ARATH Uncharacterized protein At1g76660 OS=Arabidopsis thaliana GN=At1g76660 PE=2 SV=Length=43
OsKitaake01g003000	A0A0E0FEY9_ORYNI Uncharacterized protein OS=Oryza nivara PE=4 SV=Length=66
OsKitaake01g003100	Y1523_ARATH C-type lectin receptor-like tyrosine-protein kinase At1g52310 OS=Arabidopsis thaliana GN=At1g52310PE=2 SV=Length=55
OsKitaake01g003200	NCA1_ARATH Protein NCA1 OS=Arabidopsis thaliana GN=NCA1 PE=1 SV=Length=40
OsKitaake01g003300	NAMA1_TRITD NAC transcription factor NAM-A1 OS=Triticum turgidum subsp. durum GN=NAM-A1 PE=2 SV=Length=40
OsKitaake01g003500	A0A0E0MQB3_ORYRU Uncharacterized protein OS=Oryza rufipogon PE=4 SV=Length=39
OsKitaake01g003600	40G3_ORYSJ Ricin B-like lectin R40G3 OS=Oryza sativa subsp. japonica GN=R40G3 PE=2 SV=Length=20
OsKitaake01g003700	NAC79_ARATH NAC domain-containing protein 79 OS=Arabidopsis thaliana GN=NAC079 PE=2 SV=Length=32
OsKitaake01g003800	DET1_SOLLC Light-mediated development protein DET1 OS=Solanum lycopersicum GN=DET1 PE=1 SV=Length=52
OsKitaake01g003900	SAS10_DROME Something about silencing protein 10 OS=Drosophila melanogaster GN=Sas10 PE=1 SV=Length=42
OsKitaake01g004000	FACT_ARATH Fatty alcohol:caffeoyl-CoA acyltransferase OS=Arabidopsis thaliana GN=FACT PE=2 SV=Length=42
OsKitaake01g004100	Hypothetical protein
OsKitaake01g004300	BH110_ARATH Transcription factor bHLH110 OS=Arabidopsis thaliana GN=BHLH110 PE=2 SV=Length=45
OsKitaake01g004400	ISAM1_ARATH Iron-sulfur assembly protein IscA-like 1, mitochondrial OS=Arabidopsis thaliana GN=At2g16710 PE=2 SV=Length=13
OsKitaake01g004500	YZ37_SYNY3 Uncharacterized sugar kinase slr0537 OS=Synechocystis sp. (strain PCC 6803 / Kazusa) GN=slr0537 PE=3SV=Length=33
OsKitaake01g004600	Q9FTN8_ORYSJ Putative uncharacterized protein P0005A05.13 OS=Oryza sativa subsp. japonica GN=P0005A05.13 PE=4 SV=Length=17
OsKitaake01g004700	RER1A_ARATH Protein RER1A OS=Arabidopsis thaliana GN=RER1A PE=1 SV=Length=19
OsKitaake01g004800	IFRH_MAIZE Isoflavone reductase homolog IRL OS=Zea mays GN=IRL PE=2 SV=Length=30
OsKitaake01g004900	IFRH_MAIZE Isoflavone reductase homolog IRL OS=Zea mays GN=IRL PE=2 SV=Length=30
OsKitaake01g005000	Q657Y6_ORYSJ Os01g0106500 protein OS=Oryza sativa subsp. japonica GN=Os01g0106500 PE=2 SV=Length=21
OsKitaake01g005100	Q657Y5_ORYSJ Os01g0106600 protein OS=Oryza sativa subsp. japonica GN=Os01g0106600 PE=4 SV=Length=29
OsKitaake01g005200	ATM_ARATH Serine/threonine-protein kinase ATM OS=Arabidopsis thaliana GN=ATM PE=2 SV=Length=385
OsKitaake01g005300	RBX1A_ARATH RING-box protein 1a OS=Arabidopsis thaliana GN=RBX1A PE=1 SV=Length=11
OsKitaake01g005400	DXR_ORYSJ 1-deoxy-D-xylulose 5-phosphate reductoisomerase, chloroplastic OS=Oryza sativa subsp. japonica GN=DXRPE=2 SV=Length=47
OsKitaake01g005500	PEX14_ARATH Peroxisomal membrane protein PEX14 OS=Arabidopsis thaliana GN=PEX14 PE=1 SV=Length=50
OsKitaake01g005600	Q657Y2_ORYSJ Os01g0107200 protein OS=Oryza sativa subsp. japonica GN=Os01g0107200 PE=4 SV=Length=19
OsKitaake01g005700	HT1_ARATH Serine/threonine-protein kinase HT1 OS=Arabidopsis thaliana GN=HT1 PE=1 SV=Length=39
OsKitaake01g005800	Q657Y0_ORYSJ Uncharacterized protein OS=Oryza sativa subsp. japonica GN=P0005A05.30 PE=4 SV=Length=23
OsKitaake01g005900	REXO4_YEAST RNA exonuclease 4 OS=Saccharomyces cerevisiae (strain ATCC 204508 / S288c) GN=REX4 PE=1 SV=Length=28
OsKitaake01g006000	GLYT3_ARATH Probable glycosyltransferase At5g03795 OS=Arabidopsis thaliana GN=At5g03795 PE=3 SV=Length=51
OsKitaake01g006100	EXEC2_ORYSJ Protein EXECUTER 2, chloroplastic OS=Oryza sativa subsp. japonica GN=EX2 PE=2 SV=Length=62
OsKitaake01g006200	Q657X5_ORYSJ Os01g0108000 protein OS=Oryza sativa subsp. japonica GN=Os01g0108000 PE=4 SV=Length=75
OsKitaake01g006300	Q657X3_ORYSJ Uncharacterized protein OS=Oryza sativa subsp. japonica GN=P0005A05.39 PE=4 SV=Length=19
OsKitaake01g006400	A0A0E0BVU9_9ORYZ Uncharacterized protein OS=Oryza meridionalis PE=4 SV=Length=97
OsKitaake01g006500	PPCE_MOUSE Prolyl endopeptidase OS=Mus musculus GN=Prep PE=1 SV=Length=71
OsKitaake01g006600	BH168_ARATH Transcription factor bHLH168 OS=Arabidopsis thaliana GN=BHLH168 PE=3 SV=Length=17
OsKitaake01g006700	Q658B1_ORYSJ Os01g0108500 protein OS=Oryza sativa subsp. japonica GN=Os01g0108500 PE=4 SV=Length=30
OsKitaake01g006800	RGA4_SOLBU Putative disease resistance protein RGA4 OS=Solanum bulbocastanum GN=RGA4 PE=2 SV=Length=98
OsKitaake01g006808	SENP2_PONAB Sentrin-specific protease 2 OS=Pongo abelii GN=SENP2 PE=2 SV=Length=58
OsKitaake01g007000	A2ZNH2_ORYSJ Uncharacterized protein OS=Oryza sativa subsp. japonica GN=OsJ_00104 PE=4 SV=Length=71
OsKitaake01g007200	RGA4_SOLBU Putative disease resistance protein RGA4 OS=Solanum bulbocastanum GN=RGA4 PE=2 SV=Length=98
OsKitaake01g007300	A0A0E0MQJ1_ORYRU Uncharacterized protein OS=Oryza rufipogon PE=4 SV=Length=57
OsKitaake01g007400	LRK10_WHEAT Rust resistance kinase Lr10 OS=Triticum aestivum GN=LRK10 PE=2 SV=Length=63
OsKitaake01g007500	LRK10_WHEAT Rust resistance kinase Lr10 OS=Triticum aestivum GN=LRK10 PE=2 SV=Length=63
OsKitaake01g007600	SD25_ARATH G-type lectin S-receptor-like serine/threonine-protein kinase SD2-5 OS=Arabidopsis thaliana GN=SD25PE=1 SV=Length=82
OsKitaake01g007700	LRK10_WHEAT Rust resistance kinase Lr10 OS=Triticum aestivum GN=LRK10 PE=2 SV=Length=63
OsKitaake01g007800	LRK10_WHEAT Rust resistance kinase Lr10 OS=Triticum aestivum GN=LRK10 PE=2 SV=Length=63
OsKitaake01g007808	SD25_ARATH G-type lectin S-receptor-like serine/threonine-protein kinase SD2-5 OS=Arabidopsis thaliana GN=SD25PE=1 SV=Length=82
OsKitaake01g008000	LRK10_WHEAT Rust resistance kinase Lr10 OS=Triticum aestivum GN=LRK10 PE=2 SV=Length=63
OsKitaake01g008100	LRK10_WHEAT Rust resistance kinase Lr10 OS=Triticum aestivum GN=LRK10 PE=2 SV=Length=63
OsKitaake01g008200	A0A0P0UXV4_ORYSJ Os01g0113833 protein OS=Oryza sativa subsp. japonica GN=Os01g0113833 PE=4 SV=Length=22
OsKitaake01g008300	LRL12_ARATH LEAF RUST 10 DISEASE-RESISTANCE LOCUS RECEPTOR-LIKE PROTEIN KINASE-like 1.2 OS=Arabidopsis thalianaGN=LRK10L-1.2 PE=2 SV=Length=65
OsKitaake01g008400	POL_RTBVP Polyprotein P3 OS=Rice tungro bacilliform virus (isolate Philippines) PE=1 SV=Length=167
OsKitaake01g008500	LRK10_WHEAT Rust resistance kinase Lr10 OS=Triticum aestivum GN=LRK10 PE=2 SV=Length=63
OsKitaake01g008600	LRK10_WHEAT Rust resistance kinase Lr10 OS=Triticum aestivum GN=LRK10 PE=2 SV=Length=63
OsKitaake01g008608	A0A0D3EIW3_9ORYZ Uncharacterized protein OS=Oryza barthii PE=4 SV=Length=143
OsKitaake01g008700	LRK10_WHEAT Rust resistance kinase Lr10 OS=Triticum aestivum GN=LRK10 PE=2 SV=Length=63
OsKitaake01g008900	LRK10_WHEAT Rust resistance kinase Lr10 OS=Triticum aestivum GN=LRK10 PE=2 SV=Length=63
OsKitaake01g008908	LRK10_WHEAT Rust resistance kinase Lr10 OS=Triticum aestivum GN=LRK10 PE=2 SV=Length=63
OsKitaake01g008916	Q9LL58_ORYSA Receptor-like kinase OS=Oryza sativa GN=RLG10 PE=4 SV=Length=63
OsKitaake01g009100	LRK10_WHEAT Rust resistance kinase Lr10 OS=Triticum aestivum GN=LRK10 PE=2 SV=Length=63
OsKitaake01g009108	LRK10_WHEAT Rust resistance kinase Lr10 OS=Triticum aestivum GN=LRK10 PE=2 SV=Length=63
OsKitaake01g009300	B9EYW8_ORYSJ Os01g0115100 protein OS=Oryza sativa subsp. japonica GN=Os01g0115100 PE=4 SV=Length=14
OsKitaake01g009500	LRK10_WHEAT Rust resistance kinase Lr10 OS=Triticum aestivum GN=LRK10 PE=2 SV=Length=63
OsKitaake01g009600	LRK10_WHEAT Rust resistance kinase Lr10 OS=Triticum aestivum GN=LRK10 PE=2 SV=Length=63
OsKitaake01g009700	A0A0E0GKU5_ORYNI Uncharacterized protein OS=Oryza nivara PE=4 SV=Length=23
OsKitaake01g009800	LRK10_WHEAT Rust resistance kinase Lr10 OS=Triticum aestivum GN=LRK10 PE=2 SV=Length=63
OsKitaake01g009900	A0A0D3EIX2_9ORYZ Uncharacterized protein OS=Oryza barthii PE=4 SV=Length=10
OsKitaake01g009908	Q5ZDU6_ORYSJ Putative uncharacterized protein P0463F06.28 OS=Oryza sativa subsp. japonica GN=P0463F06.28 PE=4 SV=Length=10
OsKitaake01g010000	LRK10_WHEAT Rust resistance kinase Lr10 OS=Triticum aestivum GN=LRK10 PE=2 SV=Length=63
OsKitaake01g010100	LRL26_ARATH Protein SUPPRESSOR OF NPR1-1 CONSTITUTIVE 4 OS=Arabidopsis thaliana GN=LRK10L-2.6 PE=1 SV=Length=111
OsKitaake01g010108	LRK10_WHEAT Rust resistance kinase Lr10 OS=Triticum aestivum GN=LRK10 PE=2 SV=Length=63
OsKitaake01g010300	LRK10_WHEAT Rust resistance kinase Lr10 OS=Triticum aestivum GN=LRK10 PE=2 SV=Length=63
OsKitaake01g010400	LRK10_WHEAT Rust resistance kinase Lr10 OS=Triticum aestivum GN=LRK10 PE=2 SV=Length=63
OsKitaake01g010500	LRK10_WHEAT Rust resistance kinase Lr10 OS=Triticum aestivum GN=LRK10 PE=2 SV=Length=63
OsKitaake01g010600	A0A0E0BW37_9ORYZ Uncharacterized protein OS=Oryza meridionalis PE=4 SV=Length=11
OsKitaake01g010700	LRK10_WHEAT Rust resistance kinase Lr10 OS=Triticum aestivum GN=LRK10 PE=2 SV=Length=63
OsKitaake01g010800	LRK10_WHEAT Rust resistance kinase Lr10 OS=Triticum aestivum GN=LRK10 PE=2 SV=Length=63
OsKitaake01g010900	LRK10_WHEAT Rust resistance kinase Lr10 OS=Triticum aestivum GN=LRK10 PE=2 SV=Length=63
OsKitaake01g010908	Hypothetical protein
OsKitaake01g011000	AE7_ARATH Protein AE7 OS=Arabidopsis thaliana GN=AE7 PE=1 SV=Length=15
OsKitaake01g011100	HBS1L_PONAB HBS1-like protein OS=Pongo abelii GN=HBS1L PE=2 SV=Length=68
OsKitaake01g011200	LRK10_WHEAT Rust resistance kinase Lr10 OS=Triticum aestivum GN=LRK10 PE=2 SV=Length=63
OsKitaake01g011300	LRK10_WHEAT Rust resistance kinase Lr10 OS=Triticum aestivum GN=LRK10 PE=2 SV=Length=63
OsKitaake01g011400	LRK10_WHEAT Rust resistance kinase Lr10 OS=Triticum aestivum GN=LRK10 PE=2 SV=Length=63
OsKitaake01g011500	LRK10_WHEAT Rust resistance kinase Lr10 OS=Triticum aestivum GN=LRK10 PE=2 SV=Length=63
OsKitaake01g011600	LRK10_WHEAT Rust resistance kinase Lr10 OS=Triticum aestivum GN=LRK10 PE=2 SV=Length=63
OsKitaake01g011700	LRK10_WHEAT Rust resistance kinase Lr10 OS=Triticum aestivum GN=LRK10 PE=2 SV=Length=63
OsKitaake01g011800	LRK10_WHEAT Rust resistance kinase Lr10 OS=Triticum aestivum GN=LRK10 PE=2 SV=Length=63
OsKitaake01g011900	LRK10_WHEAT Rust resistance kinase Lr10 OS=Triticum aestivum GN=LRK10 PE=2 SV=Length=63
OsKitaake01g012000	LRK10_WHEAT Rust resistance kinase Lr10 OS=Triticum aestivum GN=LRK10 PE=2 SV=Length=63
OsKitaake01g012300	A2ZNM5_ORYSJ Uncharacterized protein OS=Oryza sativa subsp. japonica GN=OsJ_00157 PE=4 SV=Length=101
OsKitaake01g012308	C7IXI3_ORYSJ Os01g0117875 protein OS=Oryza sativa subsp. japonica GN=Os01g0117875 PE=4 SV=Length=8
OsKitaake01g012400	WTR17_ARATH WAT1-related protein At3g18200 OS=Arabidopsis thaliana GN=At3g18200 PE=2 SV=Length=38
OsKitaake01g012500	ALFP3_ARATH Fructose-bisphosphate aldolase 3, chloroplastic OS=Arabidopsis thaliana GN=FBA3 PE=1 SV=Length=39
OsKitaake01g012600	DEXH3_ARATH DExH-box ATP-dependent RNA helicase DExH3 OS=Arabidopsis thaliana GN=At1g48650 PE=3 SV=Length=119
OsKitaake01g012700	PSS1_ORYSJ CDP-diacylglycerol--serine O-phosphatidyltransferase 1 OS=Oryza sativa subsp. japonica GN=PSS1 PE=2SV=Length=42
OsKitaake01g012800	PMGT2_TAKRU Protein O-linked-mannose beta-1,4-N-acetylglucosaminyltransferase 2 OS=Takifugu rubripes GN=pomgnt2PE=2 SV=Length=59
OsKitaake01g012900	PMGT2_XENTR Protein O-linked-mannose beta-1,4-N-acetylglucosaminyltransferase 2 OS=Xenopus tropicalis GN=pomgnt2PE=2 SV=Length=57
OsKitaake01g013000	PMGT2_XENTR Protein O-linked-mannose beta-1,4-N-acetylglucosaminyltransferase 2 OS=Xenopus tropicalis GN=pomgnt2PE=2 SV=Length=57
OsKitaake01g013100	PMGT2_XENTR Protein O-linked-mannose beta-1,4-N-acetylglucosaminyltransferase 2 OS=Xenopus tropicalis GN=pomgnt2PE=2 SV=Length=57
OsKitaake01g013200	PMGT2_XENTR Protein O-linked-mannose beta-1,4-N-acetylglucosaminyltransferase 2 OS=Xenopus tropicalis GN=pomgnt2PE=2 SV=Length=57
OsKitaake01g013300	Q5ZDT2_ORYSJ Uncharacterized protein OS=Oryza sativa subsp. japonica GN=P0494A10.32 PE=4 SV=Length=56
OsKitaake01g013400	A0A0E0MQP2_ORYRU Uncharacterized protein OS=Oryza rufipogon PE=4 SV=Length=46
OsKitaake01g013500	A0A0P0UY12_ORYSJ Os01g0119700 protein OS=Oryza sativa subsp. japonica GN=Os01g0119700 PE=4 SV=Length=34
OsKitaake01g013600	A0A0E0FFH0_ORYNI Uncharacterized protein OS=Oryza nivara PE=4 SV=Length=59
OsKitaake01g013700	SYLM_ARATH Leucine--tRNA ligase, chloroplastic/mitochondrial OS=Arabidopsis thaliana GN=EMB2369 PE=2 SV=Length=97
OsKitaake01g013800	ALAXL_PYRHO Alanyl-tRNA editing protein AlaX-L OS=Pyrococcus horikoshii (strain ATCC 700860 / DSM 12428 / JCM 9974/ NBRC 100139 / OT-3) GN=alaXL PE=3 SV=Length=40
OsKitaake01g013900	A0A0E0MQP9_ORYRU Uncharacterized protein OS=Oryza rufipogon PE=4 SV=Length=25
OsKitaake01g014000	K502_ACTDE Fruit protein pKIWI502 OS=Actinidia deliciosa GN=pKIWI502 PE=2 SV=Length=31
OsKitaake01g014100	A0A0E0MQQ2_ORYRU Uncharacterized protein OS=Oryza rufipogon PE=4 SV=Length=28
OsKitaake01g014200	EIF3A_MAIZE Eukaryotic translation initiation factor 3 subunit A OS=Zea mays GN=TIF3A1 PE=2 SV=Length=96
OsKitaake01g014300	Y1648_ARATH Uncharacterized protein At1g66480 OS=Arabidopsis thaliana GN=At1g66480 PE=2 SV=Length=22
OsKitaake01g014400	EFMT2_DANRE EEF1A lysine methyltransferase 2 OS=Danio rerio GN=eef1akmt2 PE=2 SV=Length=23
OsKitaake01g014500	SUD1_ARATH Probable E3 ubiquitin ligase SUD1 OS=Arabidopsis thaliana GN=SUD1 PE=1 SV=Length=110
OsKitaake01g014600	A0A0E0MQQ9_ORYRU Uncharacterized protein OS=Oryza rufipogon PE=4 SV=Length=54
OsKitaake01g014700	A2WK24_ORYSI Putative uncharacterized protein OS=Oryza sativa subsp. indica GN=OsI_00175 PE=4 SV=Length=15
OsKitaake01g014800	Q0JR37_ORYSJ Os01g0121600 protein OS=Oryza sativa subsp. japonica GN=Os01g0121600 PE=4 SV=Length=14
OsKitaake01g014900	AB7G_ARATH ABC transporter G family member 7 OS=Arabidopsis thaliana GN=ABCG7 PE=2 SV=Length=72
OsKitaake01g015000	GT14A_ARATH Beta-glucuronosyltransferase GlcAT14A OS=Arabidopsis thaliana GN=GLCAT14A PE=2 SV=Length=44
OsKitaake01g015100	SINL6_ARATH Putative E3 ubiquitin-protein ligase SINA-like 6 OS=Arabidopsis thaliana GN=At5g37870 PE=3 SV=Length=28
OsKitaake01g015200	SIL11_ARATH E3 ubiquitin-protein ligase SINA-like 11 OS=Arabidopsis thaliana GN=At5g62800 PE=2 SV=Length=31
OsKitaake01g015300	SIL10_ARATH E3 ubiquitin-protein ligase SINA-like 10 OS=Arabidopsis thaliana GN=At5g37930 PE=2 SV=Length=34
OsKitaake01g015400	SIL10_ARATH E3 ubiquitin-protein ligase SINA-like 10 OS=Arabidopsis thaliana GN=At5g37930 PE=2 SV=Length=34
OsKitaake01g015500	SINL5_ARATH E3 ubiquitin-protein ligase SINA-like 5 OS=Arabidopsis thaliana GN=At1g66660 PE=2 SV=Length=32
OsKitaake01g015600	Q5ZD44_ORYSJ Collagen alpha 1 chain-like OS=Oryza sativa subsp. japonica GN=P0445D12.16 PE=4 SV=Length=26
OsKitaake01g015800	A2WK40_ORYSI Putative uncharacterized protein OS=Oryza sativa subsp. indica GN=OsI_00189 PE=4 SV=Length=43
OsKitaake01g015808	A0A0E0BWB1_9ORYZ Uncharacterized protein OS=Oryza meridionalis PE=4 SV=Length=15
OsKitaake01g016000	SIL10_ARATH E3 ubiquitin-protein ligase SINA-like 10 OS=Arabidopsis thaliana GN=At5g37930 PE=2 SV=Length=34
OsKitaake01g016100	SINL6_ARATH Putative E3 ubiquitin-protein ligase SINA-like 6 OS=Arabidopsis thaliana GN=At5g37870 PE=3 SV=Length=28
OsKitaake01g016200	SINL3_ARATH E3 ubiquitin-protein ligase SINA-like 3 OS=Arabidopsis thaliana GN=At1g66630 PE=2 SV=Length=30
OsKitaake01g016300	IBBR_ORYSI Bowman-Birk type bran trypsin inhibitor OS=Oryza sativa subsp. indica GN=RBBI3.3 PE=2 SV=Length=25
OsKitaake01g016400	IBBR_ORYSI Bowman-Birk type bran trypsin inhibitor OS=Oryza sativa subsp. indica GN=RBBI3.3 PE=2 SV=Length=25
OsKitaake01g016500	IBBR_ORYSJ Bowman-Birk type bran trypsin inhibitor OS=Oryza sativa subsp. japonica GN=RBBI3.3 PE=1 SV=Length=25
OsKitaake01g016600	IBBR_ORYSI Bowman-Birk type bran trypsin inhibitor OS=Oryza sativa subsp. indica GN=RBBI3.3 PE=2 SV=Length=25
OsKitaake01g016700	IBBR_ORYSJ Bowman-Birk type bran trypsin inhibitor OS=Oryza sativa subsp. japonica GN=RBBI3.3 PE=1 SV=Length=25
OsKitaake01g016800	Y2921_ARATH Putative leucine-rich repeat receptor-like protein kinase At2g19210 OS=Arabidopsis thaliana GN=At2g19210PE=3 SV=Length=88
OsKitaake01g016900	IBBR_ORYSJ Bowman-Birk type bran trypsin inhibitor OS=Oryza sativa subsp. japonica GN=RBBI3.3 PE=1 SV=Length=25
OsKitaake01g017000	IBBR_ORYSJ Bowman-Birk type bran trypsin inhibitor OS=Oryza sativa subsp. japonica GN=RBBI3.3 PE=1 SV=Length=25
OsKitaake01g017100	B9GAH5_ORYSJ Uncharacterized protein OS=Oryza sativa subsp. japonica GN=OsJ_33752 PE=4 SV=Length=17
OsKitaake01g017200	IBBR_ORYSJ Bowman-Birk type bran trypsin inhibitor OS=Oryza sativa subsp. japonica GN=RBBI3.3 PE=1 SV=Length=25
OsKitaake01g017300	SINL6_ARATH Putative E3 ubiquitin-protein ligase SINA-like 6 OS=Arabidopsis thaliana GN=At5g37870 PE=3 SV=Length=28
OsKitaake01g017308	Hypothetical protein
OsKitaake01g017500	SINL6_ARATH Putative E3 ubiquitin-protein ligase SINA-like 6 OS=Arabidopsis thaliana GN=At5g37870 PE=3 SV=Length=28
OsKitaake01g017600	SINL7_ARATH E3 ubiquitin-protein ligase SINA-like 7 OS=Arabidopsis thaliana GN=At5g37890 PE=2 SV=Length=28
OsKitaake01g017700	SIL11_ARATH E3 ubiquitin-protein ligase SINA-like 11 OS=Arabidopsis thaliana GN=At5g62800 PE=2 SV=Length=31
OsKitaake01g017800	C7IXI6_ORYSJ Os01g0125500 protein (Fragment) OS=Oryza sativa subsp. japonica GN=Os01g0125500 PE=4 SV=Length=14
OsKitaake01g017900	HIP33_ARATH Heavy metal-associated isoprenylated plant protein 33 OS=Arabidopsis thaliana GN=HIPP33 PE=2 SV=Length=58
OsKitaake01g018000	A0A0D3EJ45_9ORYZ Uncharacterized protein OS=Oryza barthii PE=4 SV=Length=31
OsKitaake01g018100	AIP12_ARATH Actin-interacting protein 1-2 OS=Arabidopsis thaliana GN=AIP1-2 PE=2 SV=Length=60
OsKitaake01g018200	UBC23_ARATH Probable ubiquitin-conjugating enzyme E2 23 OS=Arabidopsis thaliana GN=UBC23 PE=1 SV=Length=110
OsKitaake01g018300	LPR1_ORYSJ Multicopper oxidase LPR1 homolog 1 OS=Oryza sativa subsp. japonica GN=LPR1 PE=2 SV=Length=58
OsKitaake01g018400	LPR2_ORYSJ Multicopper oxidase LPR1 homolog 2 OS=Oryza sativa subsp. japonica GN=LPR2 PE=2 SV=Length=59
OsKitaake01g018500	IDN2_ARATH Protein INVOLVED IN DE NOVO 2 OS=Arabidopsis thaliana GN=IDN2 PE=1 SV=Length=64
OsKitaake01g018700	LPR3_ORYSJ Multicopper oxidase LPR1 homolog 3 OS=Oryza sativa subsp. japonica GN=LPR3 PE=2 SV=Length=53
OsKitaake01g018800	LPR5_ORYSJ Multicopper oxidase LPR1 homolog 5 OS=Oryza sativa subsp. japonica GN=LPR5 PE=2 SV=Length=63
OsKitaake01g018900	AB7I_ARATH Protein ABCI7, chloroplastic OS=Arabidopsis thaliana GN=ABCI7 PE=1 SV=Length=47
OsKitaake01g019000	Y1174_SYNP6 Uncharacterized lipoprotein syc1174_c OS=Synechococcus sp. (strain ATCC 27144 / PCC 6301 / SAUG 1402/1)GN=syc1174_c PE=3 SV=Length=35
OsKitaake01g019100	MYB08_ANTMA Myb-related protein 308 OS=Antirrhinum majus GN=MYB308 PE=2 SV=Length=23
OsKitaake01g019200	TKPR2_ARATH Tetraketide alpha-pyrone reductase 2 OS=Arabidopsis thaliana GN=TKPR2 PE=1 SV=Length=32
OsKitaake01g019300	IBBR_ORYSI Bowman-Birk type bran trypsin inhibitor OS=Oryza sativa subsp. indica GN=RBBI3.3 PE=2 SV=Length=25
OsKitaake01g019400	Y4960_ARATH Putative receptor-like protein kinase At4g00960 OS=Arabidopsis thaliana GN=At4g00960 PE=3 SV=Length=37
OsKitaake01g019500	MPI1_ARATH Mannose-6-phosphate isomerase 1 OS=Arabidopsis thaliana GN=PMI1 PE=1 SV=Length=43
OsKitaake01g019600	MYB62_ARATH Transcription factor MYB62 OS=Arabidopsis thaliana GN=MYB62 PE=2 SV=Length=28
OsKitaake01g019700	ENDO2_ARATH Endonuclease 2 OS=Arabidopsis thaliana GN=ENDO2 PE=1 SV=Length=29
OsKitaake01g019800	ENDO4_ARATH Endonuclease 4 OS=Arabidopsis thaliana GN=ENDO4 PE=3 SV=Length=29
OsKitaake01g019900	MHZ4_ORYSJ Protein MAO HUZI 4, chloroplastic OS=Oryza sativa subsp. japonica GN=MHZ4 PE=2 SV=Length=22
OsKitaake01g019908	T214B_XENLA Transmembrane protein 214-B OS=Xenopus laevis GN=tmem214-b PE=2 SV=Length=67
OsKitaake01g020100	B7E6J3_ORYSJ Os01g0128700 protein OS=Oryza sativa subsp. japonica GN=Os01g0128700 PE=2 SV=Length=11
OsKitaake01g020200	SYT2_CAEEL Synaptotagmin 2 OS=Caenorhabditis elegans GN=snt-2 PE=1 SV=Length=36
OsKitaake01g020400	SL1_ORYSJ Zinc finger protein STAMENLESS 1 OS=Oryza sativa subsp. japonica GN=SL1 PE=2 SV=Length=26
OsKitaake01g020500	Q9LG94_ORYSJ Os01g0129500 protein OS=Oryza sativa subsp. japonica GN=Os01g0129500 PE=2 SV=Length=63
OsKitaake01g020600	LBD41_ARATH LOB domain-containing protein 41 OS=Arabidopsis thaliana GN=LBD41 PE=2 SV=Length=26
OsKitaake01g020700	B8AD29_ORYSI Putative uncharacterized protein OS=Oryza sativa subsp. indica GN=OsI_00245 PE=4 SV=Length=9
OsKitaake01g020800	MTP7_ORYSJ Metal tolerance protein 7 OS=Oryza sativa subsp. japonica GN=MTP7 PE=2 SV=Length=39
OsKitaake01g020900	NRR_ORYSJ Protein NEGATIVE REGULATOR OF RESISTANCE OS=Oryza sativa subsp. japonica GN=NRR PE=1 SV=Length=12
OsKitaake01g021000	XYL1_ARATH Alpha-xylosidase 1 OS=Arabidopsis thaliana GN=XYL1 PE=1 SV=Length=91
OsKitaake01g021100	Q9LGC2_ORYSJ Os01g0130900 protein OS=Oryza sativa subsp. japonica GN=Os01g0130900 PE=2 SV=Length=17
OsKitaake01g021200	A0A0N7KC98_ORYSJ Os01g0131250 protein OS=Oryza sativa subsp. japonica GN=Os01g0131250 PE=4 SV=Length=13
OsKitaake01g021300	A0A0E0FFS4_ORYNI Uncharacterized protein OS=Oryza nivara PE=4 SV=Length=17
OsKitaake01g021400	EF118_ARATH Ethylene-responsive transcription factor ERF118 OS=Arabidopsis thaliana GN=ERF118 PE=2 SV=Length=32
OsKitaake01g021500	SPCS3_ORYSJ Probable signal peptidase complex subunit 3 OS=Oryza sativa subsp. japonica GN=Os01g0131800 PE=3 SV=Length=14
OsKitaake01g021600	IBBWP_MAIZE Bowman-Birk type wound-induced proteinase inhibitor WIP1 OS=Zea mays GN=WIP1 PE=2 SV=Length=10
OsKitaake01g021700	IBBWP_MAIZE Bowman-Birk type wound-induced proteinase inhibitor WIP1 OS=Zea mays GN=WIP1 PE=2 SV=Length=10
OsKitaake01g021800	RLP12_ARATH Receptor-like protein 12 OS=Arabidopsis thaliana GN=RLP12 PE=2 SV=Length=84
OsKitaake01g021900	A0A0E0MQZ5_ORYRU Uncharacterized protein OS=Oryza rufipogon PE=4 SV=Length=24
OsKitaake01g022000	Q5ZCM0_ORYSJ Os01g0132400 protein OS=Oryza sativa subsp. japonica GN=Os01g0132400 PE=4 SV=Length=39
OsKitaake01g022100	A0A0P0UXP0_ORYSJ Os01g0132500 protein OS=Oryza sativa subsp. japonica GN=Os01g0132500 PE=4 SV=Length=21
OsKitaake01g022200	MD22A_ARATH Mediator of RNA polymerase II transcription subunit 22a OS=Arabidopsis thaliana GN=MED22A PE=1 SV=Length=15
OsKitaake01g022300	GIS3_ARATH Zinc finger protein GIS3 OS=Arabidopsis thaliana GN=GIS3 PE=2 SV=Length=24
OsKitaake01g022400	CRS2_ORYSJ Chloroplastic group IIB intron splicing facilitator CRS2, chloroplastic OS=Oryza sativa subsp. japonicaGN=Os01g0132800 PE=2 SV=Length=25
OsKitaake01g022700	A0A0E0MR04_ORYRU Uncharacterized protein OS=Oryza rufipogon PE=4 SV=Length=88
OsKitaake01g022800	A0A0E0MR05_ORYRU Uncharacterized protein OS=Oryza rufipogon PE=4 SV=Length=19
OsKitaake01g022900	PLST4_ARATH Plastidic glucose transporter 4 OS=Arabidopsis thaliana GN=At5g16150 PE=1 SV=Length=54
OsKitaake01g023000	LACB2_XENTR Endoribonuclease LACTB2 OS=Xenopus tropicalis GN=lactb2 PE=2 SV=Length=28
OsKitaake01g023100	A0A0N7KCA1_ORYSJ Os01g0133600 protein OS=Oryza sativa subsp. japonica GN=Os01g0133600 PE=4 SV=Length=41
OsKitaake01g023200	I1NJZ9_ORYGL Uncharacterized protein OS=Oryza glaberrima PE=4 SV=Length=40
OsKitaake01g023300	Y1680_ARATH Probable leucine-rich repeat receptor-like protein kinase At1g68400 OS=Arabidopsis thaliana GN=At1g68400PE=2 SV=Length=67
OsKitaake01g023400	SC5D_TOBAC Delta(7)-sterol-C5(6)-desaturase OS=Nicotiana tabacum PE=2 SV=Length=27
OsKitaake01g023500	SARD1_ARATH Protein SAR DEFICIENT 1 OS=Arabidopsis thaliana GN=SARD1 PE=1 SV=Length=45
OsKitaake01g023600	RSGI6_CLOTH Anti-sigma-I factor RsgI6 OS=Clostridium thermocellum (strain ATCC 27405 / DSM 1237 / NBRC 103400 /NCIMB 10682 / NRRL B-4536 / VPI 7372) GN=rsgI6 PE=1 SV=Length=76
OsKitaake01g023608	RSGI6_CLOTH Anti-sigma-I factor RsgI6 OS=Clostridium thermocellum (strain ATCC 27405 / DSM 1237 / NBRC 103400 /NCIMB 10682 / NRRL B-4536 / VPI 7372) GN=rsgI6 PE=1 SV=Length=76
OsKitaake01g023900	CML16_ORYSJ Probable calcium-binding protein CML16 OS=Oryza sativa subsp. japonica GN=CML16 PE=2 SV=Length=18
OsKitaake01g024000	B8B415_ORYSI Putative uncharacterized protein OS=Oryza sativa subsp. indica GN=OsI_22193 PE=4 SV=Length=19
OsKitaake01g024100	HS166_ORYSJ 16.6 kDa heat shock protein OS=Oryza sativa subsp. japonica GN=HSP16.6 PE=2 SV=Length=15
OsKitaake01g024200	HS17B_ORYSJ 17.9 kDa heat shock protein 2 OS=Oryza sativa subsp. japonica GN=HSP17.9B PE=2 SV=Length=16
OsKitaake01g024300	HS16C_ORYSJ 16.9 kDa class I heat shock protein 3 OS=Oryza sativa subsp. japonica GN=HSP16.9C PE=2 SV=Length=14
OsKitaake01g024400	HS16A_ORYSJ 16.9 kDa class I heat shock protein 1 OS=Oryza sativa subsp. japonica GN=HSP16.9A PE=1 SV=Length=15
OsKitaake01g024500	HS16B_ORYSJ 16.9 kDa class I heat shock protein 2 OS=Oryza sativa subsp. japonica GN=HSP16.9B PE=2 SV=Length=15
OsKitaake01g024600	A0A0D3EJC1_9ORYZ Uncharacterized protein OS=Oryza barthii PE=4 SV=Length=15
OsKitaake01g024700	Hypothetical protein
OsKitaake01g024800	LRL12_ARATH LEAF RUST 10 DISEASE-RESISTANCE LOCUS RECEPTOR-LIKE PROTEIN KINASE-like 1.2 OS=Arabidopsis thalianaGN=LRK10L-1.2 PE=2 SV=Length=65
OsKitaake01g024900	A2ZP03_ORYSJ Os01g0136500 protein OS=Oryza sativa subsp. japonica GN=Os01g0136500 PE=4 SV=Length=24
OsKitaake01g025000	LRL12_ARATH LEAF RUST 10 DISEASE-RESISTANCE LOCUS RECEPTOR-LIKE PROTEIN KINASE-like 1.2 OS=Arabidopsis thalianaGN=LRK10L-1.2 PE=2 SV=Length=65
OsKitaake01g025100	LRL12_ARATH LEAF RUST 10 DISEASE-RESISTANCE LOCUS RECEPTOR-LIKE PROTEIN KINASE-like 1.2 OS=Arabidopsis thalianaGN=LRK10L-1.2 PE=2 SV=Length=65
OsKitaake01g025200	LRL12_ARATH LEAF RUST 10 DISEASE-RESISTANCE LOCUS RECEPTOR-LIKE PROTEIN KINASE-like 1.2 OS=Arabidopsis thalianaGN=LRK10L-1.2 PE=2 SV=Length=65
OsKitaake01g025300	LRL21_ARATH LEAF RUST 10 DISEASE-RESISTANCE LOCUS RECEPTOR-LIKE PROTEIN KINASE-like 2.1 OS=Arabidopsis thalianaGN=LRK10L-2.1 PE=3 SV=Length=63
OsKitaake01g025400	LRL12_ARATH LEAF RUST 10 DISEASE-RESISTANCE LOCUS RECEPTOR-LIKE PROTEIN KINASE-like 1.2 OS=Arabidopsis thalianaGN=LRK10L-1.2 PE=2 SV=Length=65
OsKitaake01g025500	LRL25_ARATH LEAF RUST 10 DISEASE-RESISTANCE LOCUS RECEPTOR-LIKE PROTEIN KINASE-like 2.5 OS=Arabidopsis thalianaGN=LRK10L-2.5 PE=3 SV=Length=66
OsKitaake01g025600	LRL25_ARATH LEAF RUST 10 DISEASE-RESISTANCE LOCUS RECEPTOR-LIKE PROTEIN KINASE-like 2.5 OS=Arabidopsis thalianaGN=LRK10L-2.5 PE=3 SV=Length=66
OsKitaake01g025700	A0A0P0UYE0_ORYSJ Os01g0137200 protein OS=Oryza sativa subsp. japonica GN=Os01g0137200 PE=4 SV=Length=25
OsKitaake01g025800	LRL21_ARATH LEAF RUST 10 DISEASE-RESISTANCE LOCUS RECEPTOR-LIKE PROTEIN KINASE-like 2.1 OS=Arabidopsis thalianaGN=LRK10L-2.1 PE=3 SV=Length=63
OsKitaake01g025900	B9EZE0_ORYSJ Uncharacterized protein OS=Oryza sativa subsp. japonica GN=OsJ_00292 PE=4 SV=Length=5
OsKitaake01g025908	LRL12_ARATH LEAF RUST 10 DISEASE-RESISTANCE LOCUS RECEPTOR-LIKE PROTEIN KINASE-like 1.2 OS=Arabidopsis thalianaGN=LRK10L-1.2 PE=2 SV=Length=65
OsKitaake01g026000	LRL21_ARATH LEAF RUST 10 DISEASE-RESISTANCE LOCUS RECEPTOR-LIKE PROTEIN KINASE-like 2.1 OS=Arabidopsis thalianaGN=LRK10L-2.1 PE=3 SV=Length=63
OsKitaake01g026100	A0A0D9Y2Z2_9ORYZ Uncharacterized protein OS=Oryza glumipatula PE=4 SV=Length=14
OsKitaake01g026200	LRL25_ARATH LEAF RUST 10 DISEASE-RESISTANCE LOCUS RECEPTOR-LIKE PROTEIN KINASE-like 2.5 OS=Arabidopsis thalianaGN=LRK10L-2.5 PE=3 SV=Length=66
OsKitaake01g026300	LRL12_ARATH LEAF RUST 10 DISEASE-RESISTANCE LOCUS RECEPTOR-LIKE PROTEIN KINASE-like 1.2 OS=Arabidopsis thalianaGN=LRK10L-1.2 PE=2 SV=Length=65
OsKitaake01g026400	LRL21_ARATH LEAF RUST 10 DISEASE-RESISTANCE LOCUS RECEPTOR-LIKE PROTEIN KINASE-like 2.1 OS=Arabidopsis thalianaGN=LRK10L-2.1 PE=3 SV=Length=63
OsKitaake01g026500	LRL21_ARATH LEAF RUST 10 DISEASE-RESISTANCE LOCUS RECEPTOR-LIKE PROTEIN KINASE-like 2.1 OS=Arabidopsis thalianaGN=LRK10L-2.1 PE=3 SV=Length=63
OsKitaake01g026600	Q5ZC54_ORYSJ Os01g0138500 protein OS=Oryza sativa subsp. japonica GN=Os01g0138500 PE=2 SV=Length=33
OsKitaake01g026700	A0A0E0MR40_ORYRU Uncharacterized protein OS=Oryza rufipogon PE=4 SV=Length=27
OsKitaake01g026800	NTPR_ENTHA Protein NtpR OS=Enterococcus hirae (strain ATCC 9790 / DSM 20160 / JCM 8729 / LMG 6399 / NBRC 3181 /NCIMB 6459 / NCDO 1258) GN=ntpR PE=4 SV=Length=23
OsKitaake01g026900	AXEP_POPTR L-Ala-D/L-amino acid epimerase OS=Populus trichocarpa GN=POPTR_0012s05040g PE=3 SV=Length=42
OsKitaake01g027000	RTNLI_ARATH Reticulon-like protein B9 OS=Arabidopsis thaliana GN=RTNLB9 PE=2 SV=Length=22
OsKitaake01g027100	Q5ZDH9_ORYSJ Os01g0139200 protein OS=Oryza sativa subsp. japonica GN=Os01g0139200 PE=4 SV=Length=67
OsKitaake01g027200	LPP3_ARATH Putative lipid phosphate phosphatase 3, chloroplastic OS=Arabidopsis thaliana GN=LPP3 PE=2 SV=Length=36
OsKitaake01g027208	A0A0E0MR47_ORYRU Uncharacterized protein OS=Oryza rufipogon PE=4 SV=Length=10
OsKitaake01g027300	Hypothetical protein
OsKitaake01g027400	ASPG1_ARATH Protein ASPARTIC PROTEASE IN GUARD CELL 1 OS=Arabidopsis thaliana GN=ASPG1 PE=1 SV=Length=50
OsKitaake01g027500	Y2144_ARATH Putative leucine-rich repeat receptor-like serine/threonine-protein kinase At2g14440 OS=Arabidopsisthaliana GN=At2g14440 PE=3 SV=Length=88
OsKitaake01g027600	RL261_ARATH 60S ribosomal protein L26-1 OS=Arabidopsis thaliana GN=RPL26A PE=2 SV=Length=14
OsKitaake01g027700	Hypothetical protein
OsKitaake01g027708	Hypothetical protein
OsKitaake01g027800	Y1407_ORYSJ Putative AP2/ERF and B3 domain-containing protein Os01g0140700 OS=Oryza sativa subsp. japonica GN=Os01g0140700PE=3 SV=Length=31
OsKitaake01g027900	Y1410_ORYSJ AP2/ERF and B3 domain-containing protein Os01g0141000 OS=Oryza sativa subsp. japonica GN=Os01g0141000PE=2 SV=Length=36
OsKitaake01g028000	VPS4_ARATH Protein SUPPRESSOR OF K(+) TRANSPORT GROWTH DEFECT 1 OS=Arabidopsis thaliana GN=SKD1 PE=1 SV=Length=43
OsKitaake01g028100	VPS4_ARATH Protein SUPPRESSOR OF K(+) TRANSPORT GROWTH DEFECT 1 OS=Arabidopsis thaliana GN=SKD1 PE=1 SV=Length=43
OsKitaake01g028108	Hypothetical protein
OsKitaake01g028200	RUS5_ARATH Protein root UVB sensitive 5 OS=Arabidopsis thaliana GN=RUS5 PE=2 SV=Length=50
OsKitaake01g028300	DDB2_ORYSJ DNA damage-binding protein 2 OS=Oryza sativa subsp. japonica GN=DDB2 PE=1 SV=Length=58
OsKitaake01g028400	A0A0D9Y327_9ORYZ Uncharacterized protein OS=Oryza glumipatula PE=4 SV=Length=60
OsKitaake01g028500	EGY2_ORYSJ Probable zinc metalloprotease EGY2, chloroplastic OS=Oryza sativa subsp. japonica GN=EGY2 PE=2 SV=Length=54
OsKitaake01g028600	TPRKB_HUMAN EKC/KEOPS complex subunit TPRKB OS=Homo sapiens GN=TPRKB PE=1 SV=Length=17
OsKitaake01g028700	SQD2_ARATH Sulfoquinovosyl transferase SQD2 OS=Arabidopsis thaliana GN=SQD2 PE=1 SV=Length=51
OsKitaake01g028800	DIV_ANTMA Transcription factor DIVARICATA OS=Antirrhinum majus GN=DIVARICATA PE=2 SV=Length=30
OsKitaake01g028808	Hypothetical protein
OsKitaake01g029000	PTR1_ARATH Protein NRT1/ PTR FAMILY 8.1 OS=Arabidopsis thaliana GN=NPF8.1 PE=1 SV=Length=57
OsKitaake01g029008	Hypothetical protein
OsKitaake01g029100	Hypothetical protein
OsKitaake01g029200	Hypothetical protein
OsKitaake01g029208	Hypothetical protein
OsKitaake01g029300	Hypothetical protein
OsKitaake01g029400	Hypothetical protein
OsKitaake01g029500	Q5ZBL8_ORYSJ Uncharacterized protein OS=Oryza sativa subsp. japonica GN=P0019D06.28 PE=4 SV=Length=7
OsKitaake01g029600	MCFB_DICDI Mitochondrial substrate carrier family protein B OS=Dictyostelium discoideum GN=mcfB PE=3 SV=Length=43
OsKitaake01g029700	B9EZG3_ORYSJ Os01g0143200 protein OS=Oryza sativa subsp. japonica GN=Os01g0143200 PE=4 SV=Length=25
OsKitaake01g029800	YB95_ARATH Uncharacterized protein At2g39795, mitochondrial OS=Arabidopsis thaliana GN=At2g39795 PE=1 SV=Length=25
OsKitaake01g030000	YB95_ARATH Uncharacterized protein At2g39795, mitochondrial OS=Arabidopsis thaliana GN=At2g39795 PE=1 SV=Length=25
OsKitaake01g030100	YB95_ARATH Uncharacterized protein At2g39795, mitochondrial OS=Arabidopsis thaliana GN=At2g39795 PE=1 SV=Length=25
OsKitaake01g030200	A0A0D9Y346_9ORYZ Uncharacterized protein OS=Oryza glumipatula PE=4 SV=Length=7
OsKitaake01g030300	Y3972_ARATH Uncharacterized protein At3g49720 OS=Arabidopsis thaliana GN=At3g49720 PE=2 SV=Length=26
OsKitaake01g030400	TL15A_ARATH Thylakoid lumenal 15 kDa protein 1, chloroplastic OS=Arabidopsis thaliana GN=At2g44920 PE=1 SV=Length=22
OsKitaake01g030500	A0A0D9Y352_9ORYZ Uncharacterized protein OS=Oryza glumipatula PE=4 SV=Length=14
OsKitaake01g030508	ODPA1_ORYSJ Pyruvate dehydrogenase E1 component subunit alpha-1, mitochondrial OS=Oryza sativa subsp. japonicaGN=Os02g0739600 PE=2 SV=Length=39
OsKitaake01g030600	A0A0E0FG55_ORYNI Uncharacterized protein OS=Oryza nivara PE=4 SV=Length=12
OsKitaake01g030700	GID4_MOUSE Glucose-induced degradation protein 4 homolog OS=Mus musculus GN=Gid4 PE=1 SV=Length=21
OsKitaake01g030800	Q5ZBL7_ORYSJ Os01g0144300 protein OS=Oryza sativa subsp. japonica GN=Os01g0144300 PE=4 SV=Length=33
OsKitaake01g030900	ARP5_ORYSJ Actin-related protein 5 OS=Oryza sativa subsp. japonica GN=ARP5 PE=3 SV=Length=57
OsKitaake01g031000	UFD1_DROME Ubiquitin fusion degradation protein 1 homolog OS=Drosophila melanogaster GN=Ufd1-like PE=2 SV=Length=31
OsKitaake01g031100	B8AD83_ORYSI Putative uncharacterized protein OS=Oryza sativa subsp. indica GN=OsI_00363 PE=4 SV=Length=19
OsKitaake01g031200	A0A0E0MR93_ORYRU Uncharacterized protein OS=Oryza rufipogon PE=4 SV=Length=9
OsKitaake01g031300	A0A0D9Y360_9ORYZ Uncharacterized protein OS=Oryza glumipatula PE=4 SV=Length=11
OsKitaake01g031400	Hypothetical protein
OsKitaake01g031500	A0A0D3EJI7_9ORYZ Uncharacterized protein OS=Oryza barthii PE=4 SV=Length=11
OsKitaake01g031600	A0A0E0BX19_9ORYZ Uncharacterized protein OS=Oryza meridionalis PE=4 SV=Length=10
OsKitaake01g031700	A0A0E0MR97_ORYRU Uncharacterized protein OS=Oryza rufipogon PE=4 SV=Length=11
OsKitaake01g031800	A0A0E0MR98_ORYRU Uncharacterized protein OS=Oryza rufipogon PE=4 SV=Length=22
OsKitaake01g031900	A0A0E0MRA0_ORYRU Uncharacterized protein OS=Oryza rufipogon PE=4 SV=Length=14
OsKitaake01g032000	Q5ZDL2_ORYSJ Putative uncharacterized protein P0416D03.31 OS=Oryza sativa subsp. japonica GN=P0416D03.31 PE=4 SV=Length=12
OsKitaake01g032200	A0A0E0MRA4_ORYRU Uncharacterized protein OS=Oryza rufipogon PE=4 SV=Length=14
OsKitaake01g032300	A0A0E0MRA6_ORYRU Uncharacterized protein OS=Oryza rufipogon PE=4 SV=Length=13
OsKitaake01g032400	IWS1_ARATH Protein IWS1 homolog 1 OS=Arabidopsis thaliana GN=IWS1 PE=1 SV=Length=50
OsKitaake01g032500	RBL1_ARATH RHOMBOID-like protein 1 OS=Arabidopsis thaliana GN=RBL1 PE=2 SV=Length=38
OsKitaake01g032600	FDM1_ARATH Factor of DNA methylation 1 OS=Arabidopsis thaliana GN=FDM1 PE=1 SV=Length=63
OsKitaake01g032700	B8AD91_ORYSI Putative uncharacterized protein OS=Oryza sativa subsp. indica GN=OsI_00382 PE=4 SV=Length=23
OsKitaake01g032800	A0A0E0MRB1_ORYRU Uncharacterized protein OS=Oryza rufipogon PE=4 SV=Length=24
OsKitaake01g032900	FDM1_ARATH Factor of DNA methylation 1 OS=Arabidopsis thaliana GN=FDM1 PE=1 SV=Length=63
OsKitaake01g033000	A2WKN1_ORYSI Putative uncharacterized protein OS=Oryza sativa subsp. indica GN=OsI_00388 PE=4 SV=Length=52
OsKitaake01g033008	A0A0E0BX33_9ORYZ Uncharacterized protein OS=Oryza meridionalis PE=4 SV=Length=53
OsKitaake01g033100	Hypothetical protein
OsKitaake01g033200	TPIS_ORYSJ Triosephosphate isomerase, cytosolic OS=Oryza sativa subsp. japonica GN=TPI PE=1 SV=Length=25
OsKitaake01g033300	PRT6_ARATH E3 ubiquitin-protein ligase PRT6 OS=Arabidopsis thaliana GN=PRT6 PE=2 SV=Length=200
OsKitaake01g033400	A0A0D9Y387_9ORYZ Uncharacterized protein OS=Oryza glumipatula PE=4 SV=Length=39
OsKitaake01g033408	A0A0D3EJK9_9ORYZ Uncharacterized protein OS=Oryza barthii PE=4 SV=Length=19
OsKitaake01g033600	Q5ZED9_ORYSJ Os01g0148700 protein OS=Oryza sativa subsp. japonica GN=Os01g0148700 PE=2 SV=Length=38
OsKitaake01g033608	A0A0D9Y393_9ORYZ Uncharacterized protein OS=Oryza glumipatula PE=4 SV=Length=12
OsKitaake01g033700	MT2A_ORYSJ Metallothionein-like protein 2A OS=Oryza sativa subsp. japonica GN=MT2A PE=2 SV=Length=8
OsKitaake01g033800	RGA1_SOLBU Putative disease resistance protein RGA1 OS=Solanum bulbocastanum GN=RGA1 PE=2 SV=Length=97
OsKitaake01g033900	H2B3_ORYSJ Histone H2B.3 OS=Oryza sativa subsp. japonica GN=H2B.3 PE=3 SV=Length=15
OsKitaake01g034000	R13L1_ARATH Putative disease resistance RPP13-like protein 1 OS=Arabidopsis thaliana GN=RPPL1 PE=3 SV=Length=105
OsKitaake01g034100	H2B4_ORYSJ Histone H2B.4 OS=Oryza sativa subsp. japonica GN=H2B.4 PE=3 SV=Length=15
OsKitaake01g034108	Y3475_ARATH Probable LRR receptor-like serine/threonine-protein kinase At3g47570 OS=Arabidopsis thaliana GN=At3g47570PE=2 SV=Length=101
OsKitaake01g034116	Y3475_ARATH Probable LRR receptor-like serine/threonine-protein kinase At3g47570 OS=Arabidopsis thaliana GN=At3g47570PE=2 SV=Length=101
OsKitaake01g034300	MT2A_ORYSJ Metallothionein-like protein 2A OS=Oryza sativa subsp. japonica GN=MT2A PE=2 SV=Length=8
OsKitaake01g034400	TRM32_ARATH Protein TRM32 OS=Arabidopsis thaliana GN=TRM32 PE=2 SV=Length=55
OsKitaake01g034500	TECR_ARATH Very-long-chain enoyl-CoA reductase OS=Arabidopsis thaliana GN=ECR PE=1 SV=Length=31
OsKitaake01g034600	PGT1_ARATH Geranylgeranyl transferase type-1 subunit beta OS=Arabidopsis thaliana GN=GGB PE=1 SV=Length=37
OsKitaake01g034700	HACDB_ORYSJ Very-long-chain (3R)-3-hydroxyacyl-CoA dehydratase PASTICCINO 2B OS=Oryza sativa subsp. japonica GN=PAS2BPE=2 SV=Length=22
OsKitaake01g034800	HACDA_ORYSJ Very-long-chain (3R)-3-hydroxyacyl-CoA dehydratase PASTICCINO 2A OS=Oryza sativa subsp. japonica GN=PAS2APE=2 SV=Length=22
OsKitaake01g034900	HACDA_ORYSJ Very-long-chain (3R)-3-hydroxyacyl-CoA dehydratase PASTICCINO 2A OS=Oryza sativa subsp. japonica GN=PAS2APE=2 SV=Length=22
OsKitaake01g034908	HACDA_ORYSJ Very-long-chain (3R)-3-hydroxyacyl-CoA dehydratase PASTICCINO 2A OS=Oryza sativa subsp. japonica GN=PAS2APE=2 SV=Length=22
OsKitaake01g035100	HACDA_ORYSJ Very-long-chain (3R)-3-hydroxyacyl-CoA dehydratase PASTICCINO 2A OS=Oryza sativa subsp. japonica GN=PAS2APE=2 SV=Length=22
OsKitaake01g035200	I1NK95_ORYGL Uncharacterized protein OS=Oryza glaberrima PE=4 SV=Length=54
OsKitaake01g035300	ALB3_ARATH Inner membrane protein ALBINO3, chloroplastic OS=Arabidopsis thaliana GN=ALB3 PE=1 SV=Length=46
OsKitaake01g035400	GAGT3_ARATH Gamma-glutamyltranspeptidase 3 OS=Arabidopsis thaliana GN=GGT3 PE=2 SV=Length=63
OsKitaake01g035500	GAGT3_ARATH Gamma-glutamyltranspeptidase 3 OS=Arabidopsis thaliana GN=GGT3 PE=2 SV=Length=63
OsKitaake01g035600	B8ADB9_ORYSI Putative uncharacterized protein OS=Oryza sativa subsp. indica GN=OsI_00426 PE=4 SV=Length=35
OsKitaake01g035700	TIC32_ARATH Short-chain dehydrogenase TIC 32, chloroplastic OS=Arabidopsis thaliana GN=TIC32 PE=2 SV=Length=32
OsKitaake01g035800	A0A0E0BX77_9ORYZ Uncharacterized protein OS=Oryza meridionalis PE=4 SV=Length=13
OsKitaake01g035900	PP233_ARATH Putative pentatricopeptide repeat-containing protein At3g15200 OS=Arabidopsis thaliana GN=At3g15200PE=3 SV=Length=52
OsKitaake01g035908	A0A0E0NYZ3_ORYRU Uncharacterized protein OS=Oryza rufipogon PE=4 SV=Length=34
OsKitaake01g036000	Y3475_ARATH Probable LRR receptor-like serine/threonine-protein kinase At3g47570 OS=Arabidopsis thaliana GN=At3g47570PE=2 SV=Length=101
OsKitaake01g036100	A2WKS1_ORYSI Putative uncharacterized protein OS=Oryza sativa subsp. indica GN=OsI_00433 PE=4 SV=Length=38
OsKitaake01g036200	A0A0D3EJP4_9ORYZ Uncharacterized protein OS=Oryza barthii PE=4 SV=Length=41
OsKitaake01g036300	H2B10_ORYSI Histone H2B.10 OS=Oryza sativa subsp. indica GN=H2B.10 PE=3 SV=Length=15
OsKitaake01g036400	Y3475_ARATH Probable LRR receptor-like serine/threonine-protein kinase At3g47570 OS=Arabidopsis thaliana GN=At3g47570PE=2 SV=Length=101
OsKitaake01g036600	H2B8_ORYSJ Histone H2B.8 OS=Oryza sativa subsp. japonica GN=H2B.8 PE=3 SV=Length=15
OsKitaake01g036700	Y3475_ARATH Probable LRR receptor-like serine/threonine-protein kinase At3g47570 OS=Arabidopsis thaliana GN=At3g47570PE=2 SV=Length=101
OsKitaake01g036800	H2B7_ORYSJ Histone H2B.7 OS=Oryza sativa subsp. japonica GN=H2B.7 PE=2 SV=Length=15
OsKitaake01g036900	A0A0D9Y3D3_9ORYZ Histone H2B OS=Oryza glumipatula PE=3 SV=Length=80
OsKitaake01g037000	Y3475_ARATH Probable LRR receptor-like serine/threonine-protein kinase At3g47570 OS=Arabidopsis thaliana GN=At3g47570PE=2 SV=Length=101
OsKitaake01g037100	H2B6_ORYSJ Histone H2B.6 OS=Oryza sativa subsp. japonica GN=H2B.6 PE=3 SV=Length=15
OsKitaake01g037200	PP437_ARATH Putative pentatricopeptide repeat-containing protein At5g59900 OS=Arabidopsis thaliana GN=At5g59900PE=3 SV=Length=90
OsKitaake01g037300	H2B5_ORYSJ Histone H2B.5 OS=Oryza sativa subsp. japonica GN=H2B.5 PE=3 SV=Length=15
OsKitaake01g037400	SYDM_ARATH Aspartate--tRNA ligase, chloroplastic/mitochondrial OS=Arabidopsis thaliana GN=At4g33760 PE=2 SV=Length=66
OsKitaake01g037500	A0A0E0MRH4_ORYRU Uncharacterized protein OS=Oryza rufipogon PE=4 SV=Length=24
OsKitaake01g037600	A0A0D9Y3E4_9ORYZ Uncharacterized protein OS=Oryza glumipatula PE=4 SV=Length=100
OsKitaake01g037608	A2WKT8_ORYSI Putative uncharacterized protein OS=Oryza sativa subsp. indica GN=OsI_00450 PE=4 SV=Length=49
OsKitaake01g037616	Q5ZD77_ORYSJ Putative uncharacterized protein P0030H07.33 OS=Oryza sativa subsp. japonica GN=P0030H07.33 PE=4 SV=Length=14
OsKitaake01g037624	CXE15_ARATH Probable carboxylesterase 15 OS=Arabidopsis thaliana GN=CXE15 PE=2 SV=Length=32
OsKitaake01g037632	Q94JD6_ORYSJ Uncharacterized protein OS=Oryza sativa subsp. japonica GN=OsJ_00421 PE=4 SV=Length=25
OsKitaake01g037640	A0A0E0MRH7_ORYRU Uncharacterized protein OS=Oryza rufipogon PE=4 SV=Length=66
OsKitaake01g037700	Q94JD4_ORYSJ Uncharacterized protein OS=Oryza sativa subsp. japonica GN=OsJ_00423 PE=4 SV=Length=25
OsKitaake01g037800	A0A0D3EJR2_9ORYZ Uncharacterized protein OS=Oryza barthii PE=4 SV=Length=25
OsKitaake01g037900	A0A0E0MRI2_ORYRU Uncharacterized protein OS=Oryza rufipogon PE=4 SV=Length=23
OsKitaake01g038000	I1NKC2_ORYGL Uncharacterized protein OS=Oryza glaberrima PE=4 SV=Length=23
OsKitaake01g038100	A2WKU6_ORYSI Putative uncharacterized protein OS=Oryza sativa subsp. indica GN=OsI_00458 PE=4 SV=Length=24
OsKitaake01g038200	CXE15_ARATH Probable carboxylesterase 15 OS=Arabidopsis thaliana GN=CXE15 PE=2 SV=Length=32
OsKitaake01g038300	CXE15_ARATH Probable carboxylesterase 15 OS=Arabidopsis thaliana GN=CXE15 PE=2 SV=Length=32
OsKitaake01g038400	SAU40_ARATH Auxin-responsive protein SAUR40 OS=Arabidopsis thaliana GN=SAUR40 PE=2 SV=Length=13
OsKitaake01g038500	Y2913_ARATH G-type lectin S-receptor-like serine/threonine-protein kinase At2g19130 OS=Arabidopsis thaliana GN=At2g19130PE=2 SV=Length=82
OsKitaake01g038600	DIR25_ARATH Dirigent protein 25 OS=Arabidopsis thaliana GN=DIR25 PE=2 SV=Length=38
OsKitaake01g038700	A0A0E0FGF8_ORYNI Uncharacterized protein OS=Oryza nivara PE=4 SV=Length=67
OsKitaake01g038800	HERK_ARATH Receptor-like protein kinase HERK 1 OS=Arabidopsis thaliana GN=HERK1 PE=1 SV=Length=83
OsKitaake01g038900	RSZ32_ARATH Serine/arginine-rich splicing factor RS2Z32 OS=Arabidopsis thaliana GN=RS2Z32 PE=1 SV=Length=28
OsKitaake01g039000	A2WKV6_ORYSI Putative uncharacterized protein OS=Oryza sativa subsp. indica GN=OsI_00467 PE=4 SV=Length=12
OsKitaake01g039100	RVE8_ARATH Protein REVEILLE 8 OS=Arabidopsis thaliana GN=RVE8 PE=2 SV=Length=29
OsKitaake01g039200	A2WKV9_ORYSI Putative uncharacterized protein OS=Oryza sativa subsp. indica GN=OsI_00470 PE=4 SV=Length=19
OsKitaake01g039300	A2ZPG0_ORYSJ Uncharacterized protein OS=Oryza sativa subsp. japonica GN=OsJ_00438 PE=4 SV=Length=19
OsKitaake01g039500	Q943N9_ORYSJ Putative uncharacterized protein P0011G08.32 OS=Oryza sativa subsp. japonica GN=P0011G08.32 PE=4 SV=Length=18
OsKitaake01g039700	A2WKW5_ORYSI Putative uncharacterized protein OS=Oryza sativa subsp. indica GN=OsI_00475 PE=4 SV=Length=18
OsKitaake01g039800	A0A0E0FGG6_ORYNI Uncharacterized protein OS=Oryza nivara PE=4 SV=Length=174
OsKitaake01g039900	A0A0E0MRJ9_ORYRU Uncharacterized protein OS=Oryza rufipogon PE=4 SV=Length=18
OsKitaake01g040000	A0A0E0MRK0_ORYRU Uncharacterized protein OS=Oryza rufipogon PE=4 SV=Length=21
OsKitaake01g040100	A0A0P0UYR6_ORYSJ Os01g0157500 protein OS=Oryza sativa subsp. japonica GN=Os01g0157500 PE=4 SV=Length=23
OsKitaake01g040200	A0A0E0FGH4_ORYNI Uncharacterized protein OS=Oryza nivara PE=4 SV=Length=29
OsKitaake01g040300	GT11_ORYSJ Probable glucuronosyltransferase Os01g0157700 OS=Oryza sativa subsp. japonica GN=Os01g0157700 PE=3 SV=Length=54
OsKitaake01g040400	TI141_ARATH Mitochondrial import inner membrane translocase subunit TIM14-1 OS=Arabidopsis thaliana GN=TIM14-1PE=1 SV=Length=11
OsKitaake01g040500	CNR8_MAIZE Cell number regulator 8 OS=Zea mays GN=CNR8 PE=2 SV=Length=23
OsKitaake01g040600	IMAP2_ORYSJ Importin subunit alpha-2 OS=Oryza sativa subsp. japonica GN=Os01g0158000 PE=2 SV=Length=52
OsKitaake01g040700	PP266_ARATH Pentatricopeptide repeat-containing protein At3g46870 OS=Arabidopsis thaliana GN=At3g46870 PE=1 SV=Length=25
OsKitaake01g040800	CBP2_WHEAT Serine carboxypeptidase 2 OS=Triticum aestivum GN=CBP2 PE=1 SV=Length=44
OsKitaake01g040900	P2A01_ARATH Protein PHLOEM PROTEIN 2-LIKE A1 OS=Arabidopsis thaliana GN=PP2A1 PE=2 SV=Length=24
OsKitaake01g041000	SYRM_ARATH Arginine--tRNA ligase, chloroplastic/mitochondrial OS=Arabidopsis thaliana GN=EMB1027 PE=1 SV=Length=64
OsKitaake01g041100	Q5ZEM0_ORYSJ Putative arginyl-tRNA synthetase OS=Oryza sativa subsp. japonica GN=P0041E11.4 PE=3 SV=Length=63
OsKitaake01g041200	RLP12_ARATH Receptor-like protein 12 OS=Arabidopsis thaliana GN=RLP12 PE=2 SV=Length=84
OsKitaake01g041300	RER1_ARATH Protein RETICULATA-RELATED 1, chloroplastic OS=Arabidopsis thaliana GN=RER1 PE=1 SV=Length=43
OsKitaake01g041400	ALFL1_ORYSJ PHD finger protein ALFIN-LIKE 1 OS=Oryza sativa subsp. japonica GN=Os05g0163100 PE=2 SV=Length=25
OsKitaake01g041500	NFXL2_ARATH NF-X1-type zinc finger protein NFXL2 OS=Arabidopsis thaliana GN=NFXL2 PE=1 SV=Length=88
OsKitaake01g041600	DOGL3_ARATH Protein DOG1-like 3 OS=Arabidopsis thaliana GN=DOGL3 PE=2 SV=Length=28
OsKitaake01g041700	FLA11_ARATH Fasciclin-like arabinogalactan protein 11 OS=Arabidopsis thaliana GN=FLA11 PE=2 SV=Length=24
OsKitaake01g041800	RHG1A_ARATH Probable E3 ubiquitin-protein ligase RHG1A OS=Arabidopsis thaliana GN=RHG1A PE=2 SV=Length=69
OsKitaake01g041900	ACOX4_ARATH Acyl-coenzyme A oxidase 4, peroxisomal OS=Arabidopsis thaliana GN=ACX4 PE=1 SV=Length=43
OsKitaake01g042000	Hypothetical protein
OsKitaake01g042100	EMB5_MAIZE Late embryogenesis abundant protein EMB564 OS=Zea mays PE=2 SV=Length=9
OsKitaake01g042200	BH051_ARATH Transcription factor bHLH51 OS=Arabidopsis thaliana GN=BHLH51 PE=2 SV=Length=25
OsKitaake01g042300	PDC1_ORYSI Pyruvate decarboxylase 1 OS=Oryza sativa subsp. indica GN=PDC1 PE=2 SV=Length=60
OsKitaake01g042400	RLP12_ARATH Receptor-like protein 12 OS=Arabidopsis thaliana GN=RLP12 PE=2 SV=Length=84
OsKitaake01g042500	RLP12_ARATH Receptor-like protein 12 OS=Arabidopsis thaliana GN=RLP12 PE=2 SV=Length=84
OsKitaake01g042600	Q5ZEK4_ORYSJ Uncharacterized protein OS=Oryza sativa subsp. japonica GN=B1189A09.1 PE=4 SV=Length=18
OsKitaake01g042700	RLP12_ARATH Receptor-like protein 12 OS=Arabidopsis thaliana GN=RLP12 PE=2 SV=Length=84
OsKitaake01g042800	RIP1_HORVU Protein synthesis inhibitor I OS=Hordeum vulgare GN=RIP30 PE=1 SV=Length=28
OsKitaake01g042900	RLP12_ARATH Receptor-like protein 12 OS=Arabidopsis thaliana GN=RLP12 PE=2 SV=Length=84
OsKitaake01g042908	Hypothetical protein
OsKitaake01g043000	RLP12_ARATH Receptor-like protein 12 OS=Arabidopsis thaliana GN=RLP12 PE=2 SV=Length=84
OsKitaake01g043200	RLP12_ARATH Receptor-like protein 12 OS=Arabidopsis thaliana GN=RLP12 PE=2 SV=Length=84
OsKitaake01g043208	A0A0E0MRP1_ORYRU Uncharacterized protein OS=Oryza rufipogon PE=4 SV=Length=17
OsKitaake01g043300	RLP12_ARATH Receptor-like protein 12 OS=Arabidopsis thaliana GN=RLP12 PE=2 SV=Length=84
OsKitaake01g043400	A0A0P0UZ09_ORYSJ Os01g0162001 protein OS=Oryza sativa subsp. japonica GN=Os01g0162001 PE=4 SV=Length=10
OsKitaake01g043500	RLP12_ARATH Receptor-like protein 12 OS=Arabidopsis thaliana GN=RLP12 PE=2 SV=Length=84
OsKitaake01g043600	RLP12_ARATH Receptor-like protein 12 OS=Arabidopsis thaliana GN=RLP12 PE=2 SV=Length=84
OsKitaake01g043700	A0A0D9Y3M5_9ORYZ Uncharacterized protein OS=Oryza glumipatula PE=4 SV=Length=8
OsKitaake01g043800	PRP3_ARATH Proline-rich protein 3 OS=Arabidopsis thaliana GN=PRP3 PE=2 SV=Length=31
OsKitaake01g043900	AGP30_ARATH Non-classical arabinogalactan protein 30 OS=Arabidopsis thaliana GN=AGP30 PE=2 SV=Length=23
OsKitaake01g044000	AGP30_ARATH Non-classical arabinogalactan protein 30 OS=Arabidopsis thaliana GN=AGP30 PE=2 SV=Length=23
OsKitaake01g044100	AGP30_ARATH Non-classical arabinogalactan protein 30 OS=Arabidopsis thaliana GN=AGP30 PE=2 SV=Length=23
OsKitaake01g044200	AGP30_ARATH Non-classical arabinogalactan protein 30 OS=Arabidopsis thaliana GN=AGP30 PE=2 SV=Length=23
OsKitaake01g044300	AGP30_ARATH Non-classical arabinogalactan protein 30 OS=Arabidopsis thaliana GN=AGP30 PE=2 SV=Length=23
OsKitaake01g044400	AGP30_ARATH Non-classical arabinogalactan protein 30 OS=Arabidopsis thaliana GN=AGP30 PE=2 SV=Length=23
OsKitaake01g044500	AGP30_ARATH Non-classical arabinogalactan protein 30 OS=Arabidopsis thaliana GN=AGP30 PE=2 SV=Length=23
OsKitaake01g044600	AGP30_ARATH Non-classical arabinogalactan protein 30 OS=Arabidopsis thaliana GN=AGP30 PE=2 SV=Length=23
OsKitaake01g044700	AGP30_ARATH Non-classical arabinogalactan protein 30 OS=Arabidopsis thaliana GN=AGP30 PE=2 SV=Length=23
OsKitaake01g044800	AGP30_ARATH Non-classical arabinogalactan protein 30 OS=Arabidopsis thaliana GN=AGP30 PE=2 SV=Length=23
OsKitaake01g044900	TA15B_ARATH Transcription initiation factor TFIID subunit 15b OS=Arabidopsis thaliana GN=TAF15B PE=1 SV=Length=42
OsKitaake01g045000	RH18_ORYSJ DEAD-box ATP-dependent RNA helicase 18 OS=Oryza sativa subsp. japonica GN=Os01g0164500 PE=1 SV=Length=64
OsKitaake01g045100	P2C01_ORYSJ Probable protein phosphatase 2C 1 OS=Oryza sativa subsp. japonica GN=Os01g0164600 PE=2 SV=Length=33
OsKitaake01g045200	GET4_DICDI Golgi to ER traffic protein 4 homolog OS=Dictyostelium discoideum GN=DDB_G0281815 PE=3 SV=Length=30
OsKitaake01g045300	BRC2B_ARATH Protein BREAST CANCER SUSCEPTIBILITY 2 homolog B OS=Arabidopsis thaliana GN=BRCA2B PE=1 SV=Length=115
OsKitaake01g045400	DRE2A_ORYSI Dehydration-responsive element-binding protein 2A OS=Oryza sativa subsp. indica GN=DREB2A PE=3 SV=Length=27
OsKitaake01g045500	A0A0E0MRT0_ORYRU Uncharacterized protein OS=Oryza rufipogon PE=4 SV=Length=50
OsKitaake01g045600	KLHL5_HUMAN Kelch-like protein 5 OS=Homo sapiens GN=KLHL5 PE=2 SV=Length=75
OsKitaake01g045700	Q5VQI4_ORYSJ Os01g0165400 protein OS=Oryza sativa subsp. japonica GN=Os01g0165400 PE=4 SV=Length=10
OsKitaake01g045800	A0A0E0BXK6_9ORYZ Uncharacterized protein OS=Oryza meridionalis PE=4 SV=Length=17
OsKitaake01g045900	Hypothetical protein
OsKitaake01g046000	FBK50_ARATH F-box/kelch-repeat protein At3g06240 OS=Arabidopsis thaliana GN=At3g06240 PE=2 SV=Length=42
OsKitaake01g046008	A0A0E0FGR0_ORYNI Uncharacterized protein OS=Oryza nivara PE=4 SV=Length=55
OsKitaake01g046100	A0A0P0UZC1_ORYSJ Os01g0165800 protein OS=Oryza sativa subsp. japonica GN=Os01g0165800 PE=4 SV=Length=42
OsKitaake01g046300	CAN1_ORYSJ Probable staphylococcal-like nuclease CAN1 OS=Oryza sativa subsp. japonica GN=Os01g0166100 PE=2 SV=Length=33
OsKitaake01g046400	CAN1_ORYSJ Probable staphylococcal-like nuclease CAN1 OS=Oryza sativa subsp. japonica GN=Os01g0166100 PE=2 SV=Length=33
OsKitaake01g046500	PIGH_HUMAN Phosphatidylinositol N-acetylglucosaminyltransferase subunit H OS=Homo sapiens GN=PIGH PE=1 SV=Length=18
OsKitaake01g046600	A0A0D3EK01_9ORYZ Uncharacterized protein OS=Oryza barthii PE=4 SV=Length=24
OsKitaake01g046700	SAPL1_MOUSE Proactivator polypeptide-like 1 OS=Mus musculus GN=Psapl1 PE=1 SV=Length=52
OsKitaake01g046800	MCMBP_ARATH Mini-chromosome maintenance complex-binding protein OS=Arabidopsis thaliana GN=ETG1 PE=1 SV=Length=58
OsKitaake01g046900	RLP12_ARATH Receptor-like protein 12 OS=Arabidopsis thaliana GN=RLP12 PE=2 SV=Length=84
OsKitaake01g046908	Hypothetical protein
OsKitaake01g047000	RIP2_HORVU Protein synthesis inhibitor II OS=Hordeum vulgare GN=RIP30A PE=1 SV=Length=28
OsKitaake01g047100	UXT3_ARATH UDP-xylose transporter 3 OS=Arabidopsis thaliana GN=UXT3 PE=1 SV=Length=35
OsKitaake01g047200	Q5VQG2_ORYSJ Uncharacterized protein OS=Oryza sativa subsp. japonica GN=OJ1276_B06.7 PE=4 SV=Length=20
OsKitaake01g047300	B9ET17_ORYSJ Uncharacterized protein OS=Oryza sativa subsp. japonica GN=OsJ_00517 PE=4 SV=Length=91
OsKitaake01g047400	PP450_ARATH Pentatricopeptide repeat-containing protein At5g66631 OS=Arabidopsis thaliana GN=At5g66631 PE=2 SV=Length=66
OsKitaake01g047500	NET4A_ARATH Protein NETWORKED 4A OS=Arabidopsis thaliana GN=NET4A PE=2 SV=Length=55
OsKitaake01g047600	Q5VQG0_ORYSJ Os01g0168000 protein OS=Oryza sativa subsp. japonica GN=Os01g0168000 PE=2 SV=Length=7
OsKitaake01g047700	NET4B_ARATH Protein NETWORKED 4B OS=Arabidopsis thaliana GN=NET4B PE=2 SV=Length=51
OsKitaake01g047900	TRH41_ORYSJ Thioredoxin H4-1 OS=Oryza sativa subsp. japonica GN=Os01g0168200 PE=2 SV=Length=13
OsKitaake01g048000	Q9AS74_ORYSJ Os01g0168300 protein OS=Oryza sativa subsp. japonica GN=P0028E10.18 PE=2 SV=Length=38
OsKitaake01g048100	RNFT2_HUMAN RING finger and transmembrane domain-containing protein 2 OS=Homo sapiens GN=RNFT2 PE=2 SV=Length=44
OsKitaake01g048200	Hypothetical protein
OsKitaake01g048300	AT18D_ARATH Autophagy-related protein 18d OS=Arabidopsis thaliana GN=ATG18D PE=2 SV=Length=39
OsKitaake01g048400	Y1491_ARATH Uncharacterized protein At1g04910 OS=Arabidopsis thaliana GN=At1g04910 PE=2 SV=Length=51
OsKitaake01g048500	Y2734_MYCBO Uncharacterized protein Mb2734 OS=Mycobacterium bovis (strain ATCC BAA-935 / AF2122/97) GN=BQ2027_MB2734PE=3 SV=Length=34
OsKitaake01g048600	MYB3_HORVU Myb-related protein Hv33 OS=Hordeum vulgare GN=MYB2 PE=2 SV=Length=30
OsKitaake01g048700	MYB61_ARATH Transcription factor MYB61 OS=Arabidopsis thaliana GN=MYB61 PE=2 SV=Length=36
OsKitaake01g048800	Q9AS65_ORYSJ p0028E10.27 protein OS=Oryza sativa subsp. japonica GN=P0028E10.27 PE=4 SV=Length=9
OsKitaake01g048900	LOB_ARATH Protein LATERAL ORGAN BOUNDARIES OS=Arabidopsis thaliana GN=LOB PE=2 SV=Length=18
OsKitaake01g049000	RST1_ARATH Protein RST1 OS=Arabidopsis thaliana GN=RST1 PE=2 SV=Length=184
OsKitaake01g049100	TAR2_ARATH Tryptophan aminotransferase-related protein 2 OS=Arabidopsis thaliana GN=TAR2 PE=2 SV=Length=44
OsKitaake01g049200	A2WL57_ORYSI Putative uncharacterized protein OS=Oryza sativa subsp. indica GN=OsI_00570 PE=4 SV=Length=58
OsKitaake01g049300	RFS_ORYSJ Galactinol--sucrose galactosyltransferase OS=Oryza sativa subsp. japonica GN=RFS PE=1 SV=Length=78
OsKitaake01g049308	Hypothetical protein
OsKitaake01g049400	RBM5A_XENLA RNA-binding protein 5-A OS=Xenopus laevis GN=rbm5-a PE=2 SV=Length=83
OsKitaake01g049500	RGI3_ARATH LRR receptor-like serine/threonine-protein kinase OS=Arabidopsis thaliana GN=RGI3 PE=1 SV=Length=109
OsKitaake01g049600	Q5VQM6_ORYSJ Os01g0170500 protein OS=Oryza sativa subsp. japonica GN=Os01g0170500 PE=4 SV=Length=42
OsKitaake01g049700	A0A0E0FGV2_ORYNI Uncharacterized protein OS=Oryza nivara PE=4 SV=Length=43
OsKitaake01g049800	Y531_METJA Universal stress protein MJ0531 OS=Methanocaldococcus jannaschii (strain ATCC 43067 / DSM 2661 / JAL-1/ JCM 10045 / NBRC 100440) GN=MJ0531 PE=3 SV=Length=17
OsKitaake01g049900	A2ZPR3_ORYSJ Uncharacterized protein OS=Oryza sativa subsp. japonica GN=OsJ_00544 PE=4 SV=Length=59
OsKitaake01g050000	PP107_ARATH Pentatricopeptide repeat-containing protein At1g66345, mitochondrial OS=Arabidopsis thaliana GN=At1g66345PE=3 SV=Length=54
OsKitaake01g050100	A0A0E0MRY6_ORYRU Uncharacterized protein OS=Oryza rufipogon PE=4 SV=Length=11
OsKitaake01g050200	NIK3_ARATH Protein NSP-INTERACTING KINASE 3 OS=Arabidopsis thaliana GN=NIK3 PE=1 SV=Length=63
OsKitaake01g050300	SECG_DICDI Ankyrin repeat, PH and SEC7 domain containing protein secG OS=Dictyostelium discoideum GN=secG PE=2SV=Length=98
OsKitaake01g050400	Q5VQL7_ORYSJ Os01g0171200 protein OS=Oryza sativa subsp. japonica GN=P0583G08.21-1 PE=2 SV=Length=45
OsKitaake01g050700	Q942S4_ORYSJ Putative uncharacterized protein P0583G08.23 OS=Oryza sativa subsp. japonica GN=P0583G08.23 PE=4 SV=Length=16
OsKitaake01g050800	A2WL71_ORYSI Putative uncharacterized protein OS=Oryza sativa subsp. indica GN=OsI_00581 PE=4 SV=Length=14
OsKitaake01g050900	Q0JQB6_ORYSJ Os01g0171800 protein OS=Oryza sativa subsp. japonica GN=Os01g0171800 PE=2 SV=Length=33
OsKitaake01g051100	ALG3_ARATH Dol-P-Man:Man(5)GlcNAc(2)-PP-Dol alpha-1,3-mannosyltransferase OS=Arabidopsis thaliana GN=ALG3 PE=1SV=Length=43
OsKitaake01g051200	PPT3_ORYSJ Phosphoenolpyruvate/phosphate translocator 3, chloroplastic OS=Oryza sativa subsp. japonica GN=PPT3PE=2 SV=Length=39
OsKitaake01g051300	RH14_ORYSJ DEAD-box ATP-dependent RNA helicase 14 OS=Oryza sativa subsp. japonica GN=Os01g0172200 PE=2 SV=Length=70
OsKitaake01g051400	A0A0E0MS00_ORYRU Uncharacterized protein OS=Oryza rufipogon PE=4 SV=Length=18
OsKitaake01g051500	PLDA1_ORYSJ Phospholipase D alpha 1 OS=Oryza sativa subsp. japonica GN=PLD1 PE=1 SV=Length=81
OsKitaake01g051600	PER25_ARATH Peroxidase 25 OS=Arabidopsis thaliana GN=PER25 PE=2 SV=Length=32
OsKitaake01g051700	QRT2_ARATH Polygalacturonase QRT2 OS=Arabidopsis thaliana GN=QRT2 PE=1 SV=Length=43
OsKitaake01g051800	Y1259_ARATH DCC family protein At1g52590, chloroplastic OS=Arabidopsis thaliana GN=At1g52590 PE=2 SV=Length=17
OsKitaake01g051900	Y2416_ARATH Uncharacterized protein At2g34160 OS=Arabidopsis thaliana GN=At2g34160 PE=1 SV=Length=13
OsKitaake01g052000	FOSA_SERMA Glutathione transferase FosA OS=Serratia marcescens GN=fosA PE=1 SV=Length=14
OsKitaake01g052100	Hypothetical protein
OsKitaake01g052200	AB3C_ARATH ABC transporter C family member 3 OS=Arabidopsis thaliana GN=ABCC3 PE=1 SV=Length=151
OsKitaake01g052208	HY5_SOLLC Transcription factor HY5 OS=Solanum lycopersicum GN=HY5 PE=2 SV=Length=15
OsKitaake01g052400	Y1801_ARATH MAPK kinase substrate protein At1g80180 OS=Arabidopsis thaliana GN=At1g80180 PE=1 SV=Length=13
OsKitaake01g052500	A0A0E0FGZ5_ORYNI Uncharacterized protein OS=Oryza nivara PE=4 SV=Length=47
OsKitaake01g052600	NB5R2_ARATH NADH-cytochrome b5 reductase-like protein OS=Arabidopsis thaliana GN=CBR2 PE=1 SV=Length=32
OsKitaake01g052700	P4H7_ARATH Probable prolyl 4-hydroxylase 7 OS=Arabidopsis thaliana GN=P4H7 PE=2 SV=Length=31
OsKitaake01g052800	C3H1_ORYSJ Zinc finger CCCH domain-containing protein 1 OS=Oryza sativa subsp. japonica GN=Os01g0174600 PE=2 SV=Length=27
OsKitaake01g052900	PID2_ORYSJ Protein kinase PINOID 2 OS=Oryza sativa subsp. japonica GN=PID2 PE=2 SV=Length=49
OsKitaake01g053000	GRXS1_ORYSJ Monothiol glutaredoxin-S1, mitochondrial OS=Oryza sativa subsp. japonica GN=GRXS1 PE=2 SV=Length=18
OsKitaake01g053100	LYPA2_RAT Acyl-protein thioesterase 2 OS=Rattus norvegicus GN=Lypla2 PE=1 SV=Length=23
OsKitaake01g053200	A0A0E0MS23_ORYRU Uncharacterized protein OS=Oryza rufipogon PE=4 SV=Length=13
OsKitaake01g053208	Hypothetical protein
OsKitaake01g053300	HSOP1_SOYBN Hsp70-Hsp90 organizing protein 1 OS=Glycine max GN=HOP1 PE=1 SV=Length=57
OsKitaake01g053400	ESPN_RAT Espin OS=Rattus norvegicus GN=Espn PE=1 SV=2Length=83
OsKitaake01g053500	A0A0E0MS25_ORYRU Uncharacterized protein OS=Oryza rufipogon PE=4 SV=Length=47
OsKitaake01g053600	BOR4_ARATH Boron transporter 4 OS=Arabidopsis thaliana GN=BOR4 PE=2 SV=Length=68
OsKitaake01g053700	BOR4_ARATH Boron transporter 4 OS=Arabidopsis thaliana GN=BOR4 PE=2 SV=Length=68
OsKitaake01g053800	U73C5_ARATH UDP-glycosyltransferase 73C5 OS=Arabidopsis thaliana GN=UGT73C5 PE=2 SV=Length=49
OsKitaake01g053900	U73C4_ARATH UDP-glycosyltransferase 73C4 OS=Arabidopsis thaliana GN=UGT73C4 PE=2 SV=Length=49
OsKitaake01g054000	U73C5_ARATH UDP-glycosyltransferase 73C5 OS=Arabidopsis thaliana GN=UGT73C5 PE=2 SV=Length=49
OsKitaake01g054100	U73C3_ARATH UDP-glycosyltransferase 73C3 OS=Arabidopsis thaliana GN=UGT73C3 PE=2 SV=Length=49
OsKitaake01g054200	PP175_ARATH Pentatricopeptide repeat-containing protein At2g29760, chloroplastic OS=Arabidopsis thaliana GN=PCMP-H33PE=2 SV=Length=73
OsKitaake01g054300	NPH3_ORYSJ Coleoptile phototropism protein 1 OS=Oryza sativa subsp. japonica GN=CPT1 PE=2 SV=Length=76
OsKitaake01g054400	Q5VRW3_ORYSJ Os01g0176500 protein OS=Oryza sativa subsp. japonica GN=Os01g0176500 PE=4 SV=Length=83
OsKitaake01g054500	NOH1_ORYSJ Transcription factor NIGTH1 OS=Oryza sativa subsp. japonica GN=NHO1 PE=1 SV=Length=50
OsKitaake01g054600	Q5VRW0_ORYSJ Os01g0176800 protein OS=Oryza sativa subsp. japonica GN=Os01g0176800 PE=4 SV=Length=109
OsKitaake01g054608	BZR2_ARATH Protein BRASSINAZOLE-RESISTANT 2 OS=Arabidopsis thaliana GN=BZR2 PE=1 SV=Length=33
OsKitaake01g054700	LEUNG_ARATH Transcriptional corepressor LEUNIG OS=Arabidopsis thaliana GN=LUG PE=1 SV=Length=93
OsKitaake01g054800	UBP14_ARATH Ubiquitin carboxyl-terminal hydrolase 14 OS=Arabidopsis thaliana GN=UBP14 PE=1 SV=Length=79
OsKitaake01g054900	G3O23_WHEAT Gibberellin 3-beta-dioxygenase 2-3 OS=Triticum aestivum GN=GA3ox2-3 PE=2 SV=Length=36
OsKitaake01g055000	AB31G_ORYSJ ABC transporter G family member 31 OS=Oryza sativa subsp. japonica GN=ABCG31 PE=2 SV=Length=142
OsKitaake01g055100	ISS1_ARATH Aromatic aminotransferase ISS1 OS=Arabidopsis thaliana GN=ISS1 PE=1 SV=Length=39
OsKitaake01g055200	TDRD3_CHICK Tudor domain-containing protein 3 OS=Gallus gallus GN=TDRD3 PE=2 SV=Length=74
OsKitaake01g055300	PGR_ARATH Protein PGR OS=Arabidopsis thaliana GN=PGR PE=2 SV=Length=28
OsKitaake01g055400	A2WLC1_ORYSI Putative uncharacterized protein OS=Oryza sativa subsp. indica GN=OsI_00632 PE=4 SV=Length=5
OsKitaake01g055500	2A5K_ARATH Serine/threonine protein phosphatase 2A 57 kDa regulatory subunit B' kappa isoform OS=Arabidopsis thalianaGN=B'KAPPA PE=2 SV=Length=50
OsKitaake01g055600	IAA1_ORYSJ Auxin-responsive protein IAA1 OS=Oryza sativa subsp. japonica GN=IAA1 PE=2 SV=Length=19
OsKitaake01g055700	CDR1_ARATH Aspartic proteinase CDR1 OS=Arabidopsis thaliana GN=CDR1 PE=1 SV=Length=43
OsKitaake01g055800	RING4_ARATH E3 ubiquitin-protein ligase At4g11680 OS=Arabidopsis thaliana GN=At4g11680 PE=2 SV=Length=39
OsKitaake01g056000	A0A0D9Y437_9ORYZ Uncharacterized protein OS=Oryza glumipatula PE=4 SV=Length=7
OsKitaake01g056008	A0A0D9Y438_9ORYZ Uncharacterized protein OS=Oryza glumipatula PE=4 SV=Length=142
OsKitaake01g056100	RGA2_SOLBU Disease resistance protein RGA2 OS=Solanum bulbocastanum GN=RGA2 PE=1 SV=Length=97
OsKitaake01g056200	AT7_ORYSJ Acyl transferase 7 OS=Oryza sativa subsp. japonica GN=AT7 PE=2 SV=Length=43
OsKitaake01g056300	SYP32_ARATH Syntaxin-32 OS=Arabidopsis thaliana GN=SYP32 PE=2 SV=Length=34
OsKitaake01g056400	A0A0E0MS66_ORYRU Uncharacterized protein OS=Oryza rufipogon PE=4 SV=Length=33
OsKitaake01g056500	W0RYD3_ORYSJ Os01g0179400 protein OS=Oryza sativa subsp. japonica GN=SSG4 PE=2 SV=Length=213
OsKitaake01g056600	TRX1_ORYSJ Histone-lysine N-methyltransferase TRX1 OS=Oryza sativa subsp. japonica GN=TRX1 PE=1 SV=Length=102
OsKitaake01g056700	UGT1_GARJA Crocetin glucosyltransferase, chloroplastic OS=Gardenia jasminoides GN=UGT75L6 PE=1 SV=Length=47
OsKitaake01g056800	YPTM2_MAIZE GTP-binding protein YPTM2 OS=Zea mays GN=YPTM2 PE=2 SV=Length=20
OsKitaake01g056900	SERIC_DICDI Probable serine incorporator OS=Dictyostelium discoideum GN=serinc PE=3 SV=Length=41
OsKitaake01g057000	B9ETG6_ORYSJ Os01g0179901 protein OS=Oryza sativa subsp. japonica GN=Os01g0179901 PE=4 SV=Length=8
OsKitaake01g057100	LRX4_ARATH Leucine-rich repeat extensin-like protein 4 OS=Arabidopsis thaliana GN=LRX4 PE=1 SV=Length=49
OsKitaake01g057200	GSTT3_ARATH Glutathione S-transferase T3 OS=Arabidopsis thaliana GN=GSTT3 PE=2 SV=Length=59
OsKitaake01g057208	Hypothetical protein
OsKitaake01g057300	MFP1_TOBAC MAR-binding filament-like protein 1-1 OS=Nicotiana tabacum GN=MFP1-1 PE=2 SV=Length=72
OsKitaake01g057400	MARD1_ARATH Protein MARD1 OS=Arabidopsis thaliana GN=MARD1 PE=2 SV=Length=26
OsKitaake01g057500	Q9AR23_ORYSJ Putative glycine-rich protein OS=Oryza sativa subsp. japonica GN=OJ1174_D05.14 PE=4 SV=Length=48
OsKitaake01g057600	MSH7_ARATH DNA mismatch repair protein MSH7 OS=Arabidopsis thaliana GN=MSH7 PE=1 SV=Length=110
OsKitaake01g057700	DDR4_ARATH DDT domain-containing protein DDR4 OS=Arabidopsis thaliana GN=DDR4 PE=1 SV=Length=75
OsKitaake01g057800	HSP7P_ARATH Heat shock 70 kDa protein 15 OS=Arabidopsis thaliana GN=HSP70-15 PE=1 SV=Length=83
OsKitaake01g057900	Y1295_ARATH Uncharacterized PKHD-type hydroxylase At1g22950 OS=Arabidopsis thaliana GN=At1g22950 PE=2 SV=Length=39
OsKitaake01g058000	FRL4A_ARATH FRIGIDA-like protein 4a OS=Arabidopsis thaliana GN=FRL4A PE=2 SV=Length=53
OsKitaake01g058100	CXE7_ARATH Probable carboxylesterase 7 OS=Arabidopsis thaliana GN=CXE7 PE=2 SV=Length=31
OsKitaake01g058108	A0A0E0FH62_ORYNI Uncharacterized protein OS=Oryza nivara PE=4 SV=Length=15
OsKitaake01g058200	Hypothetical protein
OsKitaake01g058300	Q5VR79_ORYSJ Putative uncharacterized protein P0666G04.16 OS=Oryza sativa subsp. japonica GN=P0666G04.16 PE=4 SV=Length=64
OsKitaake01g058400	Q5VR78_ORYSJ Putative uncharacterized protein P0666G04.17 OS=Oryza sativa subsp. japonica GN=P0666G04.17 PE=4 SV=Length=15
OsKitaake01g058500	T1LC34_TRIUA Uncharacterized protein OS=Triticum urartu PE=4 SV=Length=11
OsKitaake01g058600	Q9AWM1_ORYSJ Os01g0182100 protein OS=Oryza sativa subsp. japonica GN=Os01g0182100 PE=4 SV=Length=45
OsKitaake01g058700	SIP11_ORYSJ Aquaporin SIP1-1 OS=Oryza sativa subsp. japonica GN=SIP1-1 PE=2 SV=Length=24
OsKitaake01g058800	A0A0E0FH74_ORYNI Uncharacterized protein OS=Oryza nivara PE=4 SV=Length=17
OsKitaake01g058900	TKI1_ARATH TSL-kinase interacting protein 1 OS=Arabidopsis thaliana GN=TKI1 PE=1 SV=Length=74
OsKitaake01g059000	B9ETH8_ORYSJ Os01g0182500 protein OS=Oryza sativa subsp. japonica GN=Os01g0182500 PE=4 SV=Length=20
OsKitaake01g059100	GIGAN_ORYSJ Protein GIGANTEA OS=Oryza sativa subsp. japonica GN=GI PE=2 SV=Length=116
OsKitaake01g059300	WRK13_ARATH Probable WRKY transcription factor 13 OS=Arabidopsis thaliana GN=WRKY13 PE=2 SV=Length=30
OsKitaake01g059400	A0A0E0FH84_ORYNI Uncharacterized protein OS=Oryza nivara PE=4 SV=Length=9
OsKitaake01g059500	Y8328_DICDI Protein DDB_G0268328 OS=Dictyostelium discoideum GN=DDB_G0268328 PE=4 SV=Length=377
OsKitaake01g059600	CK1_ARATH Probable choline kinase 1 OS=Arabidopsis thaliana GN=CK1 PE=2 SV=Length=34
OsKitaake01g059700	UTP7_SCHPO Probable U3 small nucleolar RNA-associated protein 7 OS=Schizosaccharomyces pombe (strain 972 / ATCC24843) GN=utp7 PE=3 SV=Length=52
OsKitaake01g059800	IP5P3_ARATH Type IV inositol polyphosphate 5-phosphatase 3 OS=Arabidopsis thaliana GN=IP5P3 PE=1 SV=Length=66
OsKitaake01g059900	YCGV_SCHPO Putative transcription factor C16C4.22 OS=Schizosaccharomyces pombe (strain 972 / ATCC 24843) GN=SPCC16C4.22PE=3 SV=Length=8
OsKitaake01g060000	C96T1_NARAP Noroxomaritidine synthase OS=Narcissus aff. pseudonarcissus MK-2014 GN=Cyp96T1 PE=1 SV=Length=51
OsKitaake01g060100	C96AF_ARATH Alkane hydroxylase MAH1 OS=Arabidopsis thaliana GN=CYP96A15 PE=2 SV=Length=49
OsKitaake01g060200	R18AL_ARATH 60S ribosomal protein L18a-like protein OS=Arabidopsis thaliana GN=At1g29970 PE=2 SV=Length=15
OsKitaake01g060208	Hypothetical protein
OsKitaake01g060300	BRPF3_HUMAN Bromodomain and PHD finger-containing protein 3 OS=Homo sapiens GN=BRPF3 PE=1 SV=Length=120
OsKitaake01g060400	FB235_ARATH Putative F-box protein At4g17565 OS=Arabidopsis thaliana GN=At4g17565 PE=4 SV=Length=37
OsKitaake01g060500	A0A0D9Y489_9ORYZ Uncharacterized protein OS=Oryza glumipatula PE=4 SV=Length=16
OsKitaake01g060600	A0A0D9Y490_9ORYZ Uncharacterized protein OS=Oryza glumipatula PE=4 SV=Length=15
OsKitaake01g060700	NOL9_ARATH Polynucleotide 5'-hydroxyl-kinase NOL9 OS=Arabidopsis thaliana GN=At5g11010 PE=2 SV=Length=36
OsKitaake01g060800	HSP18_ORYSJ 18.0 kDa class II heat shock protein OS=Oryza sativa subsp. japonica GN=HSP18.0 PE=2 SV=Length=16
OsKitaake01g061100	A0A0E0AND6_9ORYZ Uncharacterized protein OS=Oryza glumipatula PE=4 SV=Length=8
OsKitaake01g061200	RH39_ORYSJ DEAD-box ATP-dependent RNA helicase 39 OS=Oryza sativa subsp. japonica GN=Os01g0184500 PE=2 SV=Length=62
OsKitaake01g061300	A0A0E0MSC4_ORYRU Uncharacterized protein OS=Oryza rufipogon PE=4 SV=Length=14
OsKitaake01g061400	Q0JQ29_ORYSJ Os01g0184700 protein OS=Oryza sativa subsp. japonica GN=Os01g0184700 PE=2 SV=Length=21
OsKitaake01g061500	PDCL3_PONAB Phosducin-like protein 3 OS=Pongo abelii GN=PDCL3 PE=2 SV=Length=23
OsKitaake01g061600	SSP1A_ORYSJ FACT complex subunit SSRP1-A OS=Oryza sativa subsp. japonica GN=SSRP1-A PE=2 SV=Length=64
OsKitaake01g061700	A0A0P0UZH1_ORYSJ Os01g0185000 protein OS=Oryza sativa subsp. japonica GN=Os01g0185000 PE=4 SV=Length=14
OsKitaake01g061800	A0A0D9Y4A0_9ORYZ Uncharacterized protein OS=Oryza glumipatula PE=4 SV=Length=29
OsKitaake01g061900	SYQ_LUPLU Glutamine--tRNA ligase OS=Lupinus luteus PE=2 SV=Length=79
OsKitaake01g062000	AT9_ORYSJ Acyl transferase 9 OS=Oryza sativa subsp. japonica GN=AT9 PE=2 SV=Length=41
OsKitaake01g062100	Y2124_NOSS1 Uncharacterized WD repeat-containing protein all2124 OS=Nostoc sp. (strain PCC 7120 / SAG 25.82 / UTEX2576) GN=all2124 PE=4 SV=Length=168
OsKitaake01g062200	PCO2_ARATH Plant cysteine oxidase 2 OS=Arabidopsis thaliana GN=PCO2 PE=1 SV=Length=27
OsKitaake01g062300	WRK72_ARATH Probable WRKY transcription factor 72 OS=Arabidopsis thaliana GN=WRKY72 PE=2 SV=Length=54
OsKitaake01g062400	WRK50_ARATH Probable WRKY transcription factor 50 OS=Arabidopsis thaliana GN=WRKY50 PE=2 SV=Length=17
OsKitaake01g062408	Hypothetical protein
OsKitaake01g062500	TLOV1_ARATH Protein TWIN LOV 1 OS=Arabidopsis thaliana GN=TLP1 PE=1 SV=Length=39
OsKitaake01g062600	Q5VRX0_ORYSJ Os01g0186400 protein OS=Oryza sativa subsp. japonica GN=P0510F03.30 PE=4 SV=Length=24
OsKitaake01g062700	A0A0E0MSE0_ORYRU Uncharacterized protein OS=Oryza rufipogon PE=4 SV=Length=15
OsKitaake01g062800	Q9LDL1_ORYSJ Os01g0186500 protein OS=Oryza sativa subsp. japonica GN=Os01g0186500 PE=4 SV=Length=25
OsKitaake01g062900	Hypothetical protein
OsKitaake01g063000	A2WLI4_ORYSI Putative uncharacterized protein OS=Oryza sativa subsp. indica GN=OsI_00696 PE=4 SV=Length=20
OsKitaake01g063100	CBK1_PNECA Serine/threonine-protein kinase CBK1 OS=Pneumocystis carinii GN=CBK1 PE=2 SV=Length=50
OsKitaake01g063200	B8ADN3_ORYSI Putative uncharacterized protein OS=Oryza sativa subsp. indica GN=OsI_00699 PE=4 SV=Length=39
OsKitaake01g063208	Hypothetical protein
OsKitaake01g063300	Q5SNE1_ORYSJ Os01g0187400 protein OS=Oryza sativa subsp. japonica GN=Os01g0187400 PE=4 SV=Length=143
OsKitaake01g063500	C3H17_ORYSJ Zinc finger CCCH domain-containing protein 17 OS=Oryza sativa subsp. japonica GN=Os02g0677700 PE=2SV=Length=43
OsKitaake01g063600	CKX1_ORYSJ Cytokinin dehydrogenase 1 OS=Oryza sativa subsp. japonica GN=CKX1 PE=3 SV=Length=53
OsKitaake01g063700	Q5SNE0_ORYSJ Os01g0187700 protein OS=Oryza sativa subsp. japonica GN=Os01g0187700 PE=4 SV=Length=9
OsKitaake01g063800	MYBS3_ORYSJ Transcription factor MYBS3 OS=Oryza sativa subsp. japonica GN=MYBS3 PE=2 SV=Length=31
OsKitaake01g063900	YSL7_ARATH Probable metal-nicotianamine transporter YSL7 OS=Arabidopsis thaliana GN=YSL7 PE=2 SV=Length=68
OsKitaake01g064000	ENCD_ASPFU 2-oxoglutarate-Fe(II) type oxidoreductase OS=Neosartorya fumigata (strain ATCC MYA-4609 / Af293 / CBS101355 / FGSC A1100) GN=encD PE=1 SV=Length=33
OsKitaake01g064100	INT7_CHICK Integrator complex subunit 7 OS=Gallus gallus GN=INTS7 PE=2 SV=Length=96
OsKitaake01g064200	MAOC_ORYSJ NADP-dependent malic enzyme, chloroplastic OS=Oryza sativa subsp. japonica GN=ME6 PE=2 SV=Length=63
OsKitaake01g064208	Q5SND6_ORYSJ Uncharacterized protein OS=Oryza sativa subsp. japonica GN=P0512G09.21 PE=4 SV=Length=25
OsKitaake01g064400	Q5SND5_ORYSJ Putative uncharacterized protein P0512G09.22 OS=Oryza sativa subsp. japonica GN=P0512G09.22 PE=4 SV=Length=54
OsKitaake01g064700	A0A0E0MSG0_ORYRU Uncharacterized protein OS=Oryza rufipogon PE=4 SV=Length=90
OsKitaake01g064800	ANK2_MOUSE Ankyrin-2 OS=Mus musculus GN=Ank2 PE=1 SV=2Length=389
OsKitaake01g064900	A0A0E0MSG3_ORYRU Uncharacterized protein OS=Oryza rufipogon PE=4 SV=Length=7
OsKitaake01g065000	Q5SNI5_ORYSJ Os01g0189800 protein OS=Oryza sativa subsp. japonica GN=Os01g0189800 PE=4 SV=Length=49
OsKitaake01g065100	Y3136_ARATH Clavaminate synthase-like protein At3g21360 OS=Arabidopsis thaliana GN=At3g21360 PE=1 SV=Length=33
OsKitaake01g065108	Q5SNI2_ORYSJ Putative uncharacterized protein P0710E05.14 OS=Oryza sativa subsp. japonica GN=P0710E05.14 PE=4 SV=Length=17
OsKitaake01g065200	IAA2_ORYSJ Auxin-responsive protein IAA2 OS=Oryza sativa subsp. japonica GN=IAA2 PE=2 SV=Length=23
OsKitaake01g065300	HXK8_ORYSJ Hexokinase-8 OS=Oryza sativa subsp. japonica GN=HXK8 PE=2 SV=Length=45
OsKitaake01g065400	IQD14_ARATH Protein IQ-DOMAIN 14 OS=Arabidopsis thaliana GN=IQD14 PE=1 SV=Length=66
OsKitaake01g065500	A0A0P0UZM7_ORYSJ Os01g0191000 protein OS=Oryza sativa subsp. japonica GN=Os01g0191000 PE=4 SV=Length=17
OsKitaake01g065600	RLA2A_MAIZE 60S acidic ribosomal protein P2A OS=Zea mays GN=RPP2A PE=1 SV=Length=11
OsKitaake01g065700	VSPA_SOYBN Stem 28 kDa glycoprotein OS=Glycine max GN=VSPA PE=2 SV=Length=25
OsKitaake01g065800	NAC73_ARATH NAC domain-containing protein 73 OS=Arabidopsis thaliana GN=NAC073 PE=2 SV=Length=30
OsKitaake01g065900	MPPA_SOLTU Mitochondrial-processing peptidase subunit alpha OS=Solanum tuberosum GN=MPP PE=1 SV=Length=50
OsKitaake01g066000	Hypothetical protein
OsKitaake01g066100	PFKA3_ARATH ATP-dependent 6-phosphofructokinase 3 OS=Arabidopsis thaliana GN=PFK3 PE=1 SV=Length=48
OsKitaake01g066108	AUR1_ARATH Serine/threonine-protein kinase Aurora-1 OS=Arabidopsis thaliana GN=AUR1 PE=1 SV=Length=29
OsKitaake01g066116	RAX2_ARATH Transcription factor RAX2 OS=Arabidopsis thaliana GN=RAX2 PE=1 SV=Length=29
OsKitaake01g066124	YCF68_ORYSJ Uncharacterized protein ycf68 OS=Oryza sativa subsp. japonica GN=ycf68-1 PE=3 SV=Length=13
OsKitaake01g066132	W9QP91_9ROSA Uncharacterized protein OS=Morus notabilis GN=L484_013541 PE=4 SV=Length=7
OsKitaake01g066140	I1R8D4_ORYGL Uncharacterized protein OS=Oryza glaberrima PE=4 SV=Length=12
OsKitaake01g066148	A6N1H4_ORYSI Retrotransposon protein OS=Oryza sativa subsp. indica PE=2 SV=Length=10
OsKitaake01g066156	A0A0A9R3D3_ARUDO Uncharacterized protein OS=Arundo donax PE=4 SV=Length=6
OsKitaake01g066164	A0A077RV23_WHEAT Uncharacterized protein OS=Triticum aestivum GN=TRAES_3BF007300450CFD_c1 PE=4 SV=Length=7
OsKitaake01g066172	U5CVD1_AMBTC Uncharacterized protein OS=Amborella trichopoda GN=AMTR_s03506p00001230 PE=4 SV=Length=9
OsKitaake01g066180	RR15_ORYSJ 30S ribosomal protein S15, chloroplastic OS=Oryza sativa subsp. japonica GN=rps15-A PE=3 SV=Length=9
OsKitaake01g066188	NDHH_ORYSJ NAD(P)H-quinone oxidoreductase subunit H, chloroplastic OS=Oryza sativa subsp. japonica GN=ndhH PE=3SV=Length=39
OsKitaake01g066196	NDHI_ORYSJ NAD(P)H-quinone oxidoreductase subunit I, chloroplastic OS=Oryza sativa subsp. japonica GN=ndhI PE=3SV=Length=18
OsKitaake01g066300	C3H2_ORYSJ Zinc finger CCCH domain-containing protein 2 OS=Oryza sativa subsp. japonica GN=Os01g0192000 PE=2 SV=Length=38
OsKitaake01g066400	Hypothetical protein
OsKitaake01g066500	MYBS3_ORYSJ Transcription factor MYBS3 OS=Oryza sativa subsp. japonica GN=MYBS3 PE=2 SV=Length=31
OsKitaake01g066600	HIP33_ARATH Heavy metal-associated isoprenylated plant protein 33 OS=Arabidopsis thaliana GN=HIPP33 PE=2 SV=Length=58
OsKitaake01g066800	SF21_HELAN Pollen-specific protein SF21 OS=Helianthus annuus GN=SF21 PE=2 SV=Length=35
OsKitaake01g066900	1A17_ARATH 1-aminocyclopropane-1-carboxylate synthase 7 OS=Arabidopsis thaliana GN=ACS7 PE=1 SV=Length=44
OsKitaake01g067000	DOF31_ARATH Dof zinc finger protein DOF3.1 OS=Arabidopsis thaliana GN=DOF3.1 PE=2 SV=Length=20
OsKitaake01g067100	Q5SNG7_ORYSJ Os01g0193400 protein OS=Oryza sativa subsp. japonica GN=Os01g0193400 PE=2 SV=Length=37
OsKitaake01g067200	FBL77_ARATH F-box/LRR-repeat protein At4g29420 OS=Arabidopsis thaliana GN=At4g29420 PE=2 SV=Length=44
OsKitaake01g067300	Y687_BACHD Uncharacterized RNA methyltransferase BH0687 OS=Bacillus halodurans (strain ATCC BAA-125 / DSM 18197/ FERM 7344 / JCM 9153 / C-125) GN=BH0687 PE=3 SV=Length=45
OsKitaake01g067400	ALY2_ARATH Protein ALWAYS EARLY 2 OS=Arabidopsis thaliana GN=ALY2 PE=1 SV=Length=105
OsKitaake01g067500	A0A0D9Y4H3_9ORYZ Uncharacterized protein OS=Oryza glumipatula PE=4 SV=Length=60
OsKitaake01g067600	IQD1_ARATH Protein IQ-DOMAIN 1 OS=Arabidopsis thaliana GN=IQD1 PE=1 SV=Length=45
OsKitaake01g067700	NPR1_ORYSJ BTB/POZ domain and ankyrin repeat-containing protein NPR1 OS=Oryza sativa subsp. japonica GN=NPR1 PE=1SV=Length=58
OsKitaake01g067800	GRXS2_ORYSJ Monothiol glutaredoxin-S2 OS=Oryza sativa subsp. japonica GN=GRXS2 PE=2 SV=Length=12
OsKitaake01g067900	IDD7_ARATH Protein indeterminate-domain 7 OS=Arabidopsis thaliana GN=IDD7 PE=2 SV=Length=45
OsKitaake01g068000	Hypothetical protein
OsKitaake01g068100	ALE2_ARATH Receptor-like serine/threonine-protein kinase ALE2 OS=Arabidopsis thaliana GN=ALE2 PE=1 SV=Length=74
OsKitaake01g068108	Q5SMY0_ORYSJ Os01g0195300 protein OS=Oryza sativa subsp. japonica GN=Os01g0195300 PE=4 SV=Length=15
OsKitaake01g068200	NHL13_ARATH NDR1/HIN1-like protein 13 OS=Arabidopsis thaliana GN=NHL13 PE=2 SV=Length=26
OsKitaake01g068300	DENR_SCHPO Translation machinery-associated protein 22 OS=Schizosaccharomyces pombe (strain 972 / ATCC 24843) GN=tma22PE=3 SV=Length=19
OsKitaake01g068400	BH041_ARATH Putative transcription factor bHLH041 OS=Arabidopsis thaliana GN=BHLH41 PE=3 SV=Length=46
OsKitaake01g068500	BH041_ARATH Putative transcription factor bHLH041 OS=Arabidopsis thaliana GN=BHLH41 PE=3 SV=Length=46
OsKitaake01g068600	A0A0P0UZR7_ORYSJ Os01g0196133 protein OS=Oryza sativa subsp. japonica GN=Os01g0196133 PE=4 SV=Length=17
OsKitaake01g068700	BH041_ARATH Putative transcription factor bHLH041 OS=Arabidopsis thaliana GN=BHLH41 PE=3 SV=Length=46
OsKitaake01g068900	PR1F2_ARATH PRA1 family protein F2 OS=Arabidopsis thaliana GN=PRA1F2 PE=1 SV=Length=18
OsKitaake01g069000	ENPP1_HUMAN Ectonucleotide pyrophosphatase/phosphodiesterase family member 1 OS=Homo sapiens GN=ENPP1 PE=1 SV=Length=92
OsKitaake01g069100	C90D2_ORYSJ Cytochrome P450 90D2 OS=Oryza sativa subsp. japonica GN=CYP90D2 PE=1 SV=Length=49
OsKitaake01g069108	Hypothetical protein
OsKitaake01g069200	RH20_ORYSJ DEAD-box ATP-dependent RNA helicase 20 OS=Oryza sativa subsp. japonica GN=Os01g0197200 PE=3 SV=Length=49
OsKitaake01g069300	A0A0E0MSM8_ORYRU Uncharacterized protein OS=Oryza rufipogon PE=4 SV=Length=26
OsKitaake01g069400	PPR47_ARATH Putative pentatricopeptide repeat-containing protein At1g17630 OS=Arabidopsis thaliana GN=PCMP-E72PE=3 SV=Length=73
OsKitaake01g069500	Q0JPW4_ORYSJ Os01g0197500 protein OS=Oryza sativa subsp. japonica GN=Os01g0197500 PE=4 SV=Length=90
OsKitaake01g069600	CKX2_ORYSJ Cytokinin dehydrogenase 2 OS=Oryza sativa subsp. japonica GN=CKX2 PE=2 SV=Length=56
OsKitaake01g069700	RDR3_ORYSJ Probable RNA-dependent RNA polymerase 3 OS=Oryza sativa subsp. japonica GN=RDR3 PE=2 SV=Length=115
OsKitaake01g069900	RDR4_ORYSJ Probable RNA-dependent RNA polymerase 4 OS=Oryza sativa subsp. japonica GN=RDR4 PE=2 SV=Length=118
OsKitaake01g070000	HD16N_ORYSJ Casein kinase 1-like protein HD16 OS=Oryza sativa subsp. japonica GN=HD16 PE=1 SV=Length=70
OsKitaake01g070100	Q94IV4_ORYSJ Putative uncharacterized protein B1046G12.18 OS=Oryza sativa subsp. japonica GN=B1046G12.18 PE=4 SV=Length=20
OsKitaake01g070200	A0A0D9Y4L0_9ORYZ Uncharacterized protein OS=Oryza glumipatula PE=4 SV=Length=23
OsKitaake01g070300	LFS_ALLCE Lachrymatory-factor synthase OS=Allium cepa GN=LFS PE=1 SV=Length=16
OsKitaake01g070400	LFS_ALLCE Lachrymatory-factor synthase OS=Allium cepa GN=LFS PE=1 SV=Length=16
OsKitaake01g070500	MGLL_MYCS2 Monoacylglycerol lipase OS=Mycobacterium smegmatis (strain ATCC 700084 / mc(2)155) GN=MSMEG_0220 PE=1SV=Length=28
OsKitaake01g070600	Q4VWY5_ORYSJ Os01g0199700 protein OS=Oryza sativa subsp. japonica GN=B1046G12.36 PE=4 SV=Length=20
OsKitaake01g070700	PUR6_VIGAC Phosphoribosylaminoimidazole carboxylase, chloroplastic (Fragment) OS=Vigna aconitifolia GN=PURKE PE=2SV=Length=55
OsKitaake01g070800	ATG3_ARATH Autophagy-related protein 3 OS=Arabidopsis thaliana GN=ATG3 PE=1 SV=Length=31
OsKitaake01g070900	PURE_SYNY3 N5-carboxyaminoimidazole ribonucleotide mutase OS=Synechocystis sp. (strain PCC 6803 / Kazusa) GN=purEPE=3 SV=Length=17
OsKitaake01g071000	A0A0E0MSQ1_ORYRU Uncharacterized protein OS=Oryza rufipogon PE=4 SV=Length=21
OsKitaake01g071100	HOX29_ORYSJ Homeobox-leucine zipper protein HOX29 OS=Oryza sativa subsp. japonica GN=HOX29 PE=2 SV=Length=86
OsKitaake01g071200	TMX2_DROME Thioredoxin-related transmembrane protein 2 homolog OS=Drosophila melanogaster GN=CG11007 PE=2 SV=Length=27
OsKitaake01g071300	NUP35_ARATH Nuclear pore complex protein NUP35 OS=Arabidopsis thaliana GN=NUP35 PE=1 SV=Length=32
OsKitaake01g071400	DREB3_ARATH Dehydration-responsive element-binding protein 3 OS=Arabidopsis thaliana GN=DREB3 PE=2 SV=Length=23
OsKitaake01g071500	MT3A_ORYSJ Metallothionein-like protein 3A OS=Oryza sativa subsp. japonica GN=MT3A PE=2 SV=Length=6
OsKitaake01g071600	Y1960_ARATH Probable serine/threonine-protein kinase At1g09600 OS=Arabidopsis thaliana GN=At1g09600 PE=3 SV=Length=71
OsKitaake01g071700	GT14B_ARATH Beta-glucuronosyltransferase GlcAT14B OS=Arabidopsis thaliana GN=GLCAT14B PE=2 SV=Length=43
OsKitaake01g071800	HT1_ARATH Serine/threonine-protein kinase HT1 OS=Arabidopsis thaliana GN=HT1 PE=1 SV=Length=39
OsKitaake01g072000	VQ4_ARATH VQ motif-containing protein 4 OS=Arabidopsis thaliana GN=VQ4 PE=1 SV=Length=24
OsKitaake01g072100	RLF33_ARATH Protein RALF-like 33 OS=Arabidopsis thaliana GN=RALFL33 PE=2 SV=Length=11
OsKitaake01g072200	ENL1_ORYSJ Early nodulin-like protein 1 OS=Oryza sativa subsp. japonica GN=ENODL1 PE=1 SV=Length=23
OsKitaake01g072300	PDF1_ARATH Protodermal factor 1 OS=Arabidopsis thaliana GN=PDF1 PE=2 SV=Length=30
OsKitaake01g072400	MADS3_ORYSJ MADS-box transcription factor 3 OS=Oryza sativa subsp. japonica GN=MADS3 PE=2 SV=Length=23
OsKitaake01g072600	NIP12_ORYSJ Aquaporin NIP1-2 OS=Oryza sativa subsp. japonica GN=NIP1-2 PE=2 SV=Length=30
OsKitaake01g072700	A2WLT2_ORYSI Putative uncharacterized protein OS=Oryza sativa subsp. indica GN=OsI_00800 PE=4 SV=Length=85
OsKitaake01g072800	BBX22_ARATH B-box zinc finger protein 22 OS=Arabidopsis thaliana GN=BBX22 PE=1 SV=Length=29
OsKitaake01g072900	C7IXX6_ORYSJ Os01g0202600 protein OS=Oryza sativa subsp. japonica GN=Os01g0202600 PE=4 SV=Length=6
OsKitaake01g073000	HD3A_ORYSJ Protein HEADING DATE 3A OS=Oryza sativa subsp. japonica GN=HD3A PE=1 SV=Length=17
OsKitaake01g073100	NIP12_ORYSJ Aquaporin NIP1-2 OS=Oryza sativa subsp. japonica GN=NIP1-2 PE=2 SV=Length=30
OsKitaake01g073200	BZR2_ORYSJ Protein BZR1 homolog 2 OS=Oryza sativa subsp. japonica GN=BZR2 PE=2 SV=Length=36
OsKitaake01g073208	A0A0E0MST4_ORYRU Uncharacterized protein OS=Oryza rufipogon PE=4 SV=Length=44
OsKitaake01g073300	Q5QNM8_ORYSJ Os01g0203300 protein OS=Oryza sativa subsp. japonica GN=Os01g0203300 PE=2 SV=Length=22
OsKitaake01g073400	A0A0E0FI81_ORYNI Uncharacterized protein OS=Oryza nivara PE=4 SV=Length=10
OsKitaake01g073500	GIL1_ARATH Protein GRAVITROPIC IN THE LIGHT 1 OS=Arabidopsis thaliana GN=GIL1 PE=2 SV=Length=55
OsKitaake01g073508	B9GAM8_ORYSJ Uncharacterized protein OS=Oryza sativa subsp. japonica GN=OsJ_33865 PE=4 SV=Length=18
OsKitaake01g073600	DPOD3_CHICK DNA polymerase delta subunit 3 OS=Gallus gallus GN=POLD3 PE=1 SV=Length=46
OsKitaake01g073608	SD25_ARATH G-type lectin S-receptor-like serine/threonine-protein kinase SD2-5 OS=Arabidopsis thaliana GN=SD25PE=1 SV=Length=82
OsKitaake01g074000	WDR53_DICDI WD repeat-containing protein 53 homolog OS=Dictyostelium discoideum GN=wdr53 PE=3 SV=Length=36
OsKitaake01g074100	A0A0D3EKV8_9ORYZ Uncharacterized protein OS=Oryza barthii PE=4 SV=Length=9
OsKitaake01g074200	A2Z767_ORYSI Uncharacterized protein OS=Oryza sativa subsp. indica GN=OsI_33541 PE=4 SV=Length=11
OsKitaake01g074300	A0A0E0GB62_ORYNI Uncharacterized protein OS=Oryza nivara PE=4 SV=Length=28
OsKitaake01g074400	A2WLV0_ORYSI Putative uncharacterized protein OS=Oryza sativa subsp. indica GN=OsI_00818 PE=4 SV=Length=13
OsKitaake01g074500	WDR53_BOVIN WD repeat-containing protein 53 OS=Bos taurus GN=WDR53 PE=2 SV=Length=35
OsKitaake01g074600	A0A0A9SI58_ARUDO Uncharacterized protein OS=Arundo donax PE=4 SV=Length=13
OsKitaake01g074700	Hypothetical protein
OsKitaake01g074800	BP73_ORYSJ SAP-like protein BP-73 OS=Oryza sativa subsp. japonica GN=BP-73 PE=1 SV=Length=37
OsKitaake01g074900	RL11_ORYSJ 60S ribosomal protein L11 OS=Oryza sativa subsp. japonica GN=RPL11 PE=2 SV=Length=18
OsKitaake01g075000	ECI3_ARATH Enoyl-CoA delta isomerase 3 OS=Arabidopsis thaliana GN=ECI3 PE=1 SV=Length=23
OsKitaake01g075100	GSK1_ORYSJ Shaggy-related protein kinase GSK1 OS=Oryza sativa subsp. japonica GN=GSK1 PE=1 SV=Length=40
OsKitaake01g075200	PER4_VITVI Peroxidase 4 OS=Vitis vinifera GN=GSVIVT00023967001 PE=1 SV=Length=32
OsKitaake01g075208	B8A6K5_ORYSI Putative uncharacterized protein OS=Oryza sativa subsp. indica GN=OsI_00830 PE=4 SV=Length=21
OsKitaake01g075300	CIPKD_ORYSJ Putative CBL-interacting protein kinase 13 OS=Oryza sativa subsp. japonica GN=CIPK13 PE=3 SV=Length=51
OsKitaake01g075400	A2WLW4_ORYSI Putative uncharacterized protein OS=Oryza sativa subsp. indica GN=OsI_00832 PE=4 SV=Length=6
OsKitaake01g075500	CIPK5_ORYSJ CBL-interacting protein kinase 5 OS=Oryza sativa subsp. japonica GN=CIPK5 PE=2 SV=Length=46
OsKitaake01g075600	MDIS2_ARATH Protein MALE DISCOVERER 2 OS=Arabidopsis thaliana GN=MDIS2 PE=2 SV=Length=67
OsKitaake01g075700	PNAA_PRUDU Peptide-N4-(N-acetyl-beta-glucosaminyl)asparagine amidase A OS=Prunus dulcis PE=1 SV=Length=57
OsKitaake01g075800	PNAA_PRUDU Peptide-N4-(N-acetyl-beta-glucosaminyl)asparagine amidase A OS=Prunus dulcis PE=1 SV=Length=57
OsKitaake01g075900	PNAA_PRUDU Peptide-N4-(N-acetyl-beta-glucosaminyl)asparagine amidase A OS=Prunus dulcis PE=1 SV=Length=57
OsKitaake01g076000	PNAA_PRUDU Peptide-N4-(N-acetyl-beta-glucosaminyl)asparagine amidase A OS=Prunus dulcis PE=1 SV=Length=57
OsKitaake01g076100	WTR45_ARATH WAT1-related protein At5g64700 OS=Arabidopsis thaliana GN=At5g64700 PE=2 SV=Length=35
OsKitaake01g076200	WTR45_ARATH WAT1-related protein At5g64700 OS=Arabidopsis thaliana GN=At5g64700 PE=2 SV=Length=35
OsKitaake01g076300	WTR45_ARATH WAT1-related protein At5g64700 OS=Arabidopsis thaliana GN=At5g64700 PE=2 SV=Length=35
OsKitaake01g076400	PNAA_PRUDU Peptide-N4-(N-acetyl-beta-glucosaminyl)asparagine amidase A OS=Prunus dulcis PE=1 SV=Length=57
OsKitaake01g076500	Q5QNA7_ORYSJ Putative uncharacterized protein OSJNBa0016I09.21 OS=Oryza sativa subsp. japonica GN=OSJNBa0016I09.21PE=4 SV=Length=18
OsKitaake01g076600	SCRL2_ORYSJ SCAR-like protein 2 OS=Oryza sativa subsp. japonica GN=Os01g0208600 PE=2 SV=Length=133
OsKitaake01g076700	CAPP3_ARATH Phosphoenolpyruvate carboxylase 3 OS=Arabidopsis thaliana GN=PPC3 PE=1 SV=Length=96
OsKitaake01g076800	ALG9_ARATH Dol-P-Man:Man(6)GlcNAc(2)-PP-Dol alpha-1,2-mannosyltransferase OS=Arabidopsis thaliana GN=ALG9 PE=1SV=Length=57
OsKitaake01g076900	A0A0E0FID1_ORYNI Uncharacterized protein OS=Oryza nivara PE=4 SV=Length=34
OsKitaake01g077000	14337_ORYSJ 14-3-3-like protein GF14-G OS=Oryza sativa subsp. japonica GN=GF14G PE=2 SV=Length=25
OsKitaake01g077100	CID9_ARATH Polyadenylate-binding protein-interacting protein 9 OS=Arabidopsis thaliana GN=CID9 PE=4 SV=Length=32
OsKitaake01g077200	CNOT4_HUMAN CCR4-NOT transcription complex subunit 4 OS=Homo sapiens GN=CNOT4 PE=1 SV=Length=57
OsKitaake01g077300	G2OX1_ARATH Gibberellin 2-beta-dioxygenase 1 OS=Arabidopsis thaliana GN=GA2OX1 PE=2 SV=Length=32
OsKitaake01g077400	CAAT5_ARATH Cationic amino acid transporter 5 OS=Arabidopsis thaliana GN=CAT5 PE=1 SV=Length=56
OsKitaake01g077500	A0A0P0V015_ORYSJ Os01g0210000 protein OS=Oryza sativa subsp. japonica GN=Os01g0210000 PE=4 SV=Length=12
OsKitaake01g077600	MYB44_ARATH Transcription factor MYB44 OS=Arabidopsis thaliana GN=MYB44 PE=2 SV=Length=30
OsKitaake01g077700	Q0JPP8_ORYSJ Os01g0210300 protein OS=Oryza sativa subsp. japonica GN=Os01g0210300 PE=2 SV=Length=28
OsKitaake01g077800	B9EU14_ORYSJ Uncharacterized protein OS=Oryza sativa subsp. japonica GN=OsJ_00843 PE=4 SV=Length=50
OsKitaake01g077900	HEBP2_HUMAN Heme-binding protein 2 OS=Homo sapiens GN=HEBP2 PE=1 SV=Length=20
OsKitaake01g078000	Q9LE07_ORYSJ Os01g0210600 protein OS=Oryza sativa subsp. japonica GN=Os01g0210600 PE=2 SV=Length=16
OsKitaake01g078100	KAT2_ORYSJ Potassium channel KAT2 OS=Oryza sativa subsp. japonica GN=Os01g0210700 PE=2 SV=Length=60
OsKitaake01g078200	Hypothetical protein
OsKitaake01g078300	MRAY_ARATH Phospho-N-acetylmuramoyl-pentapeptide-transferase homolog OS=Arabidopsis thaliana GN=ATTRANS 11 PE=2SV=Length=48
OsKitaake01g078400	C7111_SOLLC Cytochrome P450 710A11 OS=Solanum lycopersicum GN=CYP710A11 PE=1 SV=Length=50
OsKitaake01g078500	C7111_SOLLC Cytochrome P450 710A11 OS=Solanum lycopersicum GN=CYP710A11 PE=1 SV=Length=50
OsKitaake01g078600	C7101_ARATH Cytochrome P450 710A1 OS=Arabidopsis thaliana GN=CYP710A1 PE=1 SV=Length=49
OsKitaake01g078700	C7101_ARATH Cytochrome P450 710A1 OS=Arabidopsis thaliana GN=CYP710A1 PE=1 SV=Length=49
OsKitaake01g078800	BZP02_ORYSJ Basic leucine zipper 2 OS=Oryza sativa subsp. japonica GN=BZIP02 PE=2 SV=Length=33
OsKitaake01g078900	A0A0D9Y532_9ORYZ Uncharacterized protein OS=Oryza glumipatula PE=4 SV=Length=28
OsKitaake01g079000	DEAH9_ARATH Probable pre-mRNA-splicing factor ATP-dependent RNA helicase DEAH9 OS=Arabidopsis thaliana GN=At4g18465PE=3 SV=Length=69
OsKitaake01g079200	NCL1_ORYSJ Sodium/calcium exchanger NCL1 OS=Oryza sativa subsp. japonica GN=NCL1 PE=2 SV=Length=58
OsKitaake01g079300	SPL_ARATH Protein SPOROCYTELESS OS=Arabidopsis thaliana GN=SPL PE=1 SV=Length=31
OsKitaake01g079400	ATL7_ARATH RING-H2 finger protein ATL7 OS=Arabidopsis thaliana GN=ATL7 PE=2 SV=Length=23
OsKitaake01g079500	ATL40_ARATH RING-H2 finger protein ATL40 OS=Arabidopsis thaliana GN=ATL40 PE=2 SV=Length=21
OsKitaake01g079600	ATL9_ARATH E3 ubiquitin-protein ligase ATL9 OS=Arabidopsis thaliana GN=ATL9 PE=1 SV=Length=37
OsKitaake01g079700	ATL1_ARATH RING-H2 finger protein ATL1 OS=Arabidopsis thaliana GN=ATL1 PE=2 SV=Length=38
OsKitaake01g079800	Q94IZ9_ORYSJ Os01g0213300 protein OS=Oryza sativa subsp. japonica GN=Os01g0213300 PE=4 SV=Length=60
OsKitaake01g079900	ATL41_ARATH E3 ubiquitin-protein ligase ATL41 OS=Arabidopsis thaliana GN=ATL41 PE=1 SV=Length=23
OsKitaake01g080000	PCF5_ORYSJ Transcription factor PCF5 OS=Oryza sativa subsp. japonica GN=PCF5 PE=2 SV=Length=45
OsKitaake01g080100	GDL84_ARATH GDSL esterase/lipase At5g45920 OS=Arabidopsis thaliana GN=At5g45920 PE=2 SV=Length=24
OsKitaake01g080200	GTE4_ARATH Transcription factor GTE4 OS=Arabidopsis thaliana GN=GTE4 PE=2 SV=Length=76
OsKitaake01g080208	Hypothetical protein
OsKitaake01g080400	Y077_HAEIN Uncharacterized protein HI_0077 OS=Haemophilus influenzae (strain ATCC 51907 / DSM 11121 / KW20 / Rd)GN=HI_0077 PE=4 SV=Length=28
OsKitaake01g080500	A0A0D3EL27_9ORYZ Uncharacterized protein OS=Oryza barthii PE=4 SV=Length=7
OsKitaake01g080600	GDL83_ARATH GDSL esterase/lipase At5g45910 OS=Arabidopsis thaliana GN=At5g45910 PE=2 SV=Length=37
OsKitaake01g080700	GDL83_ARATH GDSL esterase/lipase At5g45910 OS=Arabidopsis thaliana GN=At5g45910 PE=2 SV=Length=37
OsKitaake01g080708	Q9LHX7_ORYSJ Uncharacterized protein OS=Oryza sativa subsp. japonica GN=OSJNBa0038J17.36 PE=4 SV=Length=20
OsKitaake01g080800	GDL8_ARATH GDSL esterase/lipase At1g28590 OS=Arabidopsis thaliana GN=At1g28590 PE=2 SV=Length=40
OsKitaake01g080900	SCP50_ARATH Serine carboxypeptidase-like 50 OS=Arabidopsis thaliana GN=SCPL50 PE=2 SV=Length=44
OsKitaake01g081000	FRS5_ARATH Protein FAR1-RELATED SEQUENCE 5 OS=Arabidopsis thaliana GN=FRS5 PE=2 SV=Length=78
OsKitaake01g081100	GDL40_ARATH GDSL esterase/lipase At2g27360 OS=Arabidopsis thaliana GN=At2g27360 PE=2 SV=Length=39
OsKitaake01g081200	GDL83_ARATH GDSL esterase/lipase At5g45910 OS=Arabidopsis thaliana GN=At5g45910 PE=2 SV=Length=37
OsKitaake01g081300	Hypothetical protein
OsKitaake01g081400	GDL83_ARATH GDSL esterase/lipase At5g45910 OS=Arabidopsis thaliana GN=At5g45910 PE=2 SV=Length=37
OsKitaake01g081500	GDL83_ARATH GDSL esterase/lipase At5g45910 OS=Arabidopsis thaliana GN=At5g45910 PE=2 SV=Length=37
OsKitaake01g081600	GDL83_ARATH GDSL esterase/lipase At5g45910 OS=Arabidopsis thaliana GN=At5g45910 PE=2 SV=Length=37
OsKitaake01g081700	GDL83_ARATH GDSL esterase/lipase At5g45910 OS=Arabidopsis thaliana GN=At5g45910 PE=2 SV=Length=37
OsKitaake01g081900	GDL9_ARATH GDSL esterase/lipase At1g28600 OS=Arabidopsis thaliana GN=At1g28600 PE=2 SV=Length=39
OsKitaake01g082000	TBL38_ARATH Protein trichome birefringence-like 38 OS=Arabidopsis thaliana GN=TBL38 PE=2 SV=Length=38
OsKitaake01g082100	BROM1_ANACO Fruit bromelain OS=Ananas comosus PE=1 SV=Length=35
OsKitaake01g082200	SAG12_ARATH Senescence-specific cysteine protease SAG12 OS=Arabidopsis thaliana GN=SAG12 PE=1 SV=Length=34
OsKitaake01g082300	B9EU34_ORYSJ Uncharacterized protein OS=Oryza sativa subsp. japonica GN=OsJ_00886 PE=4 SV=Length=33
OsKitaake01g082500	DJ1B_ARATH Protein DJ-1 homolog B OS=Arabidopsis thaliana GN=DJ1B PE=1 SV=Length=43
OsKitaake01g082600	DJ1B_ARATH Protein DJ-1 homolog B OS=Arabidopsis thaliana GN=DJ1B PE=1 SV=Length=43
OsKitaake01g082700	DME_ARATH Transcriptional activator DEMETER OS=Arabidopsis thaliana GN=DME PE=1 SV=Length=198
OsKitaake01g082800	BH051_ARATH Transcription factor bHLH51 OS=Arabidopsis thaliana GN=BHLH51 PE=2 SV=Length=25
OsKitaake01g082900	TTL3_ARATH Inactive TPR repeat-containing thioredoxin TTL3 OS=Arabidopsis thaliana GN=TTL3 PE=1 SV=Length=69
OsKitaake01g083000	RFT1_ORYSJ Protein RICE FLOWERING LOCUS T 1 OS=Oryza sativa subsp. japonica GN=RFT1 PE=2 SV=Length=17
OsKitaake01g083100	AB2D_ARATH ABC transporter D family member 2, chloroplastic OS=Arabidopsis thaliana GN=ABCC2 PE=1 SV=Length=70
OsKitaake01g083200	ATX5_ARATH Histone-lysine N-methyltransferase ATX5 OS=Arabidopsis thaliana GN=ATX5 PE=2 SV=Length=104
OsKitaake01g083300	ATX3_ARATH Histone-lysine N-methyltransferase ATX3 OS=Arabidopsis thaliana GN=ATX3 PE=2 SV=Length=101
OsKitaake01g083400	A0A0E0MT55_ORYRU Uncharacterized protein OS=Oryza rufipogon PE=4 SV=Length=24
OsKitaake01g083500	SFT2B_HUMAN Vesicle transport protein SFT2B OS=Homo sapiens GN=SFT2D2 PE=1 SV=Length=16
OsKitaake01g083600	FB331_ARATH Probable F-box protein At3g61730 OS=Arabidopsis thaliana GN=RMF PE=1 SV=Length=35
OsKitaake01g083700	A0A0E0MT58_ORYRU Uncharacterized protein OS=Oryza rufipogon PE=4 SV=Length=19
OsKitaake01g083800	NLTP1_HORVU Non-specific lipid-transfer protein 1 OS=Hordeum vulgare GN=LTP1 PE=1 SV=Length=11
OsKitaake01g083900	GUN1_ORYSJ Endoglucanase 1 OS=Oryza sativa subsp. japonica GN=GLU7 PE=2 SV=Length=64
OsKitaake01g083908	A2ZQR6_ORYSJ Os01g0220000 protein OS=Oryza sativa subsp. japonica GN=Os01g0220000 PE=4 SV=Length=14
OsKitaake01g084100	Hypothetical protein
OsKitaake01g084200	GUN2_ORYSJ Endoglucanase 2 OS=Oryza sativa subsp. japonica GN=GLU5 PE=1 SV=Length=64
OsKitaake01g084300	A2ZQR8_ORYSJ Uncharacterized protein OS=Oryza sativa subsp. japonica GN=OsJ_00910 PE=4 SV=Length=39
OsKitaake01g084400	RT06_SCHPO 37S ribosomal protein MRP17, mitochondrial OS=Schizosaccharomyces pombe (strain 972 / ATCC 24843) GN=mrp17PE=3 SV=Length=11
OsKitaake01g084500	A0A0E0MT67_ORYRU Uncharacterized protein OS=Oryza rufipogon PE=4 SV=Length=16
OsKitaake01g084600	SBT25_ARATH Subtilisin-like protease SBT2.5 OS=Arabidopsis thaliana GN=SBT2.5 PE=2 SV=Length=81
OsKitaake01g084700	SWT3B_ORYSJ Bidirectional sugar transporter SWEET3b OS=Oryza sativa subsp. japonica GN=SWEET3B PE=3 SV=Length=25
OsKitaake01g084800	Q9LWC4_ORYSJ Putative uncharacterized protein P0483F08.30 OS=Oryza sativa subsp. japonica GN=P0483F08.30 PE=4 SV=Length=12
OsKitaake01g084900	GH33_ORYSJ Jasmonic acid-amido synthetase JAR2 OS=Oryza sativa subsp. japonica GN=GH3.3 PE=2 SV=Length=46
OsKitaake01g085000	Q5NAZ6_ORYSJ Os01g0221300 protein OS=Oryza sativa subsp. japonica GN=Os01g0221300 PE=2 SV=Length=49
OsKitaake01g085100	A0A0D3EL64_9ORYZ Uncharacterized protein OS=Oryza barthii PE=4 SV=Length=7
OsKitaake01g085200	CF136_BOVIN Uncharacterized protein C6orf136 homolog OS=Bos taurus PE=2 SV=Length=31
OsKitaake01g085300	Hypothetical protein
OsKitaake01g085400	ALMT9_ARATH Aluminum-activated malate transporter 9 OS=Arabidopsis thaliana GN=ALMT9 PE=2 SV=Length=59
OsKitaake01g085500	GDT11_ORYSJ GDT1-like protein 1, chloroplastic OS=Oryza sativa subsp. japonica GN=Os01g0221700 PE=3 SV=Length=34
OsKitaake01g085600	B9EU52_ORYSJ Uncharacterized protein OS=Oryza sativa subsp. japonica GN=OsJ_00920 PE=4 SV=Length=37
OsKitaake01g085608	Hypothetical protein
OsKitaake01g085616	J3N603_ORYBR Uncharacterized protein OS=Oryza brachyantha PE=4 SV=Length=8
OsKitaake01g085700	B9EU53_ORYSJ Uncharacterized protein OS=Oryza sativa subsp. japonica GN=OsJ_00922 PE=4 SV=Length=92
OsKitaake01g085800	VATE_CITLI V-type proton ATPase subunit E OS=Citrus limon GN=VATE PE=2 SV=Length=23
OsKitaake01g085900	A0A0D9Y5C7_9ORYZ Uncharacterized protein OS=Oryza glumipatula PE=4 SV=Length=8
OsKitaake01g086000	Y2913_ARATH G-type lectin S-receptor-like serine/threonine-protein kinase At2g19130 OS=Arabidopsis thaliana GN=At2g19130PE=2 SV=Length=82
OsKitaake01g086100	Y2913_ARATH G-type lectin S-receptor-like serine/threonine-protein kinase At2g19130 OS=Arabidopsis thaliana GN=At2g19130PE=2 SV=Length=82
OsKitaake01g086200	GDL9_ARATH GDSL esterase/lipase At1g28600 OS=Arabidopsis thaliana GN=At1g28600 PE=2 SV=Length=39
OsKitaake01g086400	GDL83_ARATH GDSL esterase/lipase At5g45910 OS=Arabidopsis thaliana GN=At5g45910 PE=2 SV=Length=37
OsKitaake01g086500	A0A0P0V095_ORYSJ Os01g0223300 protein (Fragment) OS=Oryza sativa subsp. japonica GN=Os01g0223300 PE=4 SV=Length=44
OsKitaake01g086600	GDL83_ARATH GDSL esterase/lipase At5g45910 OS=Arabidopsis thaliana GN=At5g45910 PE=2 SV=Length=37
OsKitaake01g086700	Y4374_ARATH Probable inactive receptor kinase At4g23740 OS=Arabidopsis thaliana GN=At4g23740 PE=2 SV=Length=63
OsKitaake01g086708	A0A0A8ZT49_ARUDO Uncharacterized protein OS=Arundo donax PE=4 SV=Length=5
OsKitaake01g086716	Q5NAN9_ORYSJ Uncharacterized protein OS=Oryza sativa subsp. japonica GN=P0417G05.20 PE=4 SV=Length=9
OsKitaake01g086900	Y2913_ARATH G-type lectin S-receptor-like serine/threonine-protein kinase At2g19130 OS=Arabidopsis thaliana GN=At2g19130PE=2 SV=Length=82
OsKitaake01g087000	A0A0D9Y5E5_9ORYZ Uncharacterized protein OS=Oryza glumipatula PE=4 SV=Length=96
OsKitaake01g087100	Y2913_ARATH G-type lectin S-receptor-like serine/threonine-protein kinase At2g19130 OS=Arabidopsis thaliana GN=At2g19130PE=2 SV=Length=82
OsKitaake01g087200	Y2913_ARATH G-type lectin S-receptor-like serine/threonine-protein kinase At2g19130 OS=Arabidopsis thaliana GN=At2g19130PE=2 SV=Length=82
OsKitaake01g087300	CRF4_ARATH Ethylene-responsive transcription factor CRF4 OS=Arabidopsis thaliana GN=CRF4 PE=1 SV=Length=33
OsKitaake01g087400	PDV1_ARATH Plastid division protein PDV1 OS=Arabidopsis thaliana GN=PDV1 PE=1 SV=Length=27
OsKitaake01g087500	A0A0D3EL87_9ORYZ Uncharacterized protein OS=Oryza barthii PE=4 SV=Length=7
OsKitaake01g087600	MTM1_ARATH Mitochondrial carrier protein MTM1 OS=Arabidopsis thaliana GN=MTM1 PE=2 SV=Length=41
OsKitaake01g087700	Q5NAG6_ORYSJ Os01g0224500 protein OS=Oryza sativa subsp. japonica GN=Os01g0224500 PE=2 SV=Length=21
OsKitaake01g087800	YUC2_ARATH Indole-3-pyruvate monooxygenase YUCCA2 OS=Arabidopsis thaliana GN=YUC2 PE=1 SV=Length=41
OsKitaake01g087900	BAC2_ARATH Mitochondrial arginine transporter BAC2 OS=Arabidopsis thaliana GN=BAC2 PE=1 SV=Length=29
OsKitaake01g087908	Hypothetical protein
OsKitaake01g088000	Y5872_ARATH SMR domain-containing protein At5g58720 OS=Arabidopsis thaliana GN=PIPC PE=1 SV=Length=51
OsKitaake01g088100	DER_PARL1 GTPase Der OS=Parvibaculum lavamentivorans (strain DS-1 / DSM 13023 / NCIMB 13966) GN=der PE=3 SV=Length=47
OsKitaake01g088200	Q9AWZ9_ORYSJ Uncharacterized protein OS=Oryza sativa subsp. japonica GN=P0443E07.5 PE=4 SV=Length=53
OsKitaake01g088300	PANB1_ORYSJ 3-methyl-2-oxobutanoate hydroxymethyltransferase 1, mitochondrial OS=Oryza sativa subsp. japonica GN=KPHMT1PE=2 SV=Length=36
OsKitaake01g088400	PANB2_ORYSJ 3-methyl-2-oxobutanoate hydroxymethyltransferase 2, mitochondrial OS=Oryza sativa subsp. japonica GN=KPHMT2PE=3 SV=Length=39
OsKitaake01g088500	LEA14_GOSHI Late embryogenesis abundant protein Lea14-A OS=Gossypium hirsutum GN=LEA14-A PE=2 SV=Length=15
OsKitaake01g088508	A0A0E0MTB9_ORYRU Uncharacterized protein OS=Oryza rufipogon PE=4 SV=Length=9
OsKitaake01g088516	Q5NAF9_ORYSJ Uncharacterized protein OS=Oryza sativa subsp. japonica GN=P0443E07.15 PE=4 SV=Length=10
OsKitaake01g088524	Hypothetical protein
OsKitaake01g088600	MAKR2_ARATH Probable membrane-associated kinase regulator 2 OS=Arabidopsis thaliana GN=MAKR2 PE=2 SV=Length=41
OsKitaake01g088700	RTNLA_ARATH Reticulon-like protein B1 OS=Arabidopsis thaliana GN=RTNLB1 PE=1 SV=Length=27
OsKitaake01g088800	YJNA_SCHPO Uncharacterized AAA domain-containing protein C24B10.10c OS=Schizosaccharomyces pombe (strain 972 /ATCC 24843) GN=SPCC24B10.10c PE=3 SV=Length=35
OsKitaake01g088900	U1159_ARATH U11/U12 small nuclear ribonucleoprotein 59 kDa protein OS=Arabidopsis thaliana GN=SNRNP59 PE=2 SV=Length=38
OsKitaake01g089000	SLAH3_ARATH S-type anion channel SLAH3 OS=Arabidopsis thaliana GN=SLAH3 PE=1 SV=Length=63
OsKitaake01g089100	OFP8_ARATH Transcription repressor OFP8 OS=Arabidopsis thaliana GN=OFP8 PE=2 SV=Length=22
OsKitaake01g089200	NYC1_ORYSJ Probable chlorophyll(ide) b reductase NYC1, chloroplastic OS=Oryza sativa subsp. japonica GN=NYC1 PE=1SV=Length=50
OsKitaake01g089300	PERK1_ARATH Proline-rich receptor-like protein kinase PERK1 OS=Arabidopsis thaliana GN=PERK1 PE=2 SV=Length=65
OsKitaake01g089400	RAB7_PRUAR Ras-related protein Rab7 OS=Prunus armeniaca PE=2 SV=Length=20
OsKitaake01g089500	C71A1_PERAE Cytochrome P450 71A1 OS=Persea americana GN=CYP71A1 PE=1 SV=Length=50
OsKitaake01g089600	C71A1_PERAE Cytochrome P450 71A1 OS=Persea americana GN=CYP71A1 PE=1 SV=Length=50
OsKitaake01g089700	A0A0E0GVL2_ORYNI Uncharacterized protein OS=Oryza nivara PE=4 SV=Length=28
OsKitaake01g089800	C71A1_PERAE Cytochrome P450 71A1 OS=Persea americana GN=CYP71A1 PE=1 SV=Length=50
OsKitaake01g089900	C71AQ_ARATH Cytochrome P450 71A26 OS=Arabidopsis thaliana GN=CYP71A26 PE=3 SV=Length=48
OsKitaake01g090000	Q5N7Z5_ORYSJ Putative uncharacterized protein P0452F10.17 OS=Oryza sativa subsp. japonica GN=P0452F10.17 PE=4 SV=Length=29
OsKitaake01g090100	Y3475_ARATH Probable LRR receptor-like serine/threonine-protein kinase At3g47570 OS=Arabidopsis thaliana GN=At3g47570PE=2 SV=Length=101
OsKitaake01g090200	MPV17_XENLA Protein Mpv17 OS=Xenopus laevis GN=mpv17 PE=2 SV=Length=17
OsKitaake01g090300	Hypothetical protein
OsKitaake01g090400	PP397_ARATH Pentatricopeptide repeat-containing protein At5g25630 OS=Arabidopsis thaliana GN=At5g25630 PE=2 SV=Length=57
OsKitaake01g090500	NHL1_ARATH NDR1/HIN1-like protein 1 OS=Arabidopsis thaliana GN=NHL1 PE=2 SV=Length=20
OsKitaake01g090600	HPPR_PLESU Hydroxyphenylpyruvate reductase OS=Plectranthus scutellarioides GN=HPPR PE=1 SV=Length=31
OsKitaake01g090700	A0A0E0MTF5_ORYRU Uncharacterized protein OS=Oryza rufipogon PE=4 SV=Length=68
OsKitaake01g090800	MB3R4_ARATH Transcription factor MYB3R-4 OS=Arabidopsis thaliana GN=MYB3R4 PE=1 SV=Length=96
OsKitaake01g090900	EIF3L_NEMVE Eukaryotic translation initiation factor 3 subunit L OS=Nematostella vectensis GN=v1g169424 PE=3 SV=Length=52
OsKitaake01g091000	TOL9_ARATH TOM1-like protein 9 OS=Arabidopsis thaliana GN=TOL9 PE=1 SV=Length=67
OsKitaake01g091100	Q5NB33_ORYSJ Embryonic flower 1-like protein OS=Oryza sativa subsp. japonica GN=Os01g0229300 PE=4 SV=Length=105
OsKitaake01g091200	RAC1_ORYSJ Rac-like GTP-binding protein 1 OS=Oryza sativa subsp. japonica GN=RAC1 PE=1 SV=Length=21
OsKitaake01g091300	ACO13_PONAB Acyl-coenzyme A thioesterase 13 OS=Pongo abelii GN=ACOT13 PE=2 SV=Length=14
OsKitaake01g091400	ACO13_PONAB Acyl-coenzyme A thioesterase 13 OS=Pongo abelii GN=ACOT13 PE=2 SV=Length=14
OsKitaake01g091408	LIN_MEDTR Putative E3 ubiquitin-protein ligase LIN OS=Medicago truncatula GN=LIN PE=2 SV=Length=148
OsKitaake01g091800	BSPA_POPDE Bark storage protein A OS=Populus deltoides GN=BSPA PE=2 SV=Length=31
OsKitaake01g091900	UBC25_ARATH Probable ubiquitin-conjugating enzyme E2 25 OS=Arabidopsis thaliana GN=UBC25 PE=2 SV=Length=60
OsKitaake01g092000	BH068_ARATH Transcription factor bHLH68 OS=Arabidopsis thaliana GN=BHLH68 PE=2 SV=Length=40
OsKitaake01g092200	IAA3_ORYSJ Auxin-responsive protein IAA3 OS=Oryza sativa subsp. japonica GN=IAA3 PE=2 SV=Length=26
OsKitaake01g092300	SPER1_ARATH Protein SPEAR1 OS=Arabidopsis thaliana GN=SPEAR1 PE=1 SV=Length=17
OsKitaake01g092308	Q5NB71_ORYSJ Putative uncharacterized protein P0431F01.18 OS=Oryza sativa subsp. japonica GN=P0431F01.18 PE=4 SV=Length=32
OsKitaake01g092400	CKL3_ARATH Casein kinase 1-like protein 3 OS=Arabidopsis thaliana GN=CKL3 PE=1 SV=Length=41
OsKitaake01g092408	Hypothetical protein
OsKitaake01g092500	VAB_ARATH VAN3-binding protein OS=Arabidopsis thaliana GN=VAB PE=1 SV=Length=49
OsKitaake01g092600	RLA3_MAIZE 60S acidic ribosomal protein P3 OS=Zea mays GN=RPP3A PE=1 SV=Length=12
OsKitaake01g092700	ASCC1_MOUSE Activating signal cointegrator 1 complex subunit 1 OS=Mus musculus GN=Ascc1 PE=1 SV=Length=35
OsKitaake01g092800	ASCC1_MOUSE Activating signal cointegrator 1 complex subunit 1 OS=Mus musculus GN=Ascc1 PE=1 SV=Length=35
OsKitaake01g092900	TIP43_ORYSJ Probable aquaporin TIP4-3 OS=Oryza sativa subsp. japonica GN=TIP4-3 PE=2 SV=Length=25
OsKitaake01g093000	TIP42_ORYSJ Probable aquaporin TIP4-2 OS=Oryza sativa subsp. japonica GN=TIP4-2 PE=2 SV=Length=25
OsKitaake01g093100	JGB_ARATH Protein JINGUBANG OS=Arabidopsis thaliana GN=JGB PE=1 SV=Length=46
OsKitaake01g093200	RNZ3_ARATH tRNase Z TRZ3, mitochondrial OS=Arabidopsis thaliana GN=TRZ3 PE=1 SV=Length=89
OsKitaake01g093300	Y3627_ARATH VHS domain-containing protein At3g16270 OS=Arabidopsis thaliana GN=At3g16270 PE=1 SV=Length=69
OsKitaake01g093400	UBC26_ARATH Probable ubiquitin-conjugating enzyme E2 26 OS=Arabidopsis thaliana GN=UBC26 PE=2 SV=Length=54
OsKitaake01g093500	Q9LGY9_ORYSJ Os01g0232600 protein OS=Oryza sativa subsp. japonica GN=Os01g0232600 PE=4 SV=Length=35
OsKitaake01g093600	HISX_ORYSJ Histidinol dehydrogenase, chloroplastic OS=Oryza sativa subsp. japonica GN=HDH PE=2 SV=Length=47
OsKitaake01g093700	ELD1_ARATH Glycosyltransferase-like KOBITO 1 OS=Arabidopsis thaliana GN=ELD1 PE=1 SV=Length=53
OsKitaake01g093800	SRS1_ORYSJ Salt stress root protein RS1 OS=Oryza sativa subsp. japonica GN=Os01g0233000 PE=2 SV=Length=20
OsKitaake01g093900	CCA12_ORYSJ Cyclin-A1-2 OS=Oryza sativa subsp. japonica GN=CYCA1-2 PE=3 SV=Length=47
OsKitaake01g094000	EAF6_XENLA Chromatin modification-related protein MEAF6 OS=Xenopus laevis GN=meaf6 PE=2 SV=Length=18
OsKitaake01g094100	CCA11_ORYSJ Cyclin-A1-1 OS=Oryza sativa subsp. japonica GN=CYCA1-1 PE=2 SV=Length=50
OsKitaake01g094200	AGC17_ARATH Serine/threonine-protein kinase AGC1-7 OS=Arabidopsis thaliana GN=AGC1-7 PE=1 SV=Length=55
OsKitaake01g094300	UBC26_ARATH Probable ubiquitin-conjugating enzyme E2 26 OS=Arabidopsis thaliana GN=UBC26 PE=2 SV=Length=54
OsKitaake01g094400	Q5NAX1_ORYSJ Putative uncharacterized protein P0702F03.17 OS=Oryza sativa subsp. japonica GN=P0702F03.17 PE=4 SV=Length=11
OsKitaake01g094500	Y1341_ORYSJ B3 domain-containing protein Os01g0234100 OS=Oryza sativa subsp. japonica GN=Os01g0234100 PE=2 SV=Length=49
OsKitaake01g094600	TOP2_PEA DNA topoisomerase 2 OS=Pisum sativum GN=TOP2 PE=2 SV=Length=146
OsKitaake01g094700	PME34_ARATH Probable pectinesterase/pectinesterase inhibitor 34 OS=Arabidopsis thaliana GN=PME34 PE=2 SV=Length=59
OsKitaake01g094800	NHL6_ARATH NDR1/HIN1-like protein 6 OS=Arabidopsis thaliana GN=NHL6 PE=1 SV=Length=25
OsKitaake01g094900	SEC22_ARATH 25.3 kDa vesicle transport protein OS=Arabidopsis thaliana GN=SEC22 PE=2 SV=Length=21
OsKitaake01g095000	P4KG4_ARATH Phosphatidylinositol 4-kinase gamma 4 OS=Arabidopsis thaliana GN=PI4KG4 PE=1 SV=Length=56
OsKitaake01g095100	SINA3_ARATH E3 ubiquitin-protein ligase SINAT3 OS=Arabidopsis thaliana GN=SINAT3 PE=2 SV=Length=32
OsKitaake01g095200	A0A0P0V022_ORYSJ Os01g0235100 protein OS=Oryza sativa subsp. japonica GN=Os01g0235100 PE=4 SV=Length=17
OsKitaake01g095300	DMS3_ARATH Protein DEFECTIVE IN MERISTEM SILENCING 3 OS=Arabidopsis thaliana GN=DMS3 PE=1 SV=Length=42
OsKitaake01g095400	HEBP2_HUMAN Heme-binding protein 2 OS=Homo sapiens GN=HEBP2 PE=1 SV=Length=20
OsKitaake01g095500	WIT1_ARATH WPP domain-interacting tail-anchored protein 1 OS=Arabidopsis thaliana GN=WIT1 PE=1 SV=Length=70
OsKitaake01g095600	XPO2_ARATH Exportin-2 OS=Arabidopsis thaliana GN=CAS PE=2 SV=Length=97
OsKitaake01g095700	Y0282_ORYSI Uncharacterized protein OsI_030282 OS=Oryza sativa subsp. indica GN=OsI_030282 PE=1 SV=Length=13
OsKitaake01g095800	BH013_ARATH Transcription factor bHLH13 OS=Arabidopsis thaliana GN=BHLH13 PE=2 SV=Length=59
OsKitaake01g095900	RCF3_ARATH RNA-binding KH domain-containing protein RCF3 OS=Arabidopsis thaliana GN=RCF3 PE=1 SV=Length=65
OsKitaake01g096000	Y5986_ARATH Uncharacterized protein At5g39865 OS=Arabidopsis thaliana GN=At5g39865 PE=2 SV=Length=39
OsKitaake01g096100	PHL21_ARATH Phytolongin Phyl2.1 OS=Arabidopsis thaliana GN=PHYL2.1 PE=2 SV=Length=26
OsKitaake01g096108	A0A0E0MTN3_ORYRU Uncharacterized protein OS=Oryza rufipogon PE=4 SV=Length=9
OsKitaake01g096300	ARFA_ORYSJ Auxin response factor 1 OS=Oryza sativa subsp. japonica GN=ARF1 PE=2 SV=Length=69
OsKitaake01g096400	ABIL3_ORYSJ Probable protein ABIL3 OS=Oryza sativa subsp. japonica GN=Os01g0236400 PE=2 SV=Length=31
OsKitaake01g096500	NLP3_ORYSJ Protein NLP3 OS=Oryza sativa subsp. japonica GN=NLP3 PE=3 SV=Length=93
OsKitaake01g096600	BAM1_ARATH Beta-amylase 1, chloroplastic OS=Arabidopsis thaliana GN=BAM1 PE=1 SV=Length=57
OsKitaake01g096700	CSPLB_ORYSJ CASP-like protein 1C1 OS=Oryza sativa subsp. japonica GN=Os01g0237000 PE=2 SV=Length=16
OsKitaake01g096800	CA1P_ARATH Probable 2-carboxy-D-arabinitol-1-phosphatase OS=Arabidopsis thaliana GN=At5g22620 PE=1 SV=Length=48
OsKitaake01g096900	A0A0E0MTP1_ORYRU Uncharacterized protein OS=Oryza rufipogon PE=4 SV=Length=12
OsKitaake01g097000	ALL12_OLEEU Isoflavone reductase-like protein OS=Olea europaea PE=1 SV=Length=30
OsKitaake01g097100	IFRH_MAIZE Isoflavone reductase homolog IRL OS=Zea mays GN=IRL PE=2 SV=Length=30
OsKitaake01g097200	Hypothetical protein
OsKitaake01g097300	A0A0D3ELJ6_9ORYZ Uncharacterized protein OS=Oryza barthii PE=4 SV=Length=12
OsKitaake01g097600	DAAA_ARATH D-amino-acid transaminase, chloroplastic OS=Arabidopsis thaliana GN=DAAT PE=1 SV=Length=37
OsKitaake01g097700	Y4844_ARATH Uncharacterized protein At4g28440 OS=Arabidopsis thaliana GN=At4g28440 PE=1 SV=Length=15
OsKitaake01g097800	YSL1_ORYSJ Probable metal-nicotianamine transporter YSL1 OS=Oryza sativa subsp. japonica GN=YSL1 PE=2 SV=Length=70
OsKitaake01g097900	NFD6_ARATH Protein NUCLEAR FUSION DEFECTIVE 6, chloroplastic/mitochondrial OS=Arabidopsis thaliana GN=NFD6 PE=3SV=Length=10
OsKitaake01g098000	DCA13_CHICK DDB1- and CUL4-associated factor 13 OS=Gallus gallus GN=DCAF13 PE=2 SV=Length=44
OsKitaake01g098100	GLK2_ORYSJ Probable transcription factor GLK2 OS=Oryza sativa subsp. japonica GN=GLK2 PE=2 SV=Length=53
OsKitaake01g098200	Hypothetical protein
OsKitaake01g098300	DNJB1_BOVIN DnaJ homolog subfamily B member 1 OS=Bos taurus GN=DNAJB1 PE=2 SV=Length=34
OsKitaake01g098400	TPT_ORYSJ Triose phosphate/phosphate translocator TPT, chloroplastic OS=Oryza sativa subsp. japonica GN=TPT PE=2SV=Length=41
OsKitaake01g098500	HSL1_ARATH Receptor-like protein kinase HSL1 OS=Arabidopsis thaliana GN=HSL1 PE=2 SV=Length=99
OsKitaake01g098600	Q5NA65_ORYSJ Putative uncharacterized protein OSJNBa0010K01.9 OS=Oryza sativa subsp. japonica GN=OSJNBa0010K01.9PE=4 SV=Length=43
OsKitaake01g098608	Q5NA64_ORYSJ Putative uncharacterized protein OSJNBa0010K01.12 OS=Oryza sativa subsp. japonica GN=OSJNBa0010K01.12PE=4 SV=Length=34
OsKitaake01g098616	A0A0Q3LC57_BRADI Uncharacterized protein OS=Brachypodium distachyon GN=BRADI_1g63372 PE=4 SV=Length=5
OsKitaake01g098624	YCF70_ORYSI Uncharacterized protein ycf70 OS=Oryza sativa subsp. indica GN=ycf70 PE=3 SV=Length=8
OsKitaake01g098632	U5Q1T1_ORYRU Uncharacterized protein OS=Oryza rufipogon GN=ORF89 PE=4 SV=Length=7
OsKitaake01g099000	Q5NA63_ORYSJ Putative uncharacterized protein OSJNBa0010K01.14 OS=Oryza sativa subsp. japonica GN=OSJNBa0010K01.14PE=4 SV=Length=64
OsKitaake01g099100	A0A0P0V088_ORYSJ Os01g0240600 protein OS=Oryza sativa subsp. japonica GN=Os01g0240600 PE=4 SV=Length=28
OsKitaake01g099200	B9EUL8_ORYSJ Os01g0240700 protein OS=Oryza sativa subsp. japonica GN=Os01g0240700 PE=4 SV=Length=41
OsKitaake01g099400	A2WMN9_ORYSI Putative uncharacterized protein OS=Oryza sativa subsp. indica GN=OsI_01112 PE=4 SV=Length=38
OsKitaake01g099500	A0A0E0MTR6_ORYRU Uncharacterized protein OS=Oryza rufipogon PE=4 SV=Length=46
OsKitaake01g099600	GRXS3_ORYSJ Monothiol glutaredoxin-S3 OS=Oryza sativa subsp. japonica GN=GRXS3 PE=2 SV=Length=13
OsKitaake01g099608	IDD8_ARATH Zinc finger protein NUTCRACKER OS=Arabidopsis thaliana GN=NUC PE=2 SV=Length=46
OsKitaake01g099800	OPA3_DANRE Optic atrophy 3 protein homolog OS=Danio rerio GN=opa3 PE=3 SV=Length=15
OsKitaake01g099900	LBD2_ARATH LOB domain-containing protein 2 OS=Arabidopsis thaliana GN=LBD2 PE=2 SV=Length=20
OsKitaake01g100000	DTD_DICDI D-tyrosyl-tRNA(Tyr) deacylase OS=Dictyostelium discoideum GN=dtd PE=3 SV=Length=15
OsKitaake01g100100	C2D61_ARATH C2 domain-containing protein At1g53590 OS=Arabidopsis thaliana GN=NTMC2T6.1 PE=1 SV=Length=75
OsKitaake01g100200	R18AL_ARATH 60S ribosomal protein L18a-like protein OS=Arabidopsis thaliana GN=At1g29970 PE=2 SV=Length=15
OsKitaake01g100300	GDL62_ARATH GDSL esterase/lipase At4g10955 OS=Arabidopsis thaliana GN=At4g10955 PE=2 SV=Length=35
OsKitaake01g100400	KN14A_ORYSJ Kinesin-like protein KIN-14A OS=Oryza sativa subsp. japonica GN=KIN14A PE=2 SV=Length=95
OsKitaake01g100500	FBT4_ARATH Probable folate-biopterin transporter 4 OS=Arabidopsis thaliana GN=At5g54860 PE=2 SV=Length=49
OsKitaake01g100600	BH150_ARATH Transcription factor bHLH150 OS=Arabidopsis thaliana GN=BHLH150 PE=1 SV=Length=21
OsKitaake01g100608	Hypothetical protein
OsKitaake01g100800	Q8S2N4_ORYSJ Os01g0243600 protein OS=Oryza sativa subsp. japonica GN=Os01g0243600 PE=4 SV=Length=23
OsKitaake01g100900	ALL9_OLEEU Glucan endo-1,3-beta-D-glucosidase OS=Olea europaea GN=OLE9 PE=1 SV=Length=46
OsKitaake01g101000	Hypothetical protein
OsKitaake01g101100	B9EUM7_ORYSJ Uncharacterized protein OS=Oryza sativa subsp. japonica GN=OsJ_01078 PE=4 SV=Length=50
OsKitaake01g101200	B9EUM8_ORYSJ Uncharacterized protein OS=Oryza sativa subsp. japonica GN=OsJ_01079 PE=4 SV=Length=44
OsKitaake01g101300	A2WMR4_ORYSI Putative uncharacterized protein OS=Oryza sativa subsp. indica GN=OsI_01135 PE=4 SV=Length=38
OsKitaake01g101400	C7IXB7_ORYSJ Os01g0244400 protein (Fragment) OS=Oryza sativa subsp. japonica GN=Os01g0244400 PE=4 SV=Length=44
OsKitaake01g101408	A0A0E0MTT8_ORYRU Uncharacterized protein OS=Oryza rufipogon PE=4 SV=Length=86
OsKitaake01g101500	A0A0E0MTT9_ORYRU Uncharacterized protein OS=Oryza rufipogon PE=4 SV=Length=191
OsKitaake01g101600	A0A0E0MTT9_ORYRU Uncharacterized protein OS=Oryza rufipogon PE=4 SV=Length=191
OsKitaake01g101700	Q5NA90_ORYSJ Os01g0245532 protein OS=Oryza sativa subsp. japonica GN=Os01g0245532 PE=4 SV=Length=38
OsKitaake01g101800	Q0JP43_ORYSJ Os01g0245600 protein OS=Oryza sativa subsp. japonica GN=Os01g0245600 PE=4 SV=Length=28
OsKitaake01g101900	Q9XHZ1_ORYSJ Putative uncharacterized protein OSJNBa0049B20.1 OS=Oryza sativa subsp. japonica GN=OSJNBa0049B20.1PE=4 SV=Length=61
OsKitaake01g102000	HACL3_ORYSJ Probable histone acetyltransferase HAC-like 3 OS=Oryza sativa subsp. japonica GN=Os01g0246100 PE=2SV=Length=127
OsKitaake01g102100	ELI5_HORVU High molecular mass early light-inducible protein HV58, chloroplastic OS=Hordeum vulgare PE=2 SV=Length=23
OsKitaake01g102200	RKD2_ARATH Protein RKD2 OS=Arabidopsis thaliana GN=RKD2 PE=2 SV=Length=29
OsKitaake01g102300	AHL21_ARATH AT-hook motif nuclear-localized protein 21 OS=Arabidopsis thaliana GN=AHL21 PE=2 SV=Length=28
OsKitaake01g102400	WRKY6_ARATH WRKY transcription factor 6 OS=Arabidopsis thaliana GN=WRKY6 PE=1 SV=Length=55
OsKitaake01g102500	Y1853_ARATH Receptor-like serine/threonine-protein kinase At1g78530 OS=Arabidopsis thaliana GN=At1g78530 PE=2 SV=Length=35
OsKitaake01g102600	Q0JP35_ORYSJ Os01g0247600 protein OS=Oryza sativa subsp. japonica GN=Os01g0247600 PE=2 SV=Length=14
OsKitaake01g102700	SLAH1_ARATH S-type anion channel SLAH1 OS=Arabidopsis thaliana GN=SLAH1 PE=2 SV=Length=38
OsKitaake01g102800	Q5NAK9_ORYSJ Os01g0247900 protein OS=Oryza sativa subsp. japonica GN=Os01g0247900 PE=2 SV=Length=17
OsKitaake01g102900	STGL3_ARATH Stigma-specific STIG1-like protein 3 OS=Arabidopsis thaliana GN=At1g50720 PE=2 SV=Length=15
OsKitaake01g103000	PRPX_HORVU Pathogen-related protein OS=Hordeum vulgare PE=2 SV=Length=23
OsKitaake01g103100	IDHC_TOBAC Isocitrate dehydrogenase [NADP] OS=Nicotiana tabacum PE=2 SV=Length=41
OsKitaake01g103200	PRPX_HORVU Pathogen-related protein OS=Hordeum vulgare PE=2 SV=Length=23
OsKitaake01g103300	PSF2_ARATH DNA replication complex GINS protein PSF2 OS=Arabidopsis thaliana GN=GINS2 PE=2 SV=Length=21
OsKitaake01g103500	GGPP1_ARATH Heterodimeric geranylgeranyl pyrophosphate synthase large subunit 1, chloroplastic OS=Arabidopsis thalianaGN=GGPPS1 PE=1 SV=Length=37
OsKitaake01g103600	A0A0E0MTX2_ORYRU Uncharacterized protein OS=Oryza rufipogon PE=4 SV=Length=21
OsKitaake01g103700	EXPA8_ORYSJ Expansin-A8 OS=Oryza sativa subsp. japonica GN=EXPA8 PE=2 SV=Length=25
OsKitaake01g103800	EXPA9_ORYSJ Expansin-A9 OS=Oryza sativa subsp. japonica GN=EXPA9 PE=2 SV=Length=25
OsKitaake01g103900	GL52_ORYSJ Germin-like protein 5-1 OS=Oryza sativa subsp. japonica GN=Os05g0277500 PE=2 SV=Length=22
OsKitaake01g104000	A0A0E0J3A0_ORYNI Uncharacterized protein OS=Oryza nivara PE=3 SV=Length=19
OsKitaake01g104100	HIP2_ARATH Heavy metal-associated isoprenylated plant protein 2 OS=Arabidopsis thaliana GN=HIPP02 PE=3 SV=Length=11
OsKitaake01g104200	HIP39_ARATH Heavy metal-associated isoprenylated plant protein 39 OS=Arabidopsis thaliana GN=HIPP39 PE=2 SV=Length=17
OsKitaake01g104300	STKLU_ARATH Probable transcription factor At5g28040 OS=Arabidopsis thaliana GN=At5g28040 PE=1 SV=Length=42
OsKitaake01g104308	Hypothetical protein
OsKitaake01g104500	A0A0E0C000_9ORYZ Uncharacterized protein OS=Oryza meridionalis PE=4 SV=Length=25
OsKitaake01g104600	A0A0D3ELT0_9ORYZ Uncharacterized protein OS=Oryza barthii PE=4 SV=Length=10
OsKitaake01g104608	Q5NBD7_ORYSJ Putative uncharacterized protein P0434D08.17 OS=Oryza sativa subsp. japonica GN=P0434D08.17 PE=4 SV=Length=15
OsKitaake01g104700	5NTC_DICDI Cytosolic purine 5'-nucleotidase OS=Dictyostelium discoideum GN=nt5c2 PE=3 SV=Length=59
OsKitaake01g104800	TGD4_ARATH Protein TRIGALACTOSYLDIACYLGLYCEROL 4, chloroplastic OS=Arabidopsis thaliana GN=TGD4 PE=1 SV=Length=47
OsKitaake01g104900	RK3B_ARATH 50S ribosomal protein L3-2, chloroplastic OS=Arabidopsis thaliana GN=RPL3B PE=2 SV=Length=32
OsKitaake01g105000	HEL2_SCHPO E3 ubiquitin-protein ligase hel2 OS=Schizosaccharomyces pombe (strain 972 / ATCC 24843) GN=SPCC1223.01PE=1 SV=Length=73
OsKitaake01g105100	Hypothetical protein
OsKitaake01g105200	MFS18_MAIZE MFS18 protein OS=Zea mays GN=MFS18 PE=2 SV=Length=12
OsKitaake01g105300	KSG1_ARATH Shaggy-related protein kinase alpha OS=Arabidopsis thaliana GN=ASK1 PE=1 SV=Length=40
OsKitaake01g105400	C3H3_ORYSJ Zinc finger CCCH domain-containing protein 3 OS=Oryza sativa subsp. japonica GN=Os01g0252200 PE=2 SV=Length=16
OsKitaake01g105500	A0A0D3ELU2_9ORYZ Uncharacterized protein OS=Oryza barthii PE=4 SV=Length=8
OsKitaake01g105700	A0A0E0MU10_ORYRU Uncharacterized protein OS=Oryza rufipogon PE=4 SV=Length=32
OsKitaake01g105800	GPAT3_ARATH Probable glycerol-3-phosphate acyltransferase 3 OS=Arabidopsis thaliana GN=GPAT3 PE=2 SV=Length=52
OsKitaake01g105900	A0A0E0C018_9ORYZ Uncharacterized protein OS=Oryza meridionalis PE=4 SV=Length=50
OsKitaake01g106000	ANX1_ARATH Receptor-like protein kinase ANXUR1 OS=Arabidopsis thaliana GN=ANX1 PE=2 SV=Length=85
OsKitaake01g106100	ALE2_ARATH Receptor-like serine/threonine-protein kinase ALE2 OS=Arabidopsis thaliana GN=ALE2 PE=1 SV=Length=74
OsKitaake01g106200	A0A0E0MU17_ORYRU Uncharacterized protein OS=Oryza rufipogon PE=4 SV=Length=17
OsKitaake01g106300	IMA1A_ORYSJ Importin subunit alpha-1a OS=Oryza sativa subsp. japonica GN=Os01g0253300 PE=1 SV=Length=52
OsKitaake01g106400	A0A0E0MU20_ORYRU Uncharacterized protein OS=Oryza rufipogon PE=4 SV=Length=29
OsKitaake01g106500	Q9S782_ORYSJ Os01g0253500 protein OS=Oryza sativa subsp. japonica GN=Os01g0253500 PE=2 SV=Length=31
OsKitaake01g106600	RFA3_ORYSJ Replication protein A 14 kDa subunit OS=Oryza sativa subsp. japonica GN=RPA3 PE=1 SV=Length=10
OsKitaake01g106700	A0A0D9Y663_9ORYZ Uncharacterized protein OS=Oryza glumipatula PE=4 SV=Length=17
OsKitaake01g106800	LIP_RHIMI Lipase OS=Rhizomucor miehei PE=1 SV=2Length=36
OsKitaake01g106900	Hypothetical protein
OsKitaake01g107000	SAR1A_ARATH GTP-binding protein SAR1A OS=Arabidopsis thaliana GN=SAR1A PE=2 SV=Length=19
OsKitaake01g107100	TPR1_ORYSJ Protein TPR1 OS=Oryza sativa subsp. japonica GN=TPR1 PE=1 SV=Length=112
OsKitaake01g107200	CP21D_ARATH Peptidyl-prolyl cis-trans isomerase CYP21-4 OS=Arabidopsis thaliana GN=CYP21-4 PE=2 SV=Length=23
OsKitaake01g107300	PME22_ARATH Putative pectinesterase/pectinesterase inhibitor 22 OS=Arabidopsis thaliana GN=PME22 PE=3 SV=Length=54
OsKitaake01g107400	Q5NBT7_ORYSJ Os01g0254400 protein OS=Oryza sativa subsp. japonica GN=Os01g0254400 PE=4 SV=Length=22
OsKitaake01g107408	A0A0P0VQY2_ORYSJ Os02g0801450 protein (Fragment) OS=Oryza sativa subsp. japonica GN=Os02g0801450 PE=4 SV=Length=8
OsKitaake01g107500	B9EV07_ORYSJ Uncharacterized protein OS=Oryza sativa subsp. japonica GN=OsJ_01140 PE=4 SV=Length=15
OsKitaake01g107600	SYP22_ARATH Syntaxin-22 OS=Arabidopsis thaliana GN=SYP22 PE=1 SV=Length=26
OsKitaake01g107700	EPHA_MYCTU Epoxide hydrolase A OS=Mycobacterium tuberculosis (strain ATCC 25618 / H37Rv) GN=ephA PE=1 SV=Length=32
OsKitaake01g107800	EPHA_MYCTU Epoxide hydrolase A OS=Mycobacterium tuberculosis (strain ATCC 25618 / H37Rv) GN=ephA PE=1 SV=Length=32
OsKitaake01g107808	A0A0E0C048_9ORYZ Uncharacterized protein OS=Oryza meridionalis PE=4 SV=Length=26
OsKitaake01g107816	A0A0E0C048_9ORYZ Uncharacterized protein OS=Oryza meridionalis PE=4 SV=Length=26
OsKitaake01g108100	A0A0E0C048_9ORYZ Uncharacterized protein OS=Oryza meridionalis PE=4 SV=Length=26
OsKitaake01g108200	Q9S844_ORYSJ Uncharacterized protein OS=Oryza sativa subsp. japonica GN=P0705D01.31 PE=4 SV=Length=18
OsKitaake01g108400	A0A0E0C050_9ORYZ Uncharacterized protein OS=Oryza meridionalis PE=4 SV=Length=39
OsKitaake01g108408	A0A0E0C048_9ORYZ Uncharacterized protein OS=Oryza meridionalis PE=4 SV=Length=26
OsKitaake01g108416	A0A0E0C048_9ORYZ Uncharacterized protein OS=Oryza meridionalis PE=4 SV=Length=26
OsKitaake01g108700	A0A0E0GIL3_ORYNI Uncharacterized protein OS=Oryza nivara PE=4 SV=Length=77
OsKitaake01g108800	RGA3_SOLBU Putative disease resistance protein RGA3 OS=Solanum bulbocastanum GN=RGA3 PE=2 SV=Length=99
OsKitaake01g108900	DYL1_CHLRE Dynein 8 kDa light chain, flagellar outer arm OS=Chlamydomonas reinhardtii PE=1 SV=Length=9
OsKitaake01g109000	SAG21_ARATH Protein SENESCENCE-ASSOCIATED GENE 21, mitochondrial OS=Arabidopsis thaliana GN=SAG21 PE=2 SV=Length=9
OsKitaake01g109100	RL18_BACVZ 50S ribosomal protein L18 OS=Bacillus velezensis (strain DSM 23117 / BGSC 10A6 / FZB42) GN=rplR PE=3SV=Length=12
OsKitaake01g109200	C3H4_ORYSJ Zinc finger CCCH domain-containing protein 4 OS=Oryza sativa subsp. japonica GN=Os01g0256800 PE=2 SV=Length=100
OsKitaake01g109300	LSM4_ORYSJ Probable U6 snRNA-associated Sm-like protein LSm4 OS=Oryza sativa subsp. japonica GN=Os01g0256900 PE=2SV=Length=14
OsKitaake01g109308	RLF33_ARATH Protein RALF-like 33 OS=Arabidopsis thaliana GN=RALFL33 PE=2 SV=Length=11
OsKitaake01g109400	FLP1_ORYSJ Flowering-promoting factor 1-like protein 1 OS=Oryza sativa subsp. japonica GN=RAA1 PE=1 SV=Length=10
OsKitaake01g109500	C3H5_ORYSJ Zinc finger CCCH domain-containing protein 5 OS=Oryza sativa subsp. japonica GN=Os01g0257400 PE=2 SV=Length=46
OsKitaake01g109700	A0A0D9YSM3_9ORYZ Uncharacterized protein OS=Oryza glumipatula PE=4 SV=Length=7
OsKitaake01g109900	E3W9Z9_9ORYZ Uncharacterized protein OS=Oryza glumipatula GN=DPL1 PE=4 SV=Length=9
OsKitaake01g110000	C3H6_ORYSJ Zinc finger CCCH domain-containing protein 6 OS=Oryza sativa subsp. japonica GN=Os01g0258700 PE=2 SV=Length=47
OsKitaake01g110100	PBL27_ARATH Serine/threonine-protein kinase PBL27 OS=Arabidopsis thaliana GN=PBL27 PE=1 SV=Length=51
OsKitaake01g110200	RUK_ARATH Serine/threonine-protein kinase RUNKEL OS=Arabidopsis thaliana GN=RUK PE=1 SV=Length=136
OsKitaake01g110300	FAD1_SCHPO Probable FAD synthase OS=Schizosaccharomyces pombe (strain 972 / ATCC 24843) GN=SPCC1235.04c PE=3 SV=Length=26
OsKitaake01g110400	A0A0E0MU69_ORYRU Uncharacterized protein OS=Oryza rufipogon PE=4 SV=Length=40
OsKitaake01g110500	MDA2_ARATH Mediator-associated protein 2 OS=Arabidopsis thaliana GN=At5g64680 PE=1 SV=Length=21
OsKitaake01g110600	Hypothetical protein
OsKitaake01g110700	PP433_ARATH Pentatricopeptide repeat-containing protein At5g56310 OS=Arabidopsis thaliana GN=PCMP-E13 PE=2 SV=Length=53
OsKitaake01g110800	KN14B_ORYSJ Kinesin-like protein KIN-14B OS=Oryza sativa subsp. japonica GN=KIN14B PE=3 SV=Length=83
OsKitaake01g110900	A0A0E0MU75_ORYRU Uncharacterized protein OS=Oryza rufipogon PE=4 SV=Length=9
OsKitaake01g111000	A0A0E0MU76_ORYRU Uncharacterized protein OS=Oryza rufipogon PE=4 SV=Length=28
OsKitaake01g111100	RGA1_SOLBU Putative disease resistance protein RGA1 OS=Solanum bulbocastanum GN=RGA1 PE=2 SV=Length=97
OsKitaake01g111200	PUR_ARATH Transcription factor Pur-alpha 1 OS=Arabidopsis thaliana GN=PURA1 PE=1 SV=Length=29
OsKitaake01g111300	CIF1_ARATH Protein CASPARIAN STRIP INTEGRITY FACTOR 1 OS=Arabidopsis thaliana GN=CIF1 PE=1 SV=Length=8
OsKitaake01g111400	A0A0E0JGN2_ORYPU Uncharacterized protein OS=Oryza punctata PE=4 SV=Length=55
OsKitaake01g111500	Hypothetical protein
OsKitaake01g111600	I1NM26_ORYGL Uncharacterized protein OS=Oryza glaberrima PE=4 SV=Length=43
OsKitaake01g111700	NAC74_ORYSJ NAC domain-containing protein 74 OS=Oryza sativa subsp. japonica GN=NAC74 PE=2 SV=Length=48
OsKitaake01g111800	YEEZ_ECOLI Protein YeeZ OS=Escherichia coli (strain K12) GN=yeeZ PE=1 SV=Length=27
OsKitaake01g111808	FACT_ARATH Fatty alcohol:caffeoyl-CoA acyltransferase OS=Arabidopsis thaliana GN=FACT PE=2 SV=Length=42
OsKitaake01g112000	Q5NBC1_ORYSJ Putative uncharacterized protein P0469E09.19 OS=Oryza sativa subsp. japonica GN=P0469E09.19 PE=4 SV=Length=18
OsKitaake01g112008	FACT_ARATH Fatty alcohol:caffeoyl-CoA acyltransferase OS=Arabidopsis thaliana GN=FACT PE=2 SV=Length=42
OsKitaake01g112200	Q6AUA8_ORYSJ Uncharacterized protein OS=Oryza sativa subsp. japonica GN=P0017D10.13 PE=4 SV=Length=95
OsKitaake01g112300	Q5NBC1_ORYSJ Putative uncharacterized protein P0469E09.19 OS=Oryza sativa subsp. japonica GN=P0469E09.19 PE=4 SV=Length=18
OsKitaake01g112700	PUB4_ARATH U-box domain-containing protein 4 OS=Arabidopsis thaliana GN=PUB4 PE=1 SV=Length=82
OsKitaake01g112708	Q75IJ4_ORYSJ Putative RIRE2 protein OS=Oryza sativa subsp. japonica GN=B1130G10.8 PE=4 SV=Length=72
OsKitaake01g112716	A0A0D9Y2C1_9ORYZ Uncharacterized protein OS=Oryza glumipatula PE=4 SV=Length=7
OsKitaake01g112800	NIP41_ORYSJ Aquaporin NIP4-1 OS=Oryza sativa subsp. japonica GN=NIP4-1 PE=2 SV=Length=28
OsKitaake01g112900	B9EYV6_ORYSJ Uncharacterized protein OS=Oryza sativa subsp. japonica GN=OsJ_00100 PE=4 SV=Length=36
OsKitaake01g113000	A0A0E0MQI5_ORYRU Uncharacterized protein OS=Oryza rufipogon PE=4 SV=Length=37
OsKitaake01g113100	A0A0E0MQI4_ORYRU Uncharacterized protein OS=Oryza rufipogon PE=4 SV=Length=20
OsKitaake01g113200	A0A0D9Y2B4_9ORYZ Uncharacterized protein OS=Oryza glumipatula PE=4 SV=Length=17
OsKitaake01g113300	Hypothetical protein
OsKitaake01g113400	A0A0E0MQI0_ORYRU Uncharacterized protein OS=Oryza rufipogon PE=4 SV=Length=17
OsKitaake01g113408	Hypothetical protein
OsKitaake01g113500	MFT2_ORYSJ Protein MOTHER of FT and TFL1 homolog 2 OS=Oryza sativa subsp. japonica GN=MFT2 PE=2 SV=Length=17
OsKitaake01g113600	BH083_ARATH Transcription factor bHLH83 OS=Arabidopsis thaliana GN=BHLH83 PE=2 SV=Length=29
OsKitaake01g113700	TRAC9_MAIZE Putative AC9 transposase OS=Zea mays PE=4 SV=Length=83
OsKitaake01g113800	A0A0E0MQH7_ORYRU Uncharacterized protein OS=Oryza rufipogon PE=4 SV=Length=18
OsKitaake01g113900	DCP5_ARATH Protein decapping 5 OS=Arabidopsis thaliana GN=DCP5 PE=1 SV=Length=61
OsKitaake01g114000	CP26B_ARATH Peptidyl-prolyl cis-trans isomerase CYP26-2, chloroplastic OS=Arabidopsis thaliana GN=CYP26-2 PE=2SV=Length=31
OsKitaake01g114100	PMEI_ACTDE Pectinesterase inhibitor OS=Actinidia deliciosa GN=PMEI PE=1 SV=Length=18
OsKitaake01g114200	PII2_ARATH Piriformospora indica-insensitive protein 2 OS=Arabidopsis thaliana GN=PII-2 PE=2 SV=Length=42
OsKitaake01g114300	CAPP4_ARATH Phosphoenolpyruvate carboxylase 4 OS=Arabidopsis thaliana GN=PPC4 PE=2 SV=Length=103
OsKitaake01g114400	PERK8_ARATH Proline-rich receptor-like protein kinase PERK8 OS=Arabidopsis thaliana GN=PERK8 PE=1 SV=Length=68
OsKitaake01g114500	THIC2_ARATH Probable acetyl-CoA acetyltransferase, cytosolic 2 OS=Arabidopsis thaliana GN=At5g47720 PE=2 SV=Length=41
OsKitaake01g114600	B7F2I8_ORYSJ cDNA clone:002-138-H09, full insert sequence OS=Oryza sativa subsp. japonica PE=2 SV=Length=25
OsKitaake01g114700	PHO11_ORYSJ Phosphate transporter PHO1-1 OS=Oryza sativa subsp. japonica GN=PHO1-1 PE=2 SV=Length=79
OsKitaake01g114800	Q657S6_ORYSJ Uncharacterized protein OS=Oryza sativa subsp. japonica GN=P0439B06.3 PE=4 SV=Length=11
OsKitaake01g114900	Q657S7_ORYSJ Uncharacterized protein OS=Oryza sativa subsp. japonica GN=P0439B06.1 PE=4 SV=Length=24
OsKitaake01g115000	Hypothetical protein
OsKitaake01g115100	A0A0E0MQG3_ORYRU Uncharacterized protein OS=Oryza rufipogon PE=4 SV=Length=13
OsKitaake01g115108	A0A151SD37_CAJCA Uncharacterized protein OS=Cajanus cajan GN=KK1_025490 PE=4 SV=Length=5
OsKitaake01g115200	SNL3_ARATH Paired amphipathic helix protein Sin3-like 3 OS=Arabidopsis thaliana GN=SNL3 PE=1 SV=Length=133
OsKitaake01g115300	A0A0E0MQF9_ORYRU Uncharacterized protein OS=Oryza rufipogon PE=4 SV=Length=22
OsKitaake01g115400	A2WJT4_ORYSI Putative uncharacterized protein OS=Oryza sativa subsp. indica GN=OsI_00084 PE=4 SV=Length=23
OsKitaake01g115500	A0A0D9Y286_9ORYZ Uncharacterized protein OS=Oryza glumipatula PE=4 SV=Length=27
OsKitaake01g115600	SAMH1_DICDI Deoxynucleoside triphosphate triphosphohydrolase SAMHD1 homolog OS=Dictyostelium discoideum GN=DDB_G0272484PE=3 SV=Length=51
OsKitaake01g115700	A2ZNE4_ORYSJ Uncharacterized protein OS=Oryza sativa subsp. japonica GN=OsJ_00073 PE=4 SV=Length=51
OsKitaake01g115800	Q658B0_ORYSJ Os01g0108700 protein OS=Oryza sativa subsp. japonica GN=Os01g0108700 PE=2 SV=Length=15
OsKitaake01g115900	BH168_ARATH Transcription factor bHLH168 OS=Arabidopsis thaliana GN=BHLH168 PE=3 SV=Length=17
OsKitaake01g116000	TM136_HUMAN Transmembrane protein 136 OS=Homo sapiens GN=TMEM136 PE=2 SV=Length=24
OsKitaake01g116100	MSHA_KRIFD D-inositol 3-phosphate glycosyltransferase OS=Kribbella flavida (strain DSM 17836 / JCM 10339 / NBRC14399) GN=mshA PE=3 SV=Length=42
OsKitaake01g116200	B8AC60_ORYSI Putative uncharacterized protein OS=Oryza sativa subsp. indica GN=OsI_01274 PE=4 SV=Length=41
OsKitaake01g116300	A0A0E0MU96_ORYRU Uncharacterized protein OS=Oryza rufipogon PE=4 SV=Length=24
OsKitaake01g116400	PER9_ARATH Peroxidase 9 OS=Arabidopsis thaliana GN=PER9 PE=1 SV=Length=34
OsKitaake01g116500	PER72_ARATH Peroxidase 72 OS=Arabidopsis thaliana GN=PER72 PE=1 SV=Length=33
OsKitaake01g116600	PP434_ARATH Pentatricopeptide repeat-containing protein At5g57250, mitochondrial OS=Arabidopsis thaliana GN=At5g57250PE=2 SV=Length=97
OsKitaake01g116700	MED27_ARATH Mediator of RNA polymerase II transcription subunit 27 OS=Arabidopsis thaliana GN=MED27 PE=1 SV=Length=40
OsKitaake01g116800	STA1_ARATH Protein STABILIZED1 OS=Arabidopsis thaliana GN=STA1 PE=1 SV=Length=102
OsKitaake01g116900	CDF2_ARATH Cyclic dof factor 2 OS=Arabidopsis thaliana GN=CDF2 PE=1 SV=Length=45
OsKitaake01g117100	B8AC66_ORYSI Putative uncharacterized protein OS=Oryza sativa subsp. indica GN=OsI_01284 PE=4 SV=Length=8
OsKitaake01g117300	A2WN59_ORYSI Putative uncharacterized protein OS=Oryza sativa subsp. indica GN=OsI_01288 PE=4 SV=Length=10
OsKitaake01g117400	I1NM42_ORYGL Uncharacterized protein OS=Oryza glaberrima PE=4 SV=Length=13
OsKitaake01g117500	PKS4_ARATH Protein PHYTOCHROME KINASE SUBSTRATE 4 OS=Arabidopsis thaliana GN=PKS4 PE=1 SV=Length=40
OsKitaake01g117600	RSC5_DICDI Random slug protein 5 OS=Dictyostelium discoideum GN=rsc5 PE=2 SV=Length=36
OsKitaake01g117700	SPF27_ARATH Pre-mRNA-splicing factor SPF27 homolog OS=Arabidopsis thaliana GN=MOS4 PE=1 SV=Length=25
OsKitaake01g117800	CHLP_ARATH Geranylgeranyl diphosphate reductase, chloroplastic OS=Arabidopsis thaliana GN=CHLP PE=1 SV=Length=46
OsKitaake01g117900	ARF2_ORYSJ ADP-ribosylation factor 2 OS=Oryza sativa subsp. japonica GN=ARF PE=2 SV=Length=18
OsKitaake01g118000	EAAC_ARATH Probable envelope ADP,ATP carrier protein, chloroplastic OS=Arabidopsis thaliana GN=EAAC PE=2 SV=Length=38
OsKitaake01g118100	B7ESK5_ORYSJ cDNA clone:J013127H23, full insert sequence OS=Oryza sativa subsp. japonica PE=2 SV=Length=12
OsKitaake01g118133	A0A0P0V1I0_ORYSJ Os01g0265400 protein OS=Oryza sativa subsp. japonica GN=Os01g0265400 PE=4 SV=Length=10
OsKitaake01g118166	A0A0E0MUB8_ORYRU Uncharacterized protein OS=Oryza rufipogon PE=4 SV=Length=26
OsKitaake01g118200	B9EV40_ORYSJ Uncharacterized protein OS=Oryza sativa subsp. japonica GN=OsJ_01213 PE=4 SV=Length=16
OsKitaake01g118300	A0A0D9Y6H4_9ORYZ Uncharacterized protein OS=Oryza glumipatula PE=4 SV=Length=24
OsKitaake01g118400	UBA2B_ARATH UBP1-associated protein 2B OS=Arabidopsis thaliana GN=UBA2B PE=2 SV=Length=45
OsKitaake01g118500	TSNAX_MOUSE Translin-associated protein X OS=Mus musculus GN=Tsnax PE=1 SV=Length=29
OsKitaake01g118600	LRP1A_ARATH La-related protein 1A OS=Arabidopsis thaliana GN=LARP1A PE=1 SV=Length=82
OsKitaake01g118700	RHA2B_ARATH E3 ubiquitin-protein ligase RHA2B OS=Arabidopsis thaliana GN=RHA2B PE=1 SV=Length=14
OsKitaake01g118800	A0A0P0V1D4_ORYSJ Os01g0266200 protein OS=Oryza sativa subsp. japonica GN=Os01g0266200 PE=4 SV=Length=17
OsKitaake01g118900	Hypothetical protein
OsKitaake01g119000	A2WN82_ORYSI Putative uncharacterized protein OS=Oryza sativa subsp. indica GN=OsI_01308 PE=4 SV=Length=8
OsKitaake01g119100	Y283_BACHD Uncharacterized isomerase BH0283 OS=Bacillus halodurans (strain ATCC BAA-125 / DSM 18197 / FERM 7344/ JCM 9153 / C-125) GN=BH0283 PE=3 SV=Length=26
OsKitaake01g119200	PRX2F_ORYSJ Peroxiredoxin-2F, mitochondrial OS=Oryza sativa subsp. japonica GN=PRXIIF PE=2 SV=Length=19
OsKitaake01g119300	YPQ1_YEAST Probable vacuolar amino acid transporter YPQ1 OS=Saccharomyces cerevisiae (strain ATCC 204508 / S288c)GN=YPQ1 PE=1 SV=Length=30
OsKitaake01g119400	METL1_ARATH Methyltransferase-like protein 1 OS=Arabidopsis thaliana GN=EMB1691 PE=2 SV=Length=77
OsKitaake01g119500	PSDE_ARATH 26S proteasome non-ATPase regulatory subunit 14 homolog OS=Arabidopsis thaliana GN=RPN11 PE=1 SV=Length=30
OsKitaake01g119600	SPZ12_ORYSJ Putative serpin-Z12 OS=Oryza sativa subsp. japonica GN=Os01g0267300 PE=3 SV=Length=42
OsKitaake01g119700	CNR5_MAIZE Cell number regulator 5 OS=Zea mays GN=CNR5 PE=2 SV=Length=18
OsKitaake01g119800	SUN1_ARATH Protein SAD1/UNC-84 domain protein 1 OS=Arabidopsis thaliana GN=SUN1 PE=1 SV=Length=47
OsKitaake01g119900	CCR12_ARATH Serine/threonine-protein kinase-like protein At1g28390 OS=Arabidopsis thaliana GN=At1g28390 PE=2 SV=Length=47
OsKitaake01g120000	CALM_HORVU Calmodulin OS=Hordeum vulgare GN=CAM PE=2 SV=Length=14
OsKitaake01g120100	PTR36_ARATH Probable peptide/nitrate transporter At3g43790 OS=Arabidopsis thaliana GN=ZIFL2 PE=2 SV=Length=48
OsKitaake01g120200	GYRB_ORYSJ DNA gyrase subunit B, chloroplastic/mitochondrial OS=Oryza sativa subsp. japonica GN=GYRB PE=2 SV=Length=72
OsKitaake01g120300	SQASE_ECOLI Sulfoquinovosidase OS=Escherichia coli (strain K12) GN=yihQ PE=1 SV=Length=67
OsKitaake01g120400	MIZ1_ARATH Protein MIZU-KUSSEI 1 OS=Arabidopsis thaliana GN=MIZ1 PE=1 SV=Length=29
OsKitaake01g120600	RBL20_ARATH Rhomboid-like protein 20 OS=Arabidopsis thaliana GN=RBL20 PE=2 SV=Length=29
OsKitaake01g120700	Q5NBI9_ORYSJ Os01g0268900 protein OS=Oryza sativa subsp. japonica GN=Os01g0268900 PE=4 SV=Length=28
OsKitaake01g120800	HMGCL_ARATH Hydroxymethylglutaryl-CoA lyase, mitochondrial OS=Arabidopsis thaliana GN=HMGCL PE=1 SV=Length=46
OsKitaake01g120900	REP_ARATH Rab escort protein 1 OS=Arabidopsis thaliana GN=REP PE=1 SV=Length=56
OsKitaake01g121000	RPM1_ARATH Disease resistance protein RPM1 OS=Arabidopsis thaliana GN=RPM1 PE=1 SV=Length=92
OsKitaake01g121200	RPM1_ARATH Disease resistance protein RPM1 OS=Arabidopsis thaliana GN=RPM1 PE=1 SV=Length=92
OsKitaake01g121300	RPM1_ARATH Disease resistance protein RPM1 OS=Arabidopsis thaliana GN=RPM1 PE=1 SV=Length=92
OsKitaake01g121350	Hypothetical protein
OsKitaake01g121400	ARP6_ORYSJ Actin-related protein 6 OS=Oryza sativa subsp. japonica GN=ARP6 PE=2 SV=Length=42
OsKitaake01g121450	A0A0P0V1A5_ORYSJ Os01g0270000 protein OS=Oryza sativa subsp. japonica GN=Os01g0270000 PE=4 SV=Length=12
OsKitaake01g121500	CYT12_ORYSJ Cysteine proteinase inhibitor 12 OS=Oryza sativa subsp. japonica GN=Os01g0270100 PE=2 SV=Length=25
OsKitaake01g121600	PER24_ARATH Peroxidase 24 OS=Arabidopsis thaliana GN=PER24 PE=2 SV=Length=35
OsKitaake01g121700	P4KG1_ARATH Phosphatidylinositol 4-kinase gamma 1 OS=Arabidopsis thaliana GN=PI4KG1 PE=2 SV=Length=56
OsKitaake01g121800	A0A0E0MUH3_ORYRU Uncharacterized protein OS=Oryza rufipogon PE=4 SV=Length=23
OsKitaake01g121900	SYEC_ARATH Glutamate--tRNA ligase, cytoplasmic OS=Arabidopsis thaliana GN=At5g26710 PE=1 SV=Length=71
OsKitaake01g122000	CLPR4_ARATH ATP-dependent Clp protease proteolytic subunit-related protein 4, chloroplastic OS=Arabidopsis thalianaGN=CLPR4 PE=1 SV=Length=30
OsKitaake01g122100	UBA3_ARATH NEDD8-activating enzyme E1 catalytic subunit OS=Arabidopsis thaliana GN=ECR1 PE=1 SV=Length=45
OsKitaake01g122200	A0A0D3EM89_9ORYZ Uncharacterized protein OS=Oryza barthii PE=4 SV=Length=8
OsKitaake01g122400	Q94LC2_ORYSJ Putative uncharacterized protein OSJNBa0026A15.19 OS=Oryza sativa subsp. japonica GN=OSJNBa0026A15.19PE=4 SV=Length=34
OsKitaake01g122450	Hypothetical protein
OsKitaake01g122500	HPAT3_ARATH Hydroxyproline O-arabinosyltransferase 3 OS=Arabidopsis thaliana GN=HPAT3 PE=1 SV=Length=35
OsKitaake01g122600	ENL1_ARATH Early nodulin-like protein 1 OS=Arabidopsis thaliana GN=At2g25060 PE=1 SV=Length=18
OsKitaake01g122700	A0A0E0H8U4_ORYNI Uncharacterized protein OS=Oryza nivara PE=4 SV=Length=43
OsKitaake01g122900	SEM11_ARATH Protein DELETION OF SUV3 SUPPRESSOR 1(I) OS=Arabidopsis thaliana GN=DSS1(I) PE=1 SV=Length=7
OsKitaake01g123000	UBC19_ARATH Ubiquitin-conjugating enzyme E2 19 OS=Arabidopsis thaliana GN=UBC19 PE=1 SV=Length=18
OsKitaake01g123033	A0A0P0V128_ORYSJ Os01g0273200 protein OS=Oryza sativa subsp. japonica GN=Os01g0273200 PE=4 SV=Length=30
OsKitaake01g123066	FRS5_ARATH Protein FAR1-RELATED SEQUENCE 5 OS=Arabidopsis thaliana GN=FRS5 PE=2 SV=Length=78
OsKitaake01g123100	BSDC1_DANRE BSD domain-containing protein 1 OS=Danio rerio GN=bsdc1 PE=1 SV=Length=41
OsKitaake01g123200	DNJC7_MOUSE DnaJ homolog subfamily C member 7 OS=Mus musculus GN=Dnajc7 PE=1 SV=Length=49
OsKitaake01g123300	YUC10_ARATH Probable indole-3-pyruvate monooxygenase YUCCA10 OS=Arabidopsis thaliana GN=YUC10 PE=2 SV=Length=38
OsKitaake01g123400	Q5N930_ORYSJ Putative uncharacterized protein P0679C12.41 OS=Oryza sativa subsp. japonica GN=P0679C12.41 PE=4 SV=Length=83
OsKitaake01g123500	YUC10_ARATH Probable indole-3-pyruvate monooxygenase YUCCA10 OS=Arabidopsis thaliana GN=YUC10 PE=2 SV=Length=38
OsKitaake01g123601	EXP11_ORYSJ Expansin-A11 OS=Oryza sativa subsp. japonica GN=EXPA11 PE=2 SV=Length=24
OsKitaake01g123700	MY105_ARATH Transcription factor MYB105 OS=Arabidopsis thaliana GN=MYB105 PE=2 SV=Length=33
OsKitaake01g123900	AGO15_ORYSJ Protein argonaute 15 OS=Oryza sativa subsp. japonica GN=AGO15 PE=2 SV=Length=88
OsKitaake01g124000	AGO4A_ORYSJ Protein argonaute 4A OS=Oryza sativa subsp. japonica GN=AGO4A PE=2 SV=Length=90
OsKitaake01g124100	A0A0E0MUK9_ORYRU Uncharacterized protein OS=Oryza rufipogon PE=4 SV=Length=101
OsKitaake01g124300	RL30_ORYSJ 60S ribosomal protein L30 OS=Oryza sativa subsp. japonica GN=RPL30 PE=3 SV=Length=11
OsKitaake01g124400	IDH5_ARATH Isocitrate dehydrogenase [NAD] catalytic subunit 5, mitochondrial OS=Arabidopsis thaliana GN=IDH5 PE=1SV=Length=37
OsKitaake01g124500	TO401_ARATH Mitochondrial import receptor subunit TOM40-1 OS=Arabidopsis thaliana GN=TOM40-1 PE=1 SV=Length=30
OsKitaake01g124600	ECP63_ARATH Late embryogenesis abundant protein ECP63 OS=Arabidopsis thaliana GN=ECP63 PE=2 SV=Length=44
OsKitaake01g124700	PSNA_ARATH Presenilin-like protein At1g08700 OS=Arabidopsis thaliana GN=At1g08700 PE=1 SV=Length=45
OsKitaake01g124800	HIS2_ARATH Histidine biosynthesis bifunctional protein hisIE, chloroplastic OS=Arabidopsis thaliana GN=HISN2 PE=1SV=Length=28
OsKitaake01g124900	SIRP1_ORYSJ E3 ubiquitin-protein ligase SIRP1 OS=Oryza sativa subsp. japonica GN=SIRP1 PE=1 SV=Length=32
OsKitaake01g125000	KPYC_TOBAC Pyruvate kinase, cytosolic isozyme OS=Nicotiana tabacum PE=2 SV=Length=50
OsKitaake01g125100	GLU2B_ORYSJ Glucosidase 2 subunit beta OS=Oryza sativa subsp. japonica GN=Os01g0276800 PE=2 SV=Length=61
OsKitaake01g125200	Q5NBP8_ORYSJ Os01g0276900 protein OS=Oryza sativa subsp. japonica GN=Os01g0276900 PE=2 SV=Length=12
OsKitaake01g125300	I1NM77_ORYGL Uncharacterized protein OS=Oryza glaberrima PE=4 SV=Length=12
OsKitaake01g125350	BAME1_ARATH Leucine-rich repeat receptor-like serine/threonine-protein kinase BAM1 OS=Arabidopsis thaliana GN=BAM1PE=1 SV=Length=100
OsKitaake01g125400	CDF2_ARATH Cyclic dof factor 2 OS=Arabidopsis thaliana GN=CDF2 PE=1 SV=Length=45
OsKitaake01g125500	ALA1_ARATH Phospholipid-transporting ATPase 1 OS=Arabidopsis thaliana GN=ALA1 PE=2 SV=Length=115
OsKitaake01g125600	Q5NBJ9_ORYSJ Os01g0277700 protein OS=Oryza sativa subsp. japonica GN=Os01g0277700 PE=2 SV=Length=24
OsKitaake01g125800	DNJ72_ARATH Chaperone protein dnaJ 72 OS=Arabidopsis thaliana GN=ATJ72 PE=2 SV=Length=18
OsKitaake01g125900	CAB25_ARATH Calmodulin-binding protein 25 OS=Arabidopsis thaliana GN=CAMBP25 PE=1 SV=Length=23
OsKitaake01g126100	Q5NBJ4_ORYSJ cDNA clone:J023098B17, full insert sequence OS=Oryza sativa subsp. japonica GN=P0025D05.14 PE=2 SV=Length=21
OsKitaake01g126200	XPO7_CHICK Exportin-7 OS=Gallus gallus GN=XPO7 PE=2 SV=Length=108
OsKitaake01g126300	DGP14_ARATH Putative protease Do-like 14 OS=Arabidopsis thaliana GN=DEGP14 PE=3 SV=Length=42
OsKitaake01g126401	Hypothetical protein
OsKitaake01g126500	PSRP5_PEA 50S ribosomal protein 5, chloroplastic OS=Pisum sativum GN=PSRP5 PE=2 SV=Length=14
OsKitaake01g126550	Hypothetical protein
OsKitaake01g126600	CRSP_ARATH CO(2)-response secreted protease OS=Arabidopsis thaliana GN=CRSP PE=2 SV=Length=76
OsKitaake01g126700	ZDH13_ARATH Probable protein S-acyltransferase 4 OS=Arabidopsis thaliana GN=PAT04 PE=2 SV=Length=47
OsKitaake01g126800	CRD1_HORVU Magnesium-protoporphyrin IX monomethyl ester [oxidative] cyclase, chloroplastic OS=Hordeum vulgare GN=CRD1PE=1 SV=Length=41
OsKitaake01g126900	CSN2_ARATH COP9 signalosome complex subunit 2 OS=Arabidopsis thaliana GN=CSN2 PE=1 SV=Length=43
OsKitaake01g127000	CALM3_ORYSJ Calmodulin-3 OS=Oryza sativa subsp. japonica GN=CAM3 PE=2 SV=Length=14
OsKitaake01g127100	PTR36_ARATH Probable peptide/nitrate transporter At3g43790 OS=Arabidopsis thaliana GN=ZIFL2 PE=2 SV=Length=48
OsKitaake01g127200	PHT41_ORYSJ Probable anion transporter 1, chloroplastic OS=Oryza sativa subsp. japonica GN=PHT4;1 PE=2 SV=Length=52
OsKitaake01g127300	LRR1_ORYSJ Leucine-rich repeat protein 1 OS=Oryza sativa subsp. japonica GN=LRR1 PE=1 SV=Length=21
OsKitaake01g127500	TGA23_ORYSJ Transcription factor TGA2.3 OS=Oryza sativa subsp. japonica GN=TGA2.3 PE=1 SV=Length=32
OsKitaake01g127600	ERI2_XENLA ERI1 exoribonuclease 2 OS=Xenopus laevis GN=eri2 PE=2 SV=Length=68
OsKitaake01g127700	Q7F7E1_ORYSJ OSJNBa0036E02.10 protein OS=Oryza sativa subsp. japonica GN=OSJNBa0036E02.10 PE=4 SV=Length=24
OsKitaake01g127800	PP135_ARATH Pentatricopeptide repeat-containing protein At1g80270, mitochondrial OS=Arabidopsis thaliana GN=At1g80270PE=2 SV=Length=59
OsKitaake01g127900	IF62_ARATH Eukaryotic translation initiation factor 6-2 OS=Arabidopsis thaliana GN=EIF6-2 PE=2 SV=Length=24
OsKitaake01g128000	FB118_ARATH F-box protein At2g26850 OS=Arabidopsis thaliana GN=At2g26850 PE=2 SV=Length=37
OsKitaake01g128100	Q5NAB4_ORYSJ Os01g0281100 protein OS=Oryza sativa subsp. japonica GN=Os01g0281100 PE=2 SV=Length=30
OsKitaake01g128200	CCB13_ORYSJ Cyclin-B1-3 OS=Oryza sativa subsp. japonica GN=CYCB1-3 PE=2 SV=Length=47
OsKitaake01g128300	A0A0E0MUR4_ORYRU Uncharacterized protein OS=Oryza rufipogon PE=4 SV=Length=24
OsKitaake01g128400	COPB2_ORYSJ Coatomer subunit beta-2 OS=Oryza sativa subsp. japonica GN=Os01g0281400 PE=3 SV=Length=95
OsKitaake01g128501	LAML_ARATH Lamin-like protein OS=Arabidopsis thaliana GN=At5g15350 PE=1 SV=Length=17
OsKitaake01g128600	CD123_NEMVE Cell division cycle protein 123 homolog OS=Nematostella vectensis GN=cdc123 PE=3 SV=Length=32
OsKitaake01g128700	MD26B_ARATH Probable mediator of RNA polymerase II transcription subunit 26b OS=Arabidopsis thaliana GN=MED26BPE=2 SV=Length=43
OsKitaake01g128800	TBB1_ORYSJ Tubulin beta-1 chain OS=Oryza sativa subsp. japonica GN=TUBB1 PE=2 SV=Length=44
OsKitaake01g128900	Q9ARZ1_ORYSJ OSJNBa0004B13.7 protein OS=Oryza sativa subsp. japonica GN=OSJNBa0004B13.7 PE=4 SV=Length=60
OsKitaake01g129000	GCA1_ARATH Gamma carbonic anhydrase 1, mitochondrial OS=Arabidopsis thaliana GN=GAMMACA1 PE=1 SV=Length=27
OsKitaake01g129100	SLAP1_CLOTH Cell surface glycoprotein 1 OS=Clostridium thermocellum (strain ATCC 27405 / DSM 1237 / NBRC 103400/ NCIMB 10682 / NRRL B-4536 / VPI 7372) GN=olpB PE=3 SV=Length=231
OsKitaake01g129200	A0A0E0MUS8_ORYRU Uncharacterized protein OS=Oryza rufipogon PE=4 SV=Length=11
OsKitaake01g129300	RBL14_ARATH Rhomboid-like protein 14, mitochondrial OS=Arabidopsis thaliana GN=RBL14 PE=2 SV=Length=33
OsKitaake01g129400	CCR1_ORYSJ Cinnamoyl-CoA reductase 1 OS=Oryza sativa subsp. japonica GN=CCR1 PE=1 SV=Length=33
OsKitaake01g129500	CCR1_ORYSJ Cinnamoyl-CoA reductase 1 OS=Oryza sativa subsp. japonica GN=CCR1 PE=1 SV=Length=33
OsKitaake01g129550	A0A0E0HBW5_ORYNI Uncharacterized protein OS=Oryza nivara PE=4 SV=Length=15
OsKitaake01g129600	I1NMA8_ORYGL Uncharacterized protein OS=Oryza glaberrima PE=4 SV=Length=10
OsKitaake01g129700	M2K4_ARATH Mitogen-activated protein kinase kinase 4 OS=Arabidopsis thaliana GN=MKK4 PE=1 SV=Length=36
OsKitaake01g129800	I1NMB0_ORYGL Uncharacterized protein OS=Oryza glaberrima PE=4 SV=Length=12
OsKitaake01g129900	GL11_ORYSJ Germin-like protein 1-1 OS=Oryza sativa subsp. japonica GN=GER4 PE=2 SV=Length=21
OsKitaake01g130000	A0A0P0V1X0_ORYSJ Os01g0284601 protein OS=Oryza sativa subsp. japonica GN=Os01g0284601 PE=4 SV=Length=8
OsKitaake01g130100	CP20C_ARATH Peptidyl-prolyl cis-trans isomerase CYP20-3, chloroplastic OS=Arabidopsis thaliana GN=CYP20-3 PE=1SV=Length=26
OsKitaake01g130200	A0A0E0MUU3_ORYRU Uncharacterized protein OS=Oryza rufipogon PE=4 SV=Length=29
OsKitaake01g130300	MYB61_ARATH Transcription factor MYB61 OS=Arabidopsis thaliana GN=MYB61 PE=2 SV=Length=36
OsKitaake01g130400	Hypothetical protein
OsKitaake01g130500	CHMP7_DANRE Charged multivesicular body protein 7 OS=Danio rerio GN=chmp7 PE=2 SV=Length=45
OsKitaake01g130600	Hypothetical protein
OsKitaake01g130700	APG_ORYSJ Transcription factor APG OS=Oryza sativa subsp. japonica GN=APG PE=1 SV=Length=50
OsKitaake01g130750	Hypothetical protein
OsKitaake01g130800	PPOC_ORYSJ Protoporphyrinogen oxidase, chloroplastic OS=Oryza sativa subsp. japonica GN=PPOX1 PE=2 SV=Length=53
OsKitaake01g130900	IAA4_ORYSJ Auxin-responsive protein IAA4 OS=Oryza sativa subsp. japonica GN=IAA4 PE=2 SV=Length=20
OsKitaake01g131100	RCI2B_ARATH Hydrophobic protein RCI2B OS=Arabidopsis thaliana GN=RCI2B PE=2 SV=Length=5
OsKitaake01g131150	Q2R8W2_ORYSJ Retrotransposon protein, putative, unclassified OS=Oryza sativa subsp. japonica GN=LOC_Os11g10810PE=4 SV=Length=33
OsKitaake01g131200	LTI6B_ORYSJ Hydrophobic protein LTI6B OS=Oryza sativa subsp. japonica GN=LTI6B PE=2 SV=Length=5
OsKitaake01g131300	CHI10_ORYSJ Chitinase 10 OS=Oryza sativa subsp. japonica GN=Cht10 PE=2 SV=Length=29
OsKitaake01g131400	Hypothetical protein
OsKitaake01g131500	PHE1_ARATH MADS-box transcription factor PHERES 1 OS=Arabidopsis thaliana GN=PHE1 PE=1 SV=Length=27
OsKitaake01g131600	Q5NB10_ORYSJ Uncharacterized protein OS=Oryza sativa subsp. japonica GN=P0469E05.1 PE=4 SV=Length=33
OsKitaake01g131700	AGL80_ARATH Agamous-like MADS-box protein AGL80 OS=Arabidopsis thaliana GN=AGL80 PE=1 SV=Length=32
OsKitaake01g131800	A0A0D3EMP9_9ORYZ Uncharacterized protein OS=Oryza barthii PE=4 SV=Length=8
OsKitaake01g131900	Q0JNI1_ORYSJ Os01g0288800 protein OS=Oryza sativa subsp. japonica GN=Os01g0288800 PE=2 SV=Length=9
OsKitaake01g132000	A0A0E0MUX3_ORYRU Uncharacterized protein OS=Oryza rufipogon PE=4 SV=Length=9
OsKitaake01g132100	WRK42_ARATH WRKY transcription factor 42 OS=Arabidopsis thaliana GN=WRKY42 PE=2 SV=Length=52
OsKitaake01g132150	Hypothetical protein
OsKitaake01g132200	ASPRX_ORYSJ Aspartic proteinase OS=Oryza sativa subsp. japonica GN=RAP PE=2 SV=Length=49
OsKitaake01g132300	LCYD1_ORYSJ Putative L-cysteine desulfhydrase 1 OS=Oryza sativa subsp. japonica GN=Os01g0290100 PE=2 SV=Length=48
OsKitaake01g132400	LCYD2_ORYSJ Putative L-cysteine desulfhydrase 2 OS=Oryza sativa subsp. japonica GN=Os01g0290600 PE=3 SV=Length=47
OsKitaake01g132501	Hypothetical protein
OsKitaake01g132600	AB21B_ARATH ABC transporter B family member 21 OS=Arabidopsis thaliana GN=ABCB21 PE=1 SV=Length=129
OsKitaake01g132800	G2XLF6_ORYGL Hypothetical_protein OS=Oryza glaberrima GN=Ogl12g0048O11_11 PE=4 SV=Length=21
OsKitaake01g132900	Q5JNT3_ORYSJ Putative uncharacterized protein P0706B05.16 OS=Oryza sativa subsp. japonica GN=P0706B05.16 PE=4 SV=Length=36
OsKitaake01g133000	AT4_ORYSJ Acyl transferase 4 OS=Oryza sativa subsp. japonica GN=AT4 PE=1 SV=Length=43
OsKitaake01g133200	CIPK1_ORYSJ CBL-interacting protein kinase 1 OS=Oryza sativa subsp. japonica GN=CIPK1 PE=2 SV=Length=46
OsKitaake01g133400	Q5JNS1_ORYSJ Os01g0292700 protein OS=Oryza sativa subsp. japonica GN=Os01g0292700 PE=4 SV=Length=26
OsKitaake01g133500	SPL1_ORYSJ Squamosa promoter-binding-like protein 1 OS=Oryza sativa subsp. japonica GN=SPL1 PE=2 SV=Length=86
OsKitaake01g133600	METK3_ORYSJ S-adenosylmethionine synthase 3 OS=Oryza sativa subsp. japonica GN=METK3 PE=2 SV=Length=39
OsKitaake01g133700	TIP2_ORYSJ Transcription factor TIP2 OS=Oryza sativa subsp. japonica GN=TIP2 PE=1 SV=Length=37
OsKitaake01g133800	RPD1_ARATH Protein ROOT PRIMORDIUM DEFECTIVE 1 OS=Arabidopsis thaliana GN=RPD1 PE=1 SV=Length=40
OsKitaake01g133900	PER5_VITVI Peroxidase 5 OS=Vitis vinifera GN=GSVIVT00037159001 PE=1 SV=Length=32
OsKitaake01g134000	PER39_ARATH Peroxidase 39 OS=Arabidopsis thaliana GN=PER39 PE=1 SV=Length=32
OsKitaake01g134100	A0A0P0V1U8_ORYSJ Os01g0293800 protein (Fragment) OS=Oryza sativa subsp. japonica GN=Os01g0293800 PE=4 SV=Length=14
OsKitaake01g134200	PER2_MAIZE Peroxidase 2 OS=Zea mays GN=PER2 PE=2 SV=1Length=33
OsKitaake01g134300	PER2_MAIZE Peroxidase 2 OS=Zea mays GN=PER2 PE=2 SV=1Length=33
OsKitaake01g134400	PER2_MAIZE Peroxidase 2 OS=Zea mays GN=PER2 PE=2 SV=1Length=33
OsKitaake01g134500	PER2_MAIZE Peroxidase 2 OS=Zea mays GN=PER2 PE=2 SV=1Length=33
OsKitaake01g134601	ULP1B_ARATH Putative ubiquitin-like-specific protease 1B OS=Arabidopsis thaliana GN=ULP1B PE=5 SV=Length=34
OsKitaake01g134700	FRS5_ARATH Protein FAR1-RELATED SEQUENCE 5 OS=Arabidopsis thaliana GN=FRS5 PE=2 SV=Length=78
OsKitaake01g134800	A0A0E0MV11_ORYRU Uncharacterized protein OS=Oryza rufipogon PE=4 SV=Length=31
OsKitaake01g134900	P2C02_ORYSJ Probable protein phosphatase 2C 2 OS=Oryza sativa subsp. japonica GN=Os01g0295700 PE=2 SV=Length=38
OsKitaake01g135000	OSGP2_ARATH Probable tRNA N6-adenosine threonylcarbamoyltransferase, mitochondrial OS=Arabidopsis thaliana GN=GCP1PE=2 SV=Length=48
OsKitaake01g135200	MIK2_ARATH MDIS1-interacting receptor like kinase 2 OS=Arabidopsis thaliana GN=MIK2 PE=1 SV=Length=104
OsKitaake01g135400	KSG1_ARATH Shaggy-related protein kinase alpha OS=Arabidopsis thaliana GN=ASK1 PE=1 SV=Length=40
OsKitaake01g135500	PGLR4_ARATH Polygalacturonase At1g48100 OS=Arabidopsis thaliana GN=At1g48100 PE=2 SV=Length=47
OsKitaake01g135600	BXL4_ARATH Beta-D-xylosidase 4 OS=Arabidopsis thaliana GN=BXL4 PE=1 SV=Length=78
OsKitaake01g135700	A0A0E0EL62_9ORYZ Uncharacterized protein OS=Oryza meridionalis PE=4 SV=Length=28
OsKitaake01g135800	WTR2_ARATH WAT1-related protein At1g09380 OS=Arabidopsis thaliana GN=At1g09380 PE=2 SV=Length=37
OsKitaake01g135900	ASD_ARATH AAA-ATPase ASD, mitochondrial OS=Arabidopsis thaliana GN=AATP1 PE=1 SV=Length=51
OsKitaake01g136000	A0A0E0MV34_ORYRU Uncharacterized protein OS=Oryza rufipogon PE=4 SV=Length=42
OsKitaake01g136100	WTR2_ARATH WAT1-related protein At1g09380 OS=Arabidopsis thaliana GN=At1g09380 PE=2 SV=Length=37
OsKitaake01g136200	A0A0P0V1B0_ORYSJ Os01g0298301 protein (Fragment) OS=Oryza sativa subsp. japonica GN=Os01g0298301 PE=4 SV=Length=25
OsKitaake01g136300	MYB2_ORYSJ Transcription factor MYB2 OS=Oryza sativa subsp. japonica GN=MYB2 PE=2 SV=Length=32
OsKitaake01g136400	PPA1_SOLLC Acid phosphatase 1 OS=Solanum lycopersicum GN=APS1 PE=2 SV=Length=25
OsKitaake01g136500	Hypothetical protein
OsKitaake01g136600	Q5JNP9_ORYSJ Putative uncharacterized protein P0487H02.20 OS=Oryza sativa subsp. japonica GN=P0487H02.20 PE=4 SV=Length=25
OsKitaake01g136700	PPR83_ARATH Putative pentatricopeptide repeat-containing protein At1g56570 OS=Arabidopsis thaliana GN=PCMP-E64PE=3 SV=Length=61
OsKitaake01g136800	GPAT3_ARATH Probable glycerol-3-phosphate acyltransferase 3 OS=Arabidopsis thaliana GN=GPAT3 PE=2 SV=Length=52
OsKitaake01g136900	A0A0D3EMW7_9ORYZ Uncharacterized protein OS=Oryza barthii PE=4 SV=Length=10
OsKitaake01g137000	I1NMG6_ORYGL Uncharacterized protein OS=Oryza glaberrima PE=4 SV=Length=23
OsKitaake01g137200	WEX_ARATH Werner Syndrome-like exonuclease OS=Arabidopsis thaliana GN=WEX PE=1 SV=Length=28
OsKitaake01g137300	WEX_ARATH Werner Syndrome-like exonuclease OS=Arabidopsis thaliana GN=WEX PE=1 SV=Length=28
OsKitaake01g137400	PME29_ARATH Probable pectinesterase 29 OS=Arabidopsis thaliana GN=PME29 PE=2 SV=Length=33
OsKitaake01g137500	ACLB1_ORYSJ ATP-citrate synthase beta chain protein 1 OS=Oryza sativa subsp. japonica GN=ACLB-1 PE=2 SV=Length=60
OsKitaake01g137600	NOMO1_MOUSE Nodal modulator 1 OS=Mus musculus GN=Nomo1 PE=1 SV=Length=121
OsKitaake01g137700	RABEK_BOVIN Rab9 effector protein with kelch motifs OS=Bos taurus GN=RABEPK PE=2 SV=Length=37
OsKitaake01g137800	PP300_ARATH Pentatricopeptide repeat-containing protein At4g01990, mitochondrial OS=Arabidopsis thaliana GN=At4g01990PE=2 SV=Length=50
OsKitaake01g137901	A0A0E0MV56_ORYRU Uncharacterized protein OS=Oryza rufipogon PE=4 SV=Length=10
OsKitaake01g138000	Q0JNE2_ORYSJ Os01g0301300 protein OS=Oryza sativa subsp. japonica GN=Os01g0301300 PE=4 SV=Length=13
OsKitaake01g138100	PPR4_ARATH Pentatricopeptide repeat-containing protein At1g02370, mitochondrial OS=Arabidopsis thaliana GN=At1g02370PE=2 SV=Length=53
OsKitaake01g138200	PPR4_ARATH Pentatricopeptide repeat-containing protein At1g02370, mitochondrial OS=Arabidopsis thaliana GN=At1g02370PE=2 SV=Length=53
OsKitaake01g138300	Y3720_ARATH UPF0481 protein At3g47200 OS=Arabidopsis thaliana GN=At3g47200 PE=2 SV=Length=47
OsKitaake01g138333	A0A0P0V1W6_ORYSJ Os01g0302000 protein (Fragment) OS=Oryza sativa subsp. japonica GN=Os01g0302000 PE=4 SV=Length=5
OsKitaake01g138366	Q657I4_ORYSJ Putative uncharacterized protein B1146F03.3 OS=Oryza sativa subsp. japonica GN=B1146F03.3 PE=4 SV=Length=10
OsKitaake01g138400	B7ER10_ORYSJ Os01g0302100 protein OS=Oryza sativa subsp. japonica GN=Os01g0302100 PE=2 SV=Length=15
OsKitaake01g138500	A0A0D9Y7A0_9ORYZ Uncharacterized protein OS=Oryza glumipatula PE=4 SV=Length=20
OsKitaake01g138600	B8A6Q2_ORYSI Putative uncharacterized protein OS=Oryza sativa subsp. indica GN=OsI_01552 PE=4 SV=Length=23
OsKitaake01g138700	KNOS1_ORYSJ Homeobox protein knotted-1-like 1 OS=Oryza sativa subsp. japonica GN=OSH6 PE=2 SV=Length=30
OsKitaake01g138800	Hypothetical protein
OsKitaake01g138900	CP122_ARATH Calvin cycle protein CP12-2, chloroplastic OS=Arabidopsis thaliana GN=CP12-2 PE=1 SV=Length=13
OsKitaake01g139000	CHIE_BETVU Acidic endochitinase SE2 OS=Beta vulgaris GN=SE2 PE=1 SV=Length=29
OsKitaake01g139100	F91A1_MOUSE Protein FAM91A1 OS=Mus musculus GN=Fam91a1 PE=1 SV=Length=83
OsKitaake01g139200	OP162_ARATH Outer envelope pore protein 16-2, chloroplastic OS=Arabidopsis thaliana GN=OEP162 PE=2 SV=Length=17
OsKitaake01g139300	MARH9_MOUSE E3 ubiquitin-protein ligase MARCH9 OS=Mus musculus GN=March9 PE=2 SV=Length=34
OsKitaake01g139400	USPAL_ARATH Universal stress protein A-like protein OS=Arabidopsis thaliana GN=At3g01520 PE=1 SV=Length=17
OsKitaake01g139500	RL291_ARATH 60S ribosomal protein L29-1 OS=Arabidopsis thaliana GN=RPL29A PE=1 SV=Length=6
OsKitaake01g139600	CCC2_ORYSJ Cation-chloride cotransporter 2 OS=Oryza sativa subsp. japonica GN=CCC2 PE=2 SV=Length=99
OsKitaake01g139700	A0A0E0MV88_ORYRU Uncharacterized protein OS=Oryza rufipogon PE=4 SV=Length=60
OsKitaake01g139800	A0A0D9Y7C3_9ORYZ Uncharacterized protein OS=Oryza glumipatula PE=4 SV=Length=16
OsKitaake01g139900	B8A6R2_ORYSI Putative uncharacterized protein OS=Oryza sativa subsp. indica GN=OsI_01568 PE=3 SV=Length=10
OsKitaake01g140000	MYBP_MAIZE Myb-related protein P OS=Zea mays GN=P PE=2 SV=Length=39
OsKitaake01g140100	IF4B1_ARATH Eukaryotic translation initiation factor 4B1 OS=Arabidopsis thaliana GN=EIF4B1 PE=1 SV=Length=53
OsKitaake01g140200	A0A0E0MV97_ORYRU Uncharacterized protein OS=Oryza rufipogon PE=4 SV=Length=8
OsKitaake01g140300	DOGL4_ARATH Protein DOG1-like 4 OS=Arabidopsis thaliana GN=DOGL4 PE=2 SV=Length=23
OsKitaake01g140400	A0A0E0MVA0_ORYRU Uncharacterized protein OS=Oryza rufipogon PE=4 SV=Length=11
OsKitaake01g140500	Y4920_ARATH Uncharacterized protein At4g37920, chloroplastic OS=Arabidopsis thaliana GN=At4g37920 PE=1 SV=Length=42
OsKitaake01g140600	A0A0E0MVA3_ORYRU Uncharacterized protein OS=Oryza rufipogon PE=4 SV=Length=35
OsKitaake01g140700	HKT8_ORYSJ Cation transporter HKT8 OS=Oryza sativa subsp. japonica GN=HKT8 PE=3 SV=Length=55
OsKitaake01g140800	LPCT1_ARATH Lysophospholipid acyltransferase LPEAT1 OS=Arabidopsis thaliana GN=LPEAT1 PE=1 SV=Length=39
OsKitaake01g140900	Y8948_DICDI Putative methyltransferase DDB_G0268948 OS=Dictyostelium discoideum GN=DDB_G0268948 PE=1 SV=Length=26
OsKitaake01g141100	R13L1_ARATH Putative disease resistance RPP13-like protein 1 OS=Arabidopsis thaliana GN=RPPL1 PE=3 SV=Length=105
OsKitaake01g141300	Hypothetical protein
OsKitaake01g141400	RGA4_SOLBU Putative disease resistance protein RGA4 OS=Solanum bulbocastanum GN=RGA4 PE=2 SV=Length=98
OsKitaake01g141550	RGA4_SOLBU Putative disease resistance protein RGA4 OS=Solanum bulbocastanum GN=RGA4 PE=2 SV=Length=98
OsKitaake01g141700	RGA4_SOLBU Putative disease resistance protein RGA4 OS=Solanum bulbocastanum GN=RGA4 PE=2 SV=Length=98
OsKitaake01g141800	A0A0P0V2F1_ORYSJ Os01g0359900 protein OS=Oryza sativa subsp. japonica GN=Os01g0359900 PE=4 SV=Length=13
OsKitaake01g141900	RGA4_SOLBU Putative disease resistance protein RGA4 OS=Solanum bulbocastanum GN=RGA4 PE=2 SV=Length=98
OsKitaake01g142000	Q5ZAJ4_ORYSJ Os01g0360150 protein OS=Oryza sativa subsp. japonica GN=Os01g0360150 PE=2 SV=Length=13
OsKitaake01g142100	RBOHB_ORYSJ Respiratory burst oxidase homolog protein B OS=Oryza sativa subsp. japonica GN=RBOHB PE=1 SV=Length=90
OsKitaake01g142200	COAE_ORYSJ Dephospho-CoA kinase OS=Oryza sativa subsp. japonica GN=Os01g0360600 PE=2 SV=Length=23
OsKitaake01g142250	Q5ZC27_ORYSJ Putative uncharacterized protein P0460H02.13 OS=Oryza sativa subsp. japonica GN=P0460H02.13 PE=4 SV=Length=7
OsKitaake01g142300	B9EWQ3_ORYSJ Uncharacterized protein OS=Oryza sativa subsp. japonica GN=OsJ_01748 PE=4 SV=Length=23
OsKitaake01g142400	A0A0E0MW75_ORYRU Uncharacterized protein OS=Oryza rufipogon PE=4 SV=Length=18
OsKitaake01g142500	Y1457_ARATH Acyltransferase-like protein At1g54570, chloroplastic OS=Arabidopsis thaliana GN=At1g54570 PE=2 SV=Length=70
OsKitaake01g142600	Y1457_ARATH Acyltransferase-like protein At1g54570, chloroplastic OS=Arabidopsis thaliana GN=At1g54570 PE=2 SV=Length=70
OsKitaake01g142700	A0A0D3ENR3_9ORYZ Uncharacterized protein OS=Oryza barthii PE=4 SV=Length=14
OsKitaake01g142800	Y1457_ARATH Acyltransferase-like protein At1g54570, chloroplastic OS=Arabidopsis thaliana GN=At1g54570 PE=2 SV=Length=70
OsKitaake01g142900	Hypothetical protein
OsKitaake01g143000	A0A0P0V2J8_ORYSJ Os01g0362533 protein OS=Oryza sativa subsp. japonica GN=Os01g0362533 PE=4 SV=Length=5
OsKitaake01g143100	CSB_ORYSJ DNA excision repair protein CSB OS=Oryza sativa subsp. japonica GN=CSB PE=2 SV=Length=118
OsKitaake01g143150	Q5JCW0_ORYSJ Os01g0308600 protein OS=Oryza sativa subsp. japonica GN=Os01g0308600 PE=4 SV=Length=17
OsKitaake01g143200	Hypothetical protein
OsKitaake01g143400	CSPL8_ORYSJ CASP-like protein 1E1 OS=Oryza sativa subsp. japonica GN=Os01g0363300 PE=2 SV=Length=21
OsKitaake01g143550	A0A0P0V2F8_ORYSJ Os01g0363500 protein OS=Oryza sativa subsp. japonica GN=Os01g0363500 PE=4 SV=Length=9
OsKitaake01g143700	THIM_MAIZE Hydroxyethylthiazole kinase OS=Zea mays GN=THIM PE=1 SV=Length=28
OsKitaake01g143800	HASTY_ARATH Protein HASTY 1 OS=Arabidopsis thaliana GN=HST1 PE=1 SV=Length=120
OsKitaake01g143900	WAK5_ARATH Wall-associated receptor kinase 5 OS=Arabidopsis thaliana GN=WAK5 PE=2 SV=Length=73
OsKitaake01g144000	WAK3_ARATH Wall-associated receptor kinase 3 OS=Arabidopsis thaliana GN=WAK3 PE=2 SV=Length=74
OsKitaake01g144100	WAK3_ARATH Wall-associated receptor kinase 3 OS=Arabidopsis thaliana GN=WAK3 PE=2 SV=Length=74
OsKitaake01g144300	WAK5_ARATH Wall-associated receptor kinase 5 OS=Arabidopsis thaliana GN=WAK5 PE=2 SV=Length=73
OsKitaake01g144400	Q5Z8A8_ORYSJ Os01g0364900 protein OS=Oryza sativa subsp. japonica GN=Os01g0364900 PE=4 SV=Length=7
OsKitaake01g144500	WAK5_ARATH Wall-associated receptor kinase 5 OS=Arabidopsis thaliana GN=WAK5 PE=2 SV=Length=73
OsKitaake01g144600	A0A0P0V2L2_ORYSJ Os01g0365300 protein OS=Oryza sativa subsp. japonica GN=Os01g0365300 PE=4 SV=Length=23
OsKitaake01g144700	DIR11_ARATH Dirigent protein 11 OS=Arabidopsis thaliana GN=DIR11 PE=2 SV=Length=19
OsKitaake01g144750	Q0JMS6_ORYSJ Os01g0366100 protein (Fragment) OS=Oryza sativa subsp. japonica GN=Os01g0366100 PE=4 SV=Length=18
OsKitaake01g144800	B7EE60_ORYSJ cDNA clone:J013124N06, full insert sequence OS=Oryza sativa subsp. japonica PE=2 SV=Length=12
OsKitaake01g144901	Q5Z8B8_ORYSJ Putative uncharacterized protein P0697D09.38 OS=Oryza sativa subsp. japonica GN=P0697D09.38 PE=4 SV=Length=13
OsKitaake01g145000	CRK25_ARATH Cysteine-rich receptor-like protein kinase 25 OS=Arabidopsis thaliana GN=CRK25 PE=3 SV=Length=67
OsKitaake01g145200	Q655C3_ORYSJ Extensin like protein OS=Oryza sativa subsp. japonica GN=Os01g0309100 PE=2 SV=Length=19
OsKitaake01g145300	A0A0E0FLB9_ORYNI Uncharacterized protein OS=Oryza nivara PE=4 SV=Length=14
OsKitaake01g145400	HIP45_ARATH Heavy metal-associated isoprenylated plant protein 45 OS=Arabidopsis thaliana GN=HIPP45 PE=3 SV=Length=16
OsKitaake01g145500	DGLA_HUMAN Sn1-specific diacylglycerol lipase alpha OS=Homo sapiens GN=DAGLA PE=1 SV=Length=104
OsKitaake01g145600	PLDZ1_ARATH Phospholipase D zeta 1 OS=Arabidopsis thaliana GN=PLDZETA1 PE=1 SV=Length=109
OsKitaake01g145700	WAKLS_ARATH Putative wall-associated receptor kinase-like 16 OS=Arabidopsis thaliana GN=WAKL16 PE=3 SV=Length=43
OsKitaake01g145800	Hypothetical protein
OsKitaake01g145900	PTI1_SOLLC Pto-interacting protein 1 OS=Solanum lycopersicum GN=PTI1 PE=1 SV=Length=35
OsKitaake01g146000	ATL41_ARATH E3 ubiquitin-protein ligase ATL41 OS=Arabidopsis thaliana GN=ATL41 PE=1 SV=Length=23
OsKitaake01g146100	ATL2_ARATH RING-H2 finger protein ATL2 OS=Arabidopsis thaliana GN=ATL2 PE=2 SV=Length=30
OsKitaake01g146200	DPHS1_ARATH Dual specificity protein phosphatase PHS1 OS=Arabidopsis thaliana GN=PHS1 PE=1 SV=Length=92
OsKitaake01g146300	SOT5_ARATH Cytosolic sulfotransferase 5 OS=Arabidopsis thaliana GN=SOT5 PE=1 SV=Length=32
OsKitaake01g146400	CVIF2_ARATH Cell wall / vacuolar inhibitor of fructosidase 2 OS=Arabidopsis thaliana GN=C/VIF2 PE=1 SV=Length=18
OsKitaake01g146500	PME41_ARATH Probable pectinesterase/pectinesterase inhibitor 41 OS=Arabidopsis thaliana GN=PME41 PE=2 SV=Length=57
OsKitaake01g146600	PME3_CITSI Pectinesterase 3 OS=Citrus sinensis PE=1 SV=Length=58
OsKitaake01g146700	GUN3_ORYSJ Endoglucanase 3 OS=Oryza sativa subsp. japonica GN=GLU8 PE=2 SV=Length=49
OsKitaake01g146800	ERF71_ARATH Ethylene-responsive transcription factor ERF071 OS=Arabidopsis thaliana GN=ERF071 PE=2 SV=Length=17
OsKitaake01g146900	A0A0E0FKX8_ORYNI Uncharacterized protein OS=Oryza nivara PE=4 SV=Length=79
OsKitaake01g147000	A0A0D3EN22_9ORYZ Uncharacterized protein OS=Oryza barthii PE=4 SV=Length=100
OsKitaake01g147100	ODB2_ARATH Lipoamide acyltransferase component of branched-chain alpha-keto acid dehydrogenase complex, mitochondrialOS=Arabidopsis thaliana GN=BCE2 PE=1 SV=Length=48
OsKitaake01g147300	MCTS1_MOUSE Malignant T-cell-amplified sequence 1 OS=Mus musculus GN=Mcts1 PE=1 SV=Length=18
OsKitaake01g147400	R13L3_ARATH Putative disease resistance RPP13-like protein 3 OS=Arabidopsis thaliana GN=RPP13L3 PE=3 SV=Length=84
OsKitaake01g147500	SAG21_ARATH Protein SENESCENCE-ASSOCIATED GENE 21, mitochondrial OS=Arabidopsis thaliana GN=SAG21 PE=2 SV=Length=9
OsKitaake01g147600	Hypothetical protein
OsKitaake01g147700	CSE_ARATH Caffeoylshikimate esterase OS=Arabidopsis thaliana GN=CSE PE=1 SV=Length=33
OsKitaake01g147800	UXS4_ARATH UDP-glucuronic acid decarboxylase 4 OS=Arabidopsis thaliana GN=UXS4 PE=2 SV=Length=44
OsKitaake01g147900	SOX_ARATH Probable sarcosine oxidase OS=Arabidopsis thaliana GN=At2g24580 PE=2 SV=Length=41
OsKitaake01g148000	A0A0D9Y7J4_9ORYZ Uncharacterized protein OS=Oryza glumipatula PE=4 SV=Length=27
OsKitaake01g148100	SR34_ARATH Serine/arginine-rich-splicing factor SR34 OS=Arabidopsis thaliana GN=SR34 PE=1 SV=Length=30
OsKitaake01g148200	I1NMK6_ORYGL Uncharacterized protein OS=Oryza glaberrima PE=4 SV=Length=7
OsKitaake01g148300	A0A0E0FKZ8_ORYNI Uncharacterized protein OS=Oryza nivara PE=4 SV=Length=69
OsKitaake01g148400	CSE_ARATH Caffeoylshikimate esterase OS=Arabidopsis thaliana GN=CSE PE=1 SV=Length=33
OsKitaake01g148500	CSE_ARATH Caffeoylshikimate esterase OS=Arabidopsis thaliana GN=CSE PE=1 SV=Length=33
OsKitaake01g148600	CSE_ARATH Caffeoylshikimate esterase OS=Arabidopsis thaliana GN=CSE PE=1 SV=Length=33
OsKitaake01g148700	Hypothetical protein
OsKitaake01g148800	Hypothetical protein
OsKitaake01g148900	A0A0E0MVG5_ORYRU Uncharacterized protein OS=Oryza rufipogon PE=4 SV=Length=54
OsKitaake01g149000	ABC1_ARATH Protein ABC transporter 1, mitochondrial OS=Arabidopsis thaliana GN=ABC1 PE=2 SV=Length=62
OsKitaake01g149100	A0A0D3EN42_9ORYZ Uncharacterized protein OS=Oryza barthii PE=4 SV=Length=23
OsKitaake01g149200	PAE3_ARATH Pectin acetylesterase 3 OS=Arabidopsis thaliana GN=PAE3 PE=2 SV=Length=41
OsKitaake01g149300	I1NML3_ORYGL Uncharacterized protein OS=Oryza glaberrima PE=4 SV=Length=20
OsKitaake01g149400	Y3720_ARATH UPF0481 protein At3g47200 OS=Arabidopsis thaliana GN=At3g47200 PE=2 SV=Length=47
OsKitaake01g149500	A0A0D3EN47_9ORYZ Uncharacterized protein OS=Oryza barthii PE=4 SV=Length=6
OsKitaake01g149600	Y3720_ARATH UPF0481 protein At3g47200 OS=Arabidopsis thaliana GN=At3g47200 PE=2 SV=Length=47
OsKitaake01g149800	Y3720_ARATH UPF0481 protein At3g47200 OS=Arabidopsis thaliana GN=At3g47200 PE=2 SV=Length=47
OsKitaake01g149900	A0A0E0MVI0_ORYRU Uncharacterized protein OS=Oryza rufipogon PE=4 SV=Length=10
OsKitaake01g149950	A0A0E0MVI3_ORYRU Uncharacterized protein OS=Oryza rufipogon PE=4 SV=Length=29
OsKitaake01g150000	SECA1_ARATH Protein translocase subunit SECA1, chloroplastic OS=Arabidopsis thaliana GN=SECA1 PE=1 SV=Length=102
OsKitaake01g150100	SEC23_ASHGO Protein transport protein SEC23 OS=Ashbya gossypii (strain ATCC 10895 / CBS 109.51 / FGSC 9923 / NRRLY-1056) GN=SEC23 PE=3 SV=Length=75
OsKitaake01g150200	A0A0D9Y7L3_9ORYZ Uncharacterized protein OS=Oryza glumipatula PE=4 SV=Length=21
OsKitaake01g150300	Q657N3_ORYSJ Putative uncharacterized protein P0426D06.27 OS=Oryza sativa subsp. japonica GN=P0426D06.27 PE=4 SV=Length=12
OsKitaake01g150400	IPYR_HORVV Soluble inorganic pyrophosphatase OS=Hordeum vulgare subsp. vulgare GN=IPP PE=2 SV=Length=21
OsKitaake01g150500	Q657M9_ORYSJ Putative uncharacterized protein P0426D06.37 OS=Oryza sativa subsp. japonica GN=P0426D06.37 PE=4 SV=Length=44
OsKitaake01g150600	Hypothetical protein
OsKitaake01g150700	SMU1_ARATH Suppressor of mec-8 and unc-52 protein homolog 1 OS=Arabidopsis thaliana GN=SMU1 PE=1 SV=Length=51
OsKitaake01g150800	Y5185_ARATH Probable receptor-like protein kinase At5g18500 OS=Arabidopsis thaliana GN=At5g18500 PE=2 SV=Length=48
OsKitaake01g150900	PTI1_SOLLC Pto-interacting protein 1 OS=Solanum lycopersicum GN=PTI1 PE=1 SV=Length=35
OsKitaake01g151000	CAF2P_ORYSJ CRS2-associated factor 2, chloroplastic OS=Oryza sativa subsp. japonica GN=Os01g0323300 PE=3 SV=Length=60
OsKitaake01g151200	METK2_ORYSJ S-adenosylmethionine synthase 2 OS=Oryza sativa subsp. japonica GN=SAM2 PE=2 SV=Length=39
OsKitaake01g151301	A0A0E0E2L0_9ORYZ Uncharacterized protein OS=Oryza meridionalis PE=4 SV=Length=70
OsKitaake01g151400	Hypothetical protein
OsKitaake01g151500	A0A0E0MVL2_ORYRU Uncharacterized protein OS=Oryza rufipogon PE=4 SV=Length=28
OsKitaake01g151800	PER1_MAIZE Peroxidase 1 OS=Zea mays GN=PER1 PE=1 SV=1Length=36
OsKitaake01g151900	PER1_MAIZE Peroxidase 1 OS=Zea mays GN=PER1 PE=1 SV=1Length=36
OsKitaake01g152000	PER1_MAIZE Peroxidase 1 OS=Zea mays GN=PER1 PE=1 SV=1Length=36
OsKitaake01g152100	PER1_MAIZE Peroxidase 1 OS=Zea mays GN=PER1 PE=1 SV=1Length=36
OsKitaake01g152200	PER1_MAIZE Peroxidase 1 OS=Zea mays GN=PER1 PE=1 SV=1Length=36
OsKitaake01g152300	A2WPA7_ORYSI Putative uncharacterized protein OS=Oryza sativa subsp. indica GN=OsI_01680 PE=4 SV=Length=11
OsKitaake01g152400	GFS12_ARATH Protein GFS12 OS=Arabidopsis thaliana GN=GFS12 PE=1 SV=Length=163
OsKitaake01g152500	FB262_ARATH F-box protein At5g25290 OS=Arabidopsis thaliana GN=At5g25290 PE=2 SV=Length=39
OsKitaake01g152600	FB262_ARATH F-box protein At5g25290 OS=Arabidopsis thaliana GN=At5g25290 PE=2 SV=Length=39
OsKitaake01g152601	A0A0E0MWC0_ORYRU Uncharacterized protein OS=Oryza rufipogon PE=4 SV=Length=5
OsKitaake01g152900	Q0JN51_ORYSJ Os01g0328200 protein OS=Oryza sativa subsp. japonica GN=Os01g0328200 PE=4 SV=Length=10
OsKitaake01g153000	Hypothetical protein
OsKitaake01g153100	A0A0P0V2F3_ORYSJ Os01g0328300 protein OS=Oryza sativa subsp. japonica GN=Os01g0328300 PE=4 SV=Length=42
OsKitaake01g153200	SKI23_ARATH F-box protein SKIP23 OS=Arabidopsis thaliana GN=SKIP23 PE=1 SV=Length=40
OsKitaake01g153300	R27AA_ORYSJ Ubiquitin-40S ribosomal protein S27a-1 OS=Oryza sativa subsp. japonica GN=RPS27AA PE=2 SV=Length=15
OsKitaake01g153400	CFDP1_CHICK Craniofacial development protein 1 OS=Gallus gallus GN=CFDP1 PE=2 SV=Length=29
OsKitaake01g153500	YMEL_STRLN Uncharacterized 17.2 kDa protein in melC2-rnhH intergenic region OS=Streptomyces lincolnensis PE=4 SV=Length=15
OsKitaake01g153600	DLDH1_ARATH Dihydrolipoyl dehydrogenase 1, mitochondrial OS=Arabidopsis thaliana GN=LPD1 PE=1 SV=Length=50
OsKitaake01g153700	B9EW60_ORYSJ Uncharacterized protein OS=Oryza sativa subsp. japonica GN=OsJ_01563 PE=4 SV=Length=20
OsKitaake01g153800	B3GTG_ARATH Hydroxyproline O-galactosyltransferase GALT3 OS=Arabidopsis thaliana GN=GALT3 PE=2 SV=Length=61
OsKitaake01g153900	GPAT3_ARATH Probable glycerol-3-phosphate acyltransferase 3 OS=Arabidopsis thaliana GN=GPAT3 PE=2 SV=Length=52
OsKitaake01g154000	PGLR4_ARATH Polygalacturonase At1g48100 OS=Arabidopsis thaliana GN=At1g48100 PE=2 SV=Length=47
OsKitaake01g154100	S2544_PONAB Solute carrier family 25 member 44 OS=Pongo abelii GN=SLC25A44 PE=2 SV=Length=31
OsKitaake01g154200	Hypothetical protein
OsKitaake01g154300	YTHD2_MOUSE YTH domain-containing family protein 2 OS=Mus musculus GN=Ythdf2 PE=1 SV=Length=57
OsKitaake01g154400	GDL2_ARATH GDSL esterase/lipase At1g09390 OS=Arabidopsis thaliana GN=At1g09390 PE=2 SV=Length=37
OsKitaake01g154500	LIP4_ARATH GDSL esterase/lipase LIP-4 OS=Arabidopsis thaliana GN=LIP4 PE=2 SV=Length=37
OsKitaake01g154600	BROM1_ANACO Fruit bromelain OS=Ananas comosus PE=1 SV=Length=35
OsKitaake01g154700	BROM1_ANACO Fruit bromelain OS=Ananas comosus PE=1 SV=Length=35
OsKitaake01g154800	OCT2_ARATH Organic cation/carnitine transporter 2 OS=Arabidopsis thaliana GN=OCT2 PE=2 SV=Length=52
OsKitaake01g154900	LIP4_ARATH GDSL esterase/lipase LIP-4 OS=Arabidopsis thaliana GN=LIP4 PE=2 SV=Length=37
OsKitaake01g155000	TVP23_ARATH Golgi apparatus membrane protein-like protein ECHIDNA OS=Arabidopsis thaliana GN=ECH PE=1 SV=Length=18
OsKitaake01g155100	NIN1_ORYSJ Neutral/alkaline invertase 1, mitochondrial OS=Oryza sativa subsp. japonica GN=NIN1 PE=1 SV=Length=62
OsKitaake01g155200	G2OX2_PEA Gibberellin 2-beta-dioxygenase 2 OS=Pisum sativum GN=GA2OX2 PE=2 SV=Length=34
OsKitaake01g155300	SCP33_ARATH Serine carboxypeptidase-like 33 OS=Arabidopsis thaliana GN=SCPL33 PE=2 SV=Length=47
OsKitaake01g155400	SCP33_ARATH Serine carboxypeptidase-like 33 OS=Arabidopsis thaliana GN=SCPL33 PE=2 SV=Length=47
OsKitaake01g155500	A0A0E0MVQ8_ORYRU Uncharacterized protein OS=Oryza rufipogon PE=4 SV=Length=22
OsKitaake01g155600	A0A0E0GMI1_ORYNI Uncharacterized protein OS=Oryza nivara PE=4 SV=Length=73
OsKitaake01g155750	A0A0P0V1Y9_ORYSJ Os01g0334000 protein OS=Oryza sativa subsp. japonica GN=Os01g0334000 PE=4 SV=Length=52
OsKitaake01g155900	Q5JJM5_ORYSJ Minor ampullate silk-like protein OS=Oryza sativa subsp. japonica GN=B1329D01.4 PE=4 SV=Length=31
OsKitaake01g156100	A2WPG1_ORYSI Putative uncharacterized protein OS=Oryza sativa subsp. indica GN=OsI_01735 PE=4 SV=Length=67
OsKitaake01g156200	RPM1_ARATH Disease resistance protein RPM1 OS=Arabidopsis thaliana GN=RPM1 PE=1 SV=Length=92
OsKitaake01g156300	A0A0E0C1E1_9ORYZ Uncharacterized protein OS=Oryza meridionalis PE=4 SV=Length=75
OsKitaake01g156400	TPS2_SORBI Beta-sesquiphellandrene synthase OS=Sorghum bicolor GN=TPS2 PE=1 SV=Length=54
OsKitaake01g156500	AVP_HORVU Pyrophosphate-energized vacuolar membrane proton pump OS=Hordeum vulgare PE=2 SV=Length=76
OsKitaake01g156600	PP4R3_DANRE Serine/threonine-protein phosphatase 4 regulatory subunit 3 OS=Danio rerio GN=smek1 PE=1 SV=Length=81
OsKitaake01g156650	A0A0E0MVT2_ORYRU Uncharacterized protein OS=Oryza rufipogon PE=4 SV=Length=13
OsKitaake01g156700	PLPD1_ARATH Dihydrolipoyl dehydrogenase 1, chloroplastic OS=Arabidopsis thaliana GN=LPD1 PE=2 SV=Length=62
OsKitaake01g156800	SAR1A_ARATH GTP-binding protein SAR1A OS=Arabidopsis thaliana GN=SAR1A PE=2 SV=Length=19
OsKitaake01g156900	TAF13_ARATH Transcription initiation factor TFIID subunit 13 OS=Arabidopsis thaliana GN=TAF13 PE=1 SV=Length=12
OsKitaake01g157000	AMSH3_ARATH AMSH-like ubiquitin thioesterase 3 OS=Arabidopsis thaliana GN=AMSH3 PE=1 SV=Length=50
OsKitaake01g157100	Q5ZB95_ORYSJ Cyanobacteria-specific protein-like OS=Oryza sativa subsp. japonica GN=Os01g0338600 PE=4 SV=Length=28
OsKitaake01g157200	Q5ZB90_ORYSJ CLE family OsCLE102 protein OS=Oryza sativa subsp. japonica GN=OsCLE102 PE=2 SV=Length=12
OsKitaake01g157300	NAC81_ARATH Protein ATAF2 OS=Arabidopsis thaliana GN=NAC081 PE=1 SV=Length=28
OsKitaake01g157400	PSMG3_BOVIN Proteasome assembly chaperone 3 OS=Bos taurus GN=PSMG3 PE=2 SV=Length=12
OsKitaake01g157450	A0A0D3END6_9ORYZ Uncharacterized protein OS=Oryza barthii PE=4 SV=Length=18
OsKitaake01g157500	PDI22_ORYSJ Protein disulfide isomerase-like 2-2 OS=Oryza sativa subsp. japonica GN=PDIL2-2 PE=2 SV=Length=37
OsKitaake01g157600	A0A0D9Y7W9_9ORYZ Uncharacterized protein OS=Oryza glumipatula PE=4 SV=Length=40
OsKitaake01g157700	AGL82_ARATH Agamous-like MADS-box protein AGL82 OS=Arabidopsis thaliana GN=AGL82 PE=1 SV=Length=29
OsKitaake01g157800	AGL92_ARATH Agamous-like MADS-box protein AGL92 OS=Arabidopsis thaliana GN=AGL92 PE=1 SV=Length=46
OsKitaake01g157950	Hypothetical protein
OsKitaake01g158100	Hypothetical protein
OsKitaake01g158200	Hypothetical protein
OsKitaake01g158500	FRS5_ARATH Protein FAR1-RELATED SEQUENCE 5 OS=Arabidopsis thaliana GN=FRS5 PE=2 SV=Length=78
OsKitaake01g158600	Q0JN13_ORYSJ Os01g0341000 protein OS=Oryza sativa subsp. japonica GN=Os01g0341000 PE=4 SV=Length=57
OsKitaake01g158800	Q5ZB16_ORYSJ Os01g0341200 protein OS=Oryza sativa subsp. japonica GN=Os01g0341200 PE=2 SV=Length=47
OsKitaake01g158900	Q5ZB32_ORYSJ Os01g0341300 protein OS=Oryza sativa subsp. japonica GN=Os01g0341300 PE=2 SV=Length=24
OsKitaake01g159000	A0A0E0NSS9_ORYRU Uncharacterized protein OS=Oryza rufipogon PE=4 SV=Length=35
OsKitaake01g159150	CRK25_ARATH Cysteine-rich receptor-like protein kinase 25 OS=Arabidopsis thaliana GN=CRK25 PE=3 SV=Length=67
OsKitaake01g159300	A0A0E0MVW4_ORYRU Uncharacterized protein OS=Oryza rufipogon PE=4 SV=Length=9
OsKitaake01g159400	AB32G_ORYSJ ABC transporter G family member 32 OS=Oryza sativa subsp. japonica GN=ABCG32 PE=2 SV=Length=145
OsKitaake01g159500	LYRM9_ARATH LYR motif-containing protein At3g19508 OS=Arabidopsis thaliana GN=At3g19508 PE=3 SV=Length=8
OsKitaake01g159600	AAE1_ARATH Probable acyl-activating enzyme 1, peroxisomal OS=Arabidopsis thaliana GN=AAE1 PE=2 SV=Length=55
OsKitaake01g159700	B7F8G1_ORYSJ Os01g0343100 protein OS=Oryza sativa subsp. japonica GN=Os01g0343100 PE=2 SV=Length=73
OsKitaake01g159800	IMA1B_ORYSJ Importin subunit alpha-1b OS=Oryza sativa subsp. japonica GN=Os05g0155601 PE=1 SV=Length=53
OsKitaake01g159900	GAT23_ARATH GATA transcription factor 23 OS=Arabidopsis thaliana GN=GATA23 PE=2 SV=Length=12
OsKitaake01g160000	A2WPL0_ORYSI Putative uncharacterized protein OS=Oryza sativa subsp. indica GN=OsI_01792 PE=4 SV=Length=74
OsKitaake01g160100	A0A0E0FLA9_ORYNI Uncharacterized protein OS=Oryza nivara PE=4 SV=Length=25
OsKitaake01g160200	B8A7I8_ORYSI Putative uncharacterized protein OS=Oryza sativa subsp. indica GN=OsI_01798 PE=4 SV=Length=10
OsKitaake01g160201	YEEZ_ECOLI Protein YeeZ OS=Escherichia coli (strain K12) GN=yeeZ PE=1 SV=Length=27
OsKitaake01g160400	Q5ZB51_ORYSJ Uncharacterized protein OS=Oryza sativa subsp. japonica GN=B1045F02.64 PE=4 SV=Length=71
OsKitaake01g160500	Q5ZB47_ORYSJ Uncharacterized protein OS=Oryza sativa subsp. japonica GN=B1146B04.11 PE=4 SV=Length=47
OsKitaake01g160600	B9EWB3_ORYSJ Os01g0345900 protein OS=Oryza sativa subsp. japonica GN=Os01g0345900 PE=4 SV=Length=39
OsKitaake01g160700	C7IXX8_ORYSJ Os01g0346501 protein OS=Oryza sativa subsp. japonica GN=Os01g0346501 PE=4 SV=Length=103
OsKitaake01g160800	A0A0D3ENG5_9ORYZ Uncharacterized protein OS=Oryza barthii PE=4 SV=Length=40
OsKitaake01g160900	Hypothetical protein
OsKitaake01g161000	A0A0D9Y824_9ORYZ Uncharacterized protein OS=Oryza glumipatula PE=4 SV=Length=17
OsKitaake01g161100	NFYC4_ARATH Nuclear transcription factor Y subunit C-4 OS=Arabidopsis thaliana GN=NFYC4 PE=2 SV=Length=25
OsKitaake01g161200	DPHS1_ARATH Dual specificity protein phosphatase PHS1 OS=Arabidopsis thaliana GN=PHS1 PE=1 SV=Length=92
OsKitaake01g161300	GRDP1_ARATH Glycine-rich domain-containing protein 1 OS=Arabidopsis thaliana GN=GRDP1 PE=2 SV=Length=81
OsKitaake01g161400	Q5Z8C7_ORYSJ Os01g0347200 protein OS=Oryza sativa subsp. japonica GN=Os01g0347200 PE=2 SV=Length=49
OsKitaake01g161500	Q5Z8C6_ORYSJ Uncharacterized protein OS=Oryza sativa subsp. japonica GN=B1146B04.40 PE=4 SV=Length=44
OsKitaake01g161600	BROM1_ANACO Fruit bromelain OS=Ananas comosus PE=1 SV=Length=35
OsKitaake01g161700	BROM1_ANACO Fruit bromelain OS=Ananas comosus PE=1 SV=Length=35
OsKitaake01g161800	BROM1_ANACO Fruit bromelain OS=Ananas comosus PE=1 SV=Length=35
OsKitaake01g161900	BROM1_ANACO Fruit bromelain OS=Ananas comosus PE=1 SV=Length=35
OsKitaake01g162100	MFPA_CUCSA Glyoxysomal fatty acid beta-oxidation multifunctional protein MFP-a OS=Cucumis sativus PE=1 SV=Length=72
OsKitaake01g162200	RL23A_FRIAG 60S ribosomal protein L23A OS=Fritillaria agrestis GN=RPL23A PE=2 SV=Length=15
OsKitaake01g162300	SALT_ORYSJ Salt stress-induced protein OS=Oryza sativa subsp. japonica GN=SALT PE=2 SV=Length=14
OsKitaake01g162400	SALT_ORYSJ Salt stress-induced protein OS=Oryza sativa subsp. japonica GN=SALT PE=2 SV=Length=14
OsKitaake01g162600	PP1_PHAVU Serine/threonine-protein phosphatase PP1 OS=Phaseolus vulgaris PE=2 SV=Length=31
OsKitaake01g162650	Hypothetical protein
OsKitaake01g162700	C70B2_ARATH Cytochrome P450 709B2 OS=Arabidopsis thaliana GN=CYP709B2 PE=2 SV=Length=57
OsKitaake01g162800	BEBT_CLABR Benzyl alcohol O-benzoyltransferase OS=Clarkia breweri PE=1 SV=Length=45
OsKitaake01g162900	C89A2_ARATH Cytochrome P450 89A2 OS=Arabidopsis thaliana GN=CYP89A2 PE=2 SV=Length=50
OsKitaake01g163000	R13L4_ARATH Disease resistance RPP13-like protein 4 OS=Arabidopsis thaliana GN=RPP13L4 PE=1 SV=Length=85
OsKitaake01g163100	B9EWC4_ORYSJ Uncharacterized protein OS=Oryza sativa subsp. japonica GN=OsJ_01691 PE=4 SV=Length=19
OsKitaake01g163200	RFI2_ARATH E3 ubiquitin-protein ligase RFI2 OS=Arabidopsis thaliana GN=RFI2 PE=1 SV=Length=35
OsKitaake01g163300	PRP2B_ORYSJ Poly [ADP-ribose] polymerase 2-B OS=Oryza sativa subsp. japonica GN=PARP2-B PE=3 SV=Length=60
OsKitaake01g163400	PRP2A_ORYSJ Poly [ADP-ribose] polymerase 2-A OS=Oryza sativa subsp. japonica GN=PARP2-A PE=3 SV=Length=66
OsKitaake01g163500	SC15B_ARATH Exocyst complex component SEC15B OS=Arabidopsis thaliana GN=SEC15B PE=1 SV=Length=78
OsKitaake01g163600	DIR11_ARATH Dirigent protein 11 OS=Arabidopsis thaliana GN=DIR11 PE=2 SV=Length=19
OsKitaake01g163700	A2ZSX2_ORYSJ Uncharacterized protein OS=Oryza sativa subsp. japonica GN=OsJ_01697 PE=4 SV=Length=9
OsKitaake01g163800	SRG1_ARATH Protein SRG1 OS=Arabidopsis thaliana GN=SRG1 PE=2 SV=Length=35
OsKitaake01g163900	SRG1_ARATH Protein SRG1 OS=Arabidopsis thaliana GN=SRG1 PE=2 SV=Length=35
OsKitaake01g164000	DIR11_ARATH Dirigent protein 11 OS=Arabidopsis thaliana GN=DIR11 PE=2 SV=Length=19
OsKitaake01g164100	ATPB_ORYSJ ATP synthase subunit beta, chloroplastic OS=Oryza sativa subsp. japonica GN=atpB PE=1 SV=Length=49
OsKitaake01g164200	GSTF4_MAIZE Glutathione S-transferase 4 OS=Zea mays GN=GST4 PE=1 SV=Length=22
OsKitaake01g164300	AP3S_ARATH AP-3 complex subunit sigma OS=Arabidopsis thaliana GN=At3g50860 PE=2 SV=Length=16
OsKitaake01g164400	LECH_HORVV Horcolin OS=Hordeum vulgare subsp. vulgare PE=1 SV=Length=14
OsKitaake01g164600	SALT_ORYSI Salt stress-induced protein OS=Oryza sativa subsp. indica GN=SALT PE=1 SV=Length=14
OsKitaake01g164700	Hypothetical protein
OsKitaake01g164800	ERG24_ARATH Delta(14)-sterol reductase OS=Arabidopsis thaliana GN=FK PE=1 SV=Length=36
OsKitaake01g164900	NOL9_ARATH Polynucleotide 5'-hydroxyl-kinase NOL9 OS=Arabidopsis thaliana GN=At5g11010 PE=2 SV=Length=36
OsKitaake01g164950	Hypothetical protein
OsKitaake01g165000	PP285_ARATH Pentatricopeptide repeat-containing protein At3g57430, chloroplastic OS=Arabidopsis thaliana GN=PCMP-H81PE=2 SV=Length=89
OsKitaake01g165050	Hypothetical protein
OsKitaake01g165100	SALT_ORYSI Salt stress-induced protein OS=Oryza sativa subsp. indica GN=SALT PE=1 SV=Length=14
OsKitaake01g165200	Q5ZCS0_ORYSJ Os01g0355400 protein OS=Oryza sativa subsp. japonica GN=B1157F09.7-1 PE=2 SV=Length=13
OsKitaake01g165300	AUL1_ARATH Auxilin-like protein 1 OS=Arabidopsis thaliana GN=AUL1 PE=2 SV=Length=145
OsKitaake01g165400	SAC9_ARATH Probable phosphoinositide phosphatase SAC9 OS=Arabidopsis thaliana GN=SAC9 PE=1 SV=Length=163
OsKitaake01g165600	A0A0D9Y8B0_9ORYZ Uncharacterized protein OS=Oryza glumipatula PE=4 SV=Length=16
OsKitaake01g165700	MES7_ARATH Methylesterase 7 OS=Arabidopsis thaliana GN=MES7 PE=1 SV=Length=26
OsKitaake01g165800	ESD4_ARATH Ubiquitin-like-specific protease ESD4 OS=Arabidopsis thaliana GN=ESD4 PE=1 SV=Length=48
OsKitaake01g165900	AB4C_ARATH ABC transporter C family member 4 OS=Arabidopsis thaliana GN=ABCC4 PE=1 SV=Length=151
OsKitaake01g166000	TPK2_ORYSJ Thiamine pyrophosphokinase 2 OS=Oryza sativa subsp. japonica GN=TPK2 PE=2 SV=Length=26
OsKitaake01g166200	TC159_ARATH Translocase of chloroplast 159, chloroplastic OS=Arabidopsis thaliana GN=TOC159 PE=1 SV=Length=150
OsKitaake01g166300	PLRX1_ARATH Pollen-specific leucine-rich repeat extensin-like protein 1 OS=Arabidopsis thaliana GN=PEX1 PE=2 SV=Length=95
OsKitaake01g166400	Q5ZBK5_ORYSJ Os01g0356951 protein OS=Oryza sativa subsp. japonica GN=Os01g0356951 PE=4 SV=Length=9
OsKitaake01g166500	NIR_ORYSJ Ferredoxin--nitrite reductase, chloroplastic OS=Oryza sativa subsp. japonica GN=Os01g0357100 PE=2 SV=Length=59
OsKitaake01g166600	Q5ZBK3_ORYSJ Os01g0357200 protein OS=Oryza sativa subsp. japonica GN=Os01g0357200 PE=2 SV=Length=8
OsKitaake01g166650	Hypothetical protein
OsKitaake01g166700	AMYC1_ORYSJ Alpha-amylase isozyme C OS=Oryza sativa subsp. japonica GN=AMY1B PE=2 SV=Length=34
OsKitaake01g166750	A0A0D3ENN7_9ORYZ Uncharacterized protein OS=Oryza barthii PE=4 SV=Length=12
OsKitaake01g166800	PP333_ARATH Pentatricopeptide repeat-containing protein At4g21300 OS=Arabidopsis thaliana GN=PCMP-E36 PE=3 SV=Length=85
OsKitaake01g166900	RLF33_ARATH Protein RALF-like 33 OS=Arabidopsis thaliana GN=RALFL33 PE=2 SV=Length=11
OsKitaake01g166950	Hypothetical protein
OsKitaake01g167000	RLF33_ARATH Protein RALF-like 33 OS=Arabidopsis thaliana GN=RALFL33 PE=2 SV=Length=11
OsKitaake01g167100	LPA1_ARATH Protein LOW PSII ACCUMULATION 1, chloroplastic OS=Arabidopsis thaliana GN=LPA1 PE=1 SV=Length=45
OsKitaake01g167200	RS4_ORYSJ 40S ribosomal protein S4 OS=Oryza sativa subsp. japonica GN=RPS4 PE=2 SV=Length=26
OsKitaake01g167300	RGA4_SOLBU Putative disease resistance protein RGA4 OS=Solanum bulbocastanum GN=RGA4 PE=2 SV=Length=98
OsKitaake01g167400	RGA4_SOLBU Putative disease resistance protein RGA4 OS=Solanum bulbocastanum GN=RGA4 PE=2 SV=Length=98
OsKitaake01g167800	XYNB_NEOPA Endo-1,4-beta-xylanase B OS=Neocallimastix patriciarum GN=xynB PE=2 SV=Length=86
OsKitaake01g167900	SR45A_ARATH Serine/arginine-rich splicing factor SR45a OS=Arabidopsis thaliana GN=SR45A PE=1 SV=Length=38
OsKitaake01g168001	Hypothetical protein
OsKitaake01g168100	B9EWR8_ORYSJ Uncharacterized protein OS=Oryza sativa subsp. japonica GN=OsJ_01777 PE=4 SV=Length=32
OsKitaake01g168133	A0A0P0WZR5_ORYSJ Os06g0661000 protein (Fragment) OS=Oryza sativa subsp. japonica GN=Os06g0661000 PE=4 SV=Length=94
OsKitaake01g168166	A0A0P0V2H4_ORYSJ Os01g0367601 protein OS=Oryza sativa subsp. japonica GN=Os01g0367601 PE=4 SV=Length=40
OsKitaake01g168200	Y1461_ARATH Probable serine/threonine-protein kinase At1g54610 OS=Arabidopsis thaliana GN=At1g54610 PE=1 SV=Length=57
OsKitaake01g168300	ISW2_ORYSJ Probable chromatin-remodeling complex ATPase chain OS=Oryza sativa subsp. japonica GN=Os01g0367900 PE=2SV=Length=110
OsKitaake01g168450	GSXL8_ARATH Flavin-containing monooxygenase FMO GS-OX-like 8 OS=Arabidopsis thaliana GN=At5g61290 PE=1 SV=Length=46
OsKitaake01g168600	Q94I80_ORYSA Putative uncharacterized protein OSJNBa0010P20.12 OS=Oryza sativa GN=OSJNBa0010P20.12 PE=4 SV=Length=24
OsKitaake01g168700	GRXC1_ORYSJ Glutaredoxin-C1 OS=Oryza sativa subsp. japonica GN=GRXC1 PE=3 SV=Length=10
OsKitaake01g168800	CUL1_ARATH Cullin-1 OS=Arabidopsis thaliana GN=CUL1 PE=1 SV=Length=73
OsKitaake01g168900	CUL1_ARATH Cullin-1 OS=Arabidopsis thaliana GN=CUL1 PE=1 SV=Length=73
OsKitaake01g169000	HAK3_ORYSJ Probable potassium transporter 3 OS=Oryza sativa subsp. japonica GN=HAK3 PE=2 SV=Length=80
OsKitaake01g169100	SRC2_SOYBN Protein SRC2 OS=Glycine max GN=SRC2 PE=2 SV=Length=29
OsKitaake01g169200	A0A0E0MWE3_ORYRU Uncharacterized protein OS=Oryza rufipogon PE=4 SV=Length=19
OsKitaake01g169300	Hypothetical protein
OsKitaake01g169400	GSTF4_MAIZE Glutathione S-transferase 4 OS=Zea mays GN=GST4 PE=1 SV=Length=22
OsKitaake01g169500	OPR10_ORYSJ Putative 12-oxophytodienoate reductase 10 OS=Oryza sativa subsp. japonica GN=OPR10 PE=2 SV=Length=31
OsKitaake01g169600	OPR9_ORYSJ Putative 12-oxophytodienoate reductase 9 OS=Oryza sativa subsp. japonica GN=OPR9 PE=2 SV=Length=41
OsKitaake01g169700	GSTF1_ORYSJ Probable glutathione S-transferase GSTF1 OS=Oryza sativa subsp. japonica GN=GSTF1 PE=1 SV=Length=21
OsKitaake01g169900	GSTF1_ORYSJ Probable glutathione S-transferase GSTF1 OS=Oryza sativa subsp. japonica GN=GSTF1 PE=1 SV=Length=21
OsKitaake01g170100	GSTF1_ORYSJ Probable glutathione S-transferase GSTF1 OS=Oryza sativa subsp. japonica GN=GSTF1 PE=1 SV=Length=21
OsKitaake01g170150	GSTF1_ORYSJ Probable glutathione S-transferase GSTF1 OS=Oryza sativa subsp. japonica GN=GSTF1 PE=1 SV=Length=21
OsKitaake01g170200	GSTF2_ORYSJ Probable glutathione S-transferase GSTF2 OS=Oryza sativa subsp. japonica GN=GSTF2 PE=1 SV=Length=21
OsKitaake01g170300	GSTF1_ORYSJ Probable glutathione S-transferase GSTF1 OS=Oryza sativa subsp. japonica GN=GSTF1 PE=1 SV=Length=21
OsKitaake01g170400	Q5ZCY3_ORYSJ Os01g0372300 protein OS=Oryza sativa subsp. japonica GN=B1039D07.21 PE=4 SV=Length=35
OsKitaake01g170500	GSTF1_ORYSJ Probable glutathione S-transferase GSTF1 OS=Oryza sativa subsp. japonica GN=GSTF1 PE=1 SV=Length=21
OsKitaake01g170600	ANS1_ORYSJ Leucoanthocyanidin dioxygenase 1 OS=Oryza sativa subsp. japonica GN=ANS1 PE=2 SV=Length=37
OsKitaake01g170700	Hypothetical protein
OsKitaake01g170900	SYNC3_ARATH Asparagine--tRNA ligase, cytoplasmic 3 OS=Arabidopsis thaliana GN=SYNC3 PE=1 SV=Length=57
OsKitaake01g171001	C7J8F7_ORYSJ Os11g0474566 protein (Fragment) OS=Oryza sativa subsp. japonica GN=Os11g0474566 PE=4 SV=Length=17
OsKitaake01g171100	GSTT3_ARATH Glutathione S-transferase T3 OS=Arabidopsis thaliana GN=GSTT3 PE=2 SV=Length=59
OsKitaake01g171200	Q93VM2_ORYSJ Os01g0373500 protein OS=Oryza sativa subsp. japonica GN=Os01g0373500 PE=2 SV=Length=71
OsKitaake01g171300	Q93VU1_ORYSJ Os01g0373700 protein OS=Oryza sativa subsp. japonica GN=Os01g0373700 PE=4 SV=Length=6
OsKitaake01g171400	Q5ZCV5_ORYSJ Os01g0373800 protein OS=Oryza sativa subsp. japonica GN=Os01g0373800 PE=4 SV=Length=6
OsKitaake01g171500	GSTF1_MAIZE Glutathione S-transferase 1 OS=Zea mays GN=GST1 PE=1 SV=Length=21
OsKitaake01g171600	PP181_ARATH Pentatricopeptide repeat-containing protein At2g33680 OS=Arabidopsis thaliana GN=PCMP-E19 PE=3 SV=Length=72
OsKitaake01g171800	A0A0P0V354_ORYSJ Os01g0374501 protein OS=Oryza sativa subsp. japonica GN=Os01g0374501 PE=4 SV=Length=13
OsKitaake01g171900	LAC1_ORYSJ Putative laccase-1 OS=Oryza sativa subsp. japonica GN=LAC1 PE=3 SV=Length=57
OsKitaake01g172000	LAC1_ORYSJ Putative laccase-1 OS=Oryza sativa subsp. japonica GN=LAC1 PE=3 SV=Length=57
OsKitaake01g172100	LUL2_ARATH Probable E3 ubiquitin-protein ligase LUL2 OS=Arabidopsis thaliana GN=LUL2 PE=2 SV=Length=29
OsKitaake01g172200	NSN1_ARATH Guanine nucleotide-binding protein-like NSN1 OS=Arabidopsis thaliana GN=NSN1 PE=1 SV=Length=58
OsKitaake01g172300	Hypothetical protein
OsKitaake01g172400	DNAJ_MARMM Chaperone protein DnaJ OS=Maricaulis maris (strain MCS10) GN=dnaJ PE=3 SV=Length=39
OsKitaake01g172500	DHQSD_ARATH Bifunctional 3-dehydroquinate dehydratase/shikimate dehydrogenase, chloroplastic OS=Arabidopsis thalianaGN=EMB3004 PE=1 SV=Length=60
OsKitaake01g172600	DHQSD_ARATH Bifunctional 3-dehydroquinate dehydratase/shikimate dehydrogenase, chloroplastic OS=Arabidopsis thalianaGN=EMB3004 PE=1 SV=Length=60
OsKitaake01g172700	Hypothetical protein
OsKitaake01g172800	A0A0P0V2N3_ORYSJ Os01g0376600 protein OS=Oryza sativa subsp. japonica GN=Os01g0376600 PE=4 SV=Length=11
OsKitaake01g172900	SPP1_ORYSJ Probable sucrose-phosphatase 1 OS=Oryza sativa subsp. japonica GN=SPP1 PE=2 SV=Length=42
OsKitaake01g173100	C7D55_HYOMU Premnaspirodiene oxygenase OS=Hyoscyamus muticus GN=CYP71D55 PE=1 SV=Length=50
OsKitaake01g173200	CCL11_ORYSJ Cyclin-L1-1 OS=Oryza sativa subsp. japonica GN=CYCL1-1 PE=2 SV=Length=42
OsKitaake01g173300	NPL4_ORYSJ NPL4-like protein OS=Oryza sativa subsp. japonica GN=Os01g0377700 PE=2 SV=Length=41
OsKitaake01g173350	PME_MEDSA Pectinesterase/pectinesterase inhibitor OS=Medicago sativa PE=2 SV=Length=44
OsKitaake01g173400	PER56_ARATH Peroxidase 56 OS=Arabidopsis thaliana GN=PER56 PE=2 SV=Length=32
OsKitaake01g173500	Q5ZDF5_ORYSJ Putative uncharacterized protein P0416G11.34 OS=Oryza sativa subsp. japonica GN=P0416G11.34 PE=4 SV=Length=15
OsKitaake01g173800	A0A0E0MWI5_ORYRU Uncharacterized protein OS=Oryza rufipogon PE=4 SV=Length=56
OsKitaake01g173900	A0A0E0MWI5_ORYRU Uncharacterized protein OS=Oryza rufipogon PE=4 SV=Length=56
OsKitaake01g174100	Q5VNR4_ORYSJ Os01g0379101 protein OS=Oryza sativa subsp. japonica GN=Os01g0379101 PE=4 SV=Length=5
OsKitaake01g174200	A0A0E0BG61_9ORYZ Uncharacterized protein OS=Oryza glumipatula PE=4 SV=Length=14
OsKitaake01g174300	FB341_ARATH F-box protein At5g49610 OS=Arabidopsis thaliana GN=At5g49610 PE=1 SV=Length=35
OsKitaake01g174500	A0A0E0MWI8_ORYRU Uncharacterized protein OS=Oryza rufipogon PE=4 SV=Length=26
OsKitaake01g174600	Q2QQ28_ORYSJ Retrotransposon protein, putative, Ty1-copia subclass OS=Oryza sativa subsp. japonica GN=LOC_Os12g32440PE=4 SV=Length=82
OsKitaake01g174800	FB253_ARATH F-box protein At5g07610 OS=Arabidopsis thaliana GN=At5g07610 PE=2 SV=Length=42
OsKitaake01g174900	Q5VPY8_ORYSJ Putative uncharacterized protein B1096D03.33 OS=Oryza sativa subsp. japonica GN=B1096D03.33 PE=4 SV=Length=13
OsKitaake01g175000	PRMS_MAIZE Pathogenesis-related protein PRMS OS=Zea mays GN=PRMS PE=2 SV=Length=16
OsKitaake01g175100	HHT1_ARATH Omega-hydroxypalmitate O-feruloyl transferase OS=Arabidopsis thaliana GN=HHT1 PE=1 SV=Length=45
OsKitaake01g175200	PRMS_MAIZE Pathogenesis-related protein PRMS OS=Zea mays GN=PRMS PE=2 SV=Length=16
OsKitaake01g175250	A0A0D9Y8W1_9ORYZ Uncharacterized protein OS=Oryza glumipatula PE=4 SV=Length=9
OsKitaake01g175300	I1NN80_ORYGL Uncharacterized protein OS=Oryza glaberrima PE=4 SV=Length=43
OsKitaake01g175400	A0A0E0MWK5_ORYRU Uncharacterized protein OS=Oryza rufipogon PE=4 SV=Length=40
OsKitaake01g175500	Q5VP08_ORYSJ ATP-dependent Zn proteases-like protein OS=Oryza sativa subsp. japonica GN=Os01g0382700 PE=4 SV=Length=34
OsKitaake01g175600	PP274_ARATH Pentatricopeptide repeat-containing protein At3g49710 OS=Arabidopsis thaliana GN=PCMP-H79 PE=2 SV=Length=72
OsKitaake01g175700	A0A0D9Y8W6_9ORYZ Uncharacterized protein OS=Oryza glumipatula PE=4 SV=Length=42
OsKitaake01g175800	E70E2_ARATH Exocyst complex component EXO70E2 OS=Arabidopsis thaliana GN=EXO70E2 PE=1 SV=Length=63
OsKitaake01g175833	Q8S5Z0_ORYSJ Putative uncharacterized protein OSJNBa0073L20.18 OS=Oryza sativa subsp. japonica GN=OSJNBa0073L20.18PE=4 SV=Length=21
OsKitaake01g175866	Q5VP01_ORYSJ Putative uncharacterized protein OSJNBa0091E23.40 OS=Oryza sativa subsp. japonica GN=OSJNBa0091E23.40PE=4 SV=Length=15
OsKitaake01g175900	LE14B_LITER LEC14B protein OS=Lithospermum erythrorhizon PE=2 SV=Length=47
OsKitaake01g176100	NU98A_ARATH Nuclear pore complex protein NUP98A OS=Arabidopsis thaliana GN=NUP98A PE=1 SV=Length=104
OsKitaake01g176200	ROC3_ORYSJ Homeobox-leucine zipper protein ROC3 OS=Oryza sativa subsp. japonica GN=ROC3 PE=2 SV=Length=88
OsKitaake01g176300	RKF3_ARATH Probable LRR receptor-like serine/threonine-protein kinase RKF3 OS=Arabidopsis thaliana GN=RKF3 PE=2SV=Length=61
OsKitaake01g176400	A0A0E0MWM5_ORYRU Uncharacterized protein OS=Oryza rufipogon PE=4 SV=Length=11
OsKitaake01g176500	B7F8B3_ORYSJ Os01g0385000 protein OS=Oryza sativa subsp. japonica GN=Os01g0385000 PE=2 SV=Length=11
OsKitaake01g176600	SLAH3_ARATH S-type anion channel SLAH3 OS=Arabidopsis thaliana GN=SLAH3 PE=1 SV=Length=63
OsKitaake01g176800	PTR45_ARATH Protein NRT1/ PTR FAMILY 5.7 OS=Arabidopsis thaliana GN=NPF5.7 PE=2 SV=Length=60
OsKitaake01g176900	I1NN98_ORYGL Uncharacterized protein OS=Oryza glaberrima PE=4 SV=Length=8
OsKitaake01g177000	Hypothetical protein
OsKitaake01g177100	C7346_ORYSJ Cytochrome P450 734A6 OS=Oryza sativa subsp. japonica GN=CYP734A6 PE=2 SV=Length=54
OsKitaake01g177150	Hypothetical protein
OsKitaake01g177200	Q0JML0_ORYSJ Os01g0388200 protein OS=Oryza sativa subsp. japonica GN=Os01g0388200 PE=2 SV=Length=14
OsKitaake01g177300	A0A0P0V2W1_ORYSJ Os01g0388400 protein OS=Oryza sativa subsp. japonica GN=Os01g0388400 PE=4 SV=Length=19
OsKitaake01g177400	PIEZO_ARATH Piezo-type mechanosensitive ion channel homolog OS=Arabidopsis thaliana GN=At2g48060/At2g48040/At2g48050PE=2 SV=Length=246
OsKitaake01g177500	A0A0D9Y913_9ORYZ Uncharacterized protein OS=Oryza glumipatula PE=4 SV=Length=22
OsKitaake01g177600	I1NNA6_ORYGL Uncharacterized protein OS=Oryza glaberrima PE=4 SV=Length=26
OsKitaake01g177700	A0A0E0MWP6_ORYRU Uncharacterized protein OS=Oryza rufipogon PE=4 SV=Length=24
OsKitaake01g177900	A0A0E0LMQ0_ORYPU Uncharacterized protein OS=Oryza punctata PE=4 SV=Length=21
OsKitaake01g178000	TRM51_VITVI tRNA (guanine(37)-N1)-methyltransferase 1 OS=Vitis vinifera GN=VIT_19s0014g03930 PE=3 SV=Length=60
OsKitaake01g178050	Hypothetical protein
OsKitaake01g178100	PP394_ARATH Pentatricopeptide repeat-containing protein At5g19020, mitochondrial OS=Arabidopsis thaliana GN=PCMP-E42PE=2 SV=Length=68
OsKitaake01g178200	DUS1_ARATH Dual specificity protein phosphatase 1 OS=Arabidopsis thaliana GN=DSPTP1 PE=1 SV=Length=19
OsKitaake01g178300	A0A0P0WH76_ORYSJ Os05g0118600 protein OS=Oryza sativa subsp. japonica GN=Os05g0118600 PE=4 SV=Length=31
OsKitaake01g178333	A0A0E0HV40_ORYNI Uncharacterized protein OS=Oryza nivara PE=4 SV=Length=14
OsKitaake01g178366	Q5VNG8_ORYSJ Os01g0391500 protein OS=Oryza sativa subsp. japonica GN=OJ1460_H08.23-1 PE=4 SV=Length=11
OsKitaake01g178400	HIBC5_ARATH 3-hydroxyisobutyryl-CoA hydrolase-like protein 2, mitochondrial OS=Arabidopsis thaliana GN=At4g31810PE=2 SV=Length=40
OsKitaake01g178500	Hypothetical protein
OsKitaake01g178700	TBL9_ARATH Protein trichome birefringence-like 9 OS=Arabidopsis thaliana GN=TBL9 PE=2 SV=Length=41
OsKitaake01g178800	A0A0D9Y941_9ORYZ Uncharacterized protein OS=Oryza glumipatula PE=4 SV=Length=19
OsKitaake01g178900	Q6UUA9_ORYSJ Putative uncharacterized protein OS=Oryza sativa subsp. japonica GN=OSJNBa0074N12.26 PE=4 SV=Length=20
OsKitaake01g179000	CAF1P_ORYSJ CRS2-associated factor 1, chloroplastic OS=Oryza sativa subsp. japonica GN=Os01g0495900 PE=2 SV=Length=70
OsKitaake01g179200	Q0JMJ1_ORYSJ Os01g0496900 protein OS=Oryza sativa subsp. japonica GN=Os01g0496900 PE=4 SV=Length=49
OsKitaake01g179300	ANX4_FRAAN Annexin-like protein RJ4 OS=Fragaria ananassa PE=2 SV=Length=31
OsKitaake01g179400	LNK2_ARATH Protein LNK2 OS=Arabidopsis thaliana GN=LNK2 PE=1 SV=Length=66
OsKitaake01g179500	PMGT2_TAKRU Protein O-linked-mannose beta-1,4-N-acetylglucosaminyltransferase 2 OS=Takifugu rubripes GN=pomgnt2PE=2 SV=Length=59
OsKitaake01g179600	AMSH3_ARATH AMSH-like ubiquitin thioesterase 3 OS=Arabidopsis thaliana GN=AMSH3 PE=1 SV=Length=50
OsKitaake01g179700	A0A0D9Y956_9ORYZ Uncharacterized protein OS=Oryza glumipatula PE=4 SV=Length=32
OsKitaake01g179800	A0A0D9Y957_9ORYZ Uncharacterized protein OS=Oryza glumipatula PE=4 SV=Length=11
OsKitaake01g179900	A0A0D9Y961_9ORYZ Uncharacterized protein OS=Oryza glumipatula PE=4 SV=Length=19
OsKitaake01g180000	A0A0P0V2Y7_ORYSJ Os01g0500500 protein OS=Oryza sativa subsp. japonica GN=Os01g0500500 PE=4 SV=Length=79
OsKitaake01g180100	Hypothetical protein
OsKitaake01g180150	Hypothetical protein
OsKitaake01g180200	SYYM_ARATH Tyrosine--tRNA ligase, chloroplastic/mitochondrial OS=Arabidopsis thaliana GN=EMB2768 PE=2 SV=Length=51
OsKitaake01g180300	MED9_ARATH Mediator of RNA polymerase II transcription subunit 9 OS=Arabidopsis thaliana GN=MED9 PE=1 SV=Length=24
OsKitaake01g180400	TATC_ORYSJ Sec-independent protein translocase protein TATC, chloroplastic OS=Oryza sativa subsp. japonica GN=TATCPE=2 SV=Length=35
OsKitaake01g180500	PSBO_WHEAT Oxygen-evolving enhancer protein 1, chloroplastic OS=Triticum aestivum GN=PSBO PE=2 SV=Length=32
OsKitaake01g180600	FATB_ARATH Palmitoyl-acyl carrier protein thioesterase, chloroplastic OS=Arabidopsis thaliana GN=FATB PE=1 SV=Length=41
OsKitaake01g180700	Y1295_ARATH Uncharacterized PKHD-type hydroxylase At1g22950 OS=Arabidopsis thaliana GN=At1g22950 PE=2 SV=Length=39
OsKitaake01g180800	RR3_ORYSJ 30S ribosomal protein S3, chloroplastic OS=Oryza sativa subsp. japonica GN=rps3 PE=3 SV=Length=23
OsKitaake01g180850	B9EX38_ORYSJ Uncharacterized protein OS=Oryza sativa subsp. japonica GN=OsJ_01927 PE=4 SV=Length=9
OsKitaake01g180900	H2A5_ORYSJ Probable histone H2A.5 OS=Oryza sativa subsp. japonica GN=Os01g0502700 PE=2 SV=Length=15
OsKitaake01g181000	RBG4_ARATH Glycine-rich RNA-binding protein 4, mitochondrial OS=Arabidopsis thaliana GN=RBG4 PE=2 SV=Length=13
OsKitaake01g181100	H2B1_ORYSJ Histone H2B.1 OS=Oryza sativa subsp. japonica GN=H2B1 PE=1 SV=Length=15
OsKitaake01g181200	B9EX39_ORYSJ Uncharacterized protein OS=Oryza sativa subsp. japonica GN=OsJ_01930 PE=4 SV=Length=15
OsKitaake01g181300	NRAM4_ORYSJ Metal transporter Nramp4 OS=Oryza sativa subsp. japonica GN=NRAMP4 PE=2 SV=Length=55
OsKitaake01g181400	Q5QN23_ORYSJ cDNA clone:J013132J07, full insert sequence OS=Oryza sativa subsp. japonica GN=OsJ_01932 PE=2 SV=Length=20
OsKitaake01g181500	PUP4_ARATH Probable purine permease 4 OS=Arabidopsis thaliana GN=PUP4 PE=2 SV=Length=38
OsKitaake01g181600	DTX10_ARATH Protein DETOXIFICATION 10 OS=Arabidopsis thaliana GN=DTX10 PE=2 SV=Length=48
OsKitaake01g181800	HACL_ORYSJ 2-hydroxyacyl-CoA lyase OS=Oryza sativa subsp. japonica GN=Os01g0505400 PE=3 SV=Length=57
OsKitaake01g181900	PP112_ARATH Pentatricopeptide repeat-containing protein At1g71060, mitochondrial OS=Arabidopsis thaliana GN=At1g71060PE=2 SV=Length=51
OsKitaake01g182000	CML11_ORYSJ Probable calcium-binding protein CML11 OS=Oryza sativa subsp. japonica GN=CML11 PE=2 SV=Length=21
OsKitaake01g182100	A0A0D3EPC6_9ORYZ Uncharacterized protein OS=Oryza barthii PE=4 SV=Length=32
OsKitaake01g182200	A0A0E0MWZ3_ORYRU Uncharacterized protein OS=Oryza rufipogon PE=4 SV=Length=5
OsKitaake01g182300	PP375_ARATH Pentatricopeptide repeat-containing protein At5g11310, mitochondrial OS=Arabidopsis thaliana GN=At5g11310PE=2 SV=Length=60
OsKitaake01g182400	TTC5_HUMAN Tetratricopeptide repeat protein 5 OS=Homo sapiens GN=TTC5 PE=1 SV=Length=44
OsKitaake01g182500	A0A0E0MX08_ORYRU Uncharacterized protein OS=Oryza rufipogon PE=4 SV=Length=8
OsKitaake01g182600	PGR_ARATH Protein PGR OS=Arabidopsis thaliana GN=PGR PE=2 SV=Length=28
OsKitaake01g182650	Q84M55_ORYSJ Putative polyprotein OS=Oryza sativa subsp. japonica GN=LOC_Os03g59190 PE=4 SV=Length=139
OsKitaake01g182700	EAF_DROER Ell-associated factor Eaf OS=Drosophila erecta GN=Eaf PE=3 SV=Length=50
OsKitaake01g182800	HIP20_ARATH Heavy metal-associated isoprenylated plant protein 20 OS=Arabidopsis thaliana GN=HIPP20 PE=1 SV=Length=15
OsKitaake01g182801	A0A0E0MWR7_ORYRU Uncharacterized protein OS=Oryza rufipogon PE=4 SV=Length=14
OsKitaake01g182900	CLPP3_ARATH ATP-dependent Clp protease proteolytic subunit 3, chloroplastic OS=Arabidopsis thaliana GN=CLPP3 PE=1SV=Length=30
OsKitaake01g183000	BGL01_ORYSJ Beta-glucosidase 1 OS=Oryza sativa subsp. japonica GN=BGLU1 PE=2 SV=Length=51
OsKitaake01g183100	NRH3_ORYSJ NRR repressor homolog 3 OS=Oryza sativa subsp. japonica GN=RH3 PE=1 SV=Length=16
OsKitaake01g183200	NRH2_ORYSJ NRR repressor homolog 2 OS=Oryza sativa subsp. japonica GN=RH2 PE=1 SV=Length=17
OsKitaake01g183250	A0A0E0MX25_ORYRU Uncharacterized protein OS=Oryza rufipogon PE=4 SV=Length=17
OsKitaake01g183300	A0A0D3EPE8_9ORYZ Uncharacterized protein OS=Oryza barthii PE=4 SV=Length=11
OsKitaake01g183350	GDL67_ARATH GDSL esterase/lipase At4g28780 OS=Arabidopsis thaliana GN=At4g28780 PE=2 SV=Length=36
OsKitaake01g183400	Q5QM20_ORYSJ Os01g0509900 protein OS=Oryza sativa subsp. japonica GN=Os01g0509900 PE=2 SV=Length=54
OsKitaake01g183500	M2K1_ORYSJ Mitogen-activated protein kinase kinase 1 OS=Oryza sativa subsp. japonica GN=MKK1 PE=1 SV=Length=35
OsKitaake01g183600	A0A0D9Y9E1_9ORYZ Uncharacterized protein OS=Oryza glumipatula PE=4 SV=Length=11
OsKitaake01g183700	EDM2_ARATH Protein ENHANCED DOWNY MILDEW 2 OS=Arabidopsis thaliana GN=EDM2 PE=1 SV=Length=129
OsKitaake01g183800	FLU_ARATH Protein FLUORESCENT IN BLUE LIGHT, chloroplastic OS=Arabidopsis thaliana GN=FLU PE=1 SV=Length=31
OsKitaake01g183900	TAF6_ARATH Transcription initiation factor TFIID subunit 6 OS=Arabidopsis thaliana GN=TAF6 PE=1 SV=Length=54
OsKitaake01g184000	LBD41_ARATH LOB domain-containing protein 41 OS=Arabidopsis thaliana GN=LBD41 PE=2 SV=Length=26
OsKitaake01g184200	USPAL_ARATH Universal stress protein A-like protein OS=Arabidopsis thaliana GN=At3g01520 PE=1 SV=Length=17
OsKitaake01g184300	A0A0D9Y9F7_9ORYZ Uncharacterized protein OS=Oryza glumipatula PE=4 SV=Length=26
OsKitaake01g184400	PS13B_ARATH 26S proteasome non-ATPase regulatory subunit 13 homolog B OS=Arabidopsis thaliana GN=RPN9B PE=1 SV=Length=38
OsKitaake01g184500	PLGG1_ARATH Plastidal glycolate/glycerate translocator 1, chloroplastic OS=Arabidopsis thaliana GN=PLGG1 PE=1 SV=Length=51
OsKitaake01g184600	A0A0E0MX56_ORYRU Uncharacterized protein OS=Oryza rufipogon PE=4 SV=Length=27
OsKitaake01g184700	Q0JMD9_ORYSJ Os01g0511800 protein (Fragment) OS=Oryza sativa subsp. japonica GN=Os01g0511800 PE=4 SV=Length=26
OsKitaake01g184800	DNJ15_ARATH Chaperone protein dnaJ 15 OS=Arabidopsis thaliana GN=ATJ15 PE=1 SV=Length=41
OsKitaake01g184900	AP3D_ARATH AP-3 complex subunit delta OS=Arabidopsis thaliana GN=DELTA-ADR PE=1 SV=Length=86
OsKitaake01g185000	TI214_PINKO Protein TIC 214 OS=Pinus koraiensis GN=TIC214 PE=3 SV=Length=204
OsKitaake01g185200	ZFP6_ARATH Zinc finger protein 6 OS=Arabidopsis thaliana GN=ZFP6 PE=2 SV=Length=19
OsKitaake01g185400	P2C03_ORYSJ Probable protein phosphatase 2C 3 OS=Oryza sativa subsp. japonica GN=Os01g0513100 PE=2 SV=Length=48
OsKitaake01g185500	NDT2_ARATH Nicotinamide adenine dinucleotide transporter 2, mitochondrial OS=Arabidopsis thaliana GN=NDT2 PE=1SV=Length=36
OsKitaake01g185600	Q5QND0_ORYSJ Os01g0513400 protein OS=Oryza sativa subsp. japonica GN=Os01g0513400 PE=2 SV=Length=36
OsKitaake01g185700	TPPC1_RAT Trafficking protein particle complex subunit 1 OS=Rattus norvegicus GN=Trappc1 PE=2 SV=Length=14
OsKitaake01g185800	RPF2_ORYSJ Ribosome production factor 2 homolog OS=Oryza sativa subsp. japonica GN=Os01g0513800 PE=2 SV=Length=31
OsKitaake01g185900	KN7A_ORYSJ Kinesin-like protein KIN-7A OS=Oryza sativa subsp. japonica GN=KIN7A PE=2 SV=Length=95
OsKitaake01g186000	RLP24_ARATH Probable ribosome biogenesis protein RLP24 OS=Arabidopsis thaliana GN=At2g44860 PE=1 SV=Length=15
OsKitaake01g186100	K1468_XENTR LisH domain and HEAT repeat-containing protein KIAA1468 homolog OS=Xenopus tropicalis PE=2 SV=Length=119
OsKitaake01g186200	PP448_ARATH Pentatricopeptide repeat-containing protein At5g66500, mitochondrial OS=Arabidopsis thaliana GN=PCMP-E38PE=2 SV=Length=53
OsKitaake01g186300	FIMB2_ARATH Fimbrin-2 OS=Arabidopsis thaliana GN=FIM2 PE=2 SV=Length=65
OsKitaake01g186400	ZAR1_ARATH Receptor protein kinase-like protein ZAR1 OS=Arabidopsis thaliana GN=ZAR1 PE=1 SV=Length=71
OsKitaake01g186500	Y1571_ARATH Probable leucine-rich repeat receptor-like protein kinase At1g35710 OS=Arabidopsis thaliana GN=At1g35710PE=2 SV=Length=112
OsKitaake01g186600	MIK2_ARATH MDIS1-interacting receptor like kinase 2 OS=Arabidopsis thaliana GN=MIK2 PE=1 SV=Length=104
OsKitaake01g186700	POP3_ARATH Stress-response A/B barrel domain-containing protein HS1 OS=Arabidopsis thaliana GN=HS1 PE=1 SV=Length=10
OsKitaake01g186800	POP3_ARATH Stress-response A/B barrel domain-containing protein HS1 OS=Arabidopsis thaliana GN=HS1 PE=1 SV=Length=10
OsKitaake01g186900	MURG_FLAJ1 UDP-N-acetylglucosamine--N-acetylmuramyl-(pentapeptide) pyrophosphoryl-undecaprenol N-acetylglucosaminetransferase OS=Flavobacterium johnsoniae (strain ATCC 17061/ DSM 2064 / UW101) GN=murG PE=3 SV=Length=36
OsKitaake01g187100	I1NNB5_ORYGL Uncharacterized protein OS=Oryza glaberrima PE=4 SV=Length=12
OsKitaake01g187200	A0A0D9Y928_9ORYZ Uncharacterized protein OS=Oryza glumipatula PE=4 SV=Length=10
OsKitaake01g187300	I1NNB8_ORYGL Uncharacterized protein OS=Oryza glaberrima PE=4 SV=Length=11
OsKitaake01g187301	AB37G_ORYSJ ABC transporter G family member 37 OS=Oryza sativa subsp. japonica GN=ABCG37 PE=2 SV=Length=145
OsKitaake01g187500	A0A0E0FLS4_ORYNI Uncharacterized protein OS=Oryza nivara PE=4 SV=Length=11
OsKitaake01g187600	NAC79_ARATH NAC domain-containing protein 79 OS=Arabidopsis thaliana GN=NAC079 PE=2 SV=Length=32
OsKitaake01g187700	B8A8K7_ORYSI Putative uncharacterized protein OS=Oryza sativa subsp. indica GN=OsI_02071 PE=4 SV=Length=35
OsKitaake01g187701	Hypothetical protein
OsKitaake01g187800	AB7B_ARATH ABC transporter B family member 7 OS=Arabidopsis thaliana GN=ABCB7 PE=3 SV=Length=124
OsKitaake01g188100	PGLR3_MAIZE Exopolygalacturonase OS=Zea mays GN=PG2C PE=2 SV=Length=41
OsKitaake01g188200	Q5QLZ0_ORYSJ Os01g0517800 protein OS=Oryza sativa subsp. japonica GN=Os01g0517800 PE=4 SV=Length=23
OsKitaake01g188300	BIP5_ORYSJ Heat shock 70 kDa protein BIP5 OS=Oryza sativa subsp. japonica GN=BIP5 PE=1 SV=Length=67
OsKitaake01g188400	Y3081_ARATH Uncharacterized protein At3g50808 OS=Arabidopsis thaliana GN=At3g50808 PE=4 SV=Length=11
OsKitaake01g188500	BH095_ARATH Transcription factor bHLH95 OS=Arabidopsis thaliana GN=BHLH95 PE=2 SV=Length=30
OsKitaake01g188600	AGAL_COFAR Alpha-galactosidase OS=Coffea arabica PE=1 SV=Length=37
OsKitaake01g188700	DRL25_ARATH Putative disease resistance protein At4g19050 OS=Arabidopsis thaliana GN=At4g19050 PE=3 SV=Length=120
OsKitaake01g188800	Hypothetical protein
OsKitaake01g188840	Q5QLK1_ORYSJ Uncharacterized protein OS=Oryza sativa subsp. japonica GN=B1003B09.13 PE=4 SV=Length=24
OsKitaake01g188880	FK119_ARATH F-box/kelch-repeat protein At5g43190 OS=Arabidopsis thaliana GN=At5g43190 PE=2 SV=Length=40
OsKitaake01g188920	A0A0P0V3Q8_ORYSJ Os01g0519150 protein OS=Oryza sativa subsp. japonica GN=Os01g0519150 PE=4 SV=Length=9
OsKitaake01g188960	3HID1_ARATH Probable 3-hydroxyisobutyrate dehydrogenase-like 1, mitochondrial OS=Arabidopsis thaliana GN=At4g29120PE=1 SV=Length=33
OsKitaake01g189000	ULP1A_ARATH Ubiquitin-like-specific protease 1A OS=Arabidopsis thaliana GN=ULP1A PE=2 SV=Length=50
OsKitaake01g189050	B8A995_ORYSI Putative uncharacterized protein OS=Oryza sativa subsp. indica GN=OsI_02204 PE=4 SV=Length=16
OsKitaake01g189100	A0A0E0MXA6_ORYRU Uncharacterized protein OS=Oryza rufipogon PE=4 SV=Length=37
OsKitaake01g189200	FAR1_ARATH Protein FAR-RED IMPAIRED RESPONSE 1 OS=Arabidopsis thaliana GN=FAR1 PE=1 SV=Length=82
OsKitaake01g189300	Hypothetical protein
OsKitaake01g189400	A0A0E0MXA7_ORYRU Uncharacterized protein OS=Oryza rufipogon PE=4 SV=Length=13
OsKitaake01g189500	A0A0E0MXA9_ORYRU Uncharacterized protein OS=Oryza rufipogon PE=4 SV=Length=10
OsKitaake01g189550	Hypothetical protein
OsKitaake01g189600	FK112_ARATH Putative F-box/kelch-repeat protein At5g24040 OS=Arabidopsis thaliana GN=At5g24040 PE=4 SV=Length=37
OsKitaake01g189700	A0A0E0MXB2_ORYRU Uncharacterized protein OS=Oryza rufipogon PE=4 SV=Length=9
OsKitaake01g189800	R13L1_ARATH Putative disease resistance RPP13-like protein 1 OS=Arabidopsis thaliana GN=RPPL1 PE=3 SV=Length=105
OsKitaake01g189900	R13L1_ARATH Putative disease resistance RPP13-like protein 1 OS=Arabidopsis thaliana GN=RPPL1 PE=3 SV=Length=105
OsKitaake01g190100	A0A0E0NE31_ORYRU Uncharacterized protein OS=Oryza rufipogon PE=4 SV=Length=36
OsKitaake01g190200	A0A0D9Y9U5_9ORYZ Uncharacterized protein OS=Oryza glumipatula PE=4 SV=Length=11
OsKitaake01g190300	LIPG_CANLF Gastric triacylglycerol lipase OS=Canis lupus familiaris GN=LIPF PE=1 SV=Length=39
OsKitaake01g190400	GPAM1_MOUSE GPALPP motifs-containing protein 1 OS=Mus musculus GN=Gpalpp1 PE=1 SV=Length=34
OsKitaake01g190500	RPM1_ARATH Disease resistance protein RPM1 OS=Arabidopsis thaliana GN=RPM1 PE=1 SV=Length=92
OsKitaake01g190600	A2ZTV4_ORYSJ Uncharacterized protein OS=Oryza sativa subsp. japonica GN=OsJ_02031 PE=4 SV=Length=14
OsKitaake01g190700	A0A0E0FME1_ORYNI Uncharacterized protein OS=Oryza nivara PE=4 SV=Length=81
OsKitaake01g190800	A0A0E0MXD2_ORYRU Uncharacterized protein OS=Oryza rufipogon PE=4 SV=Length=13
OsKitaake01g191000	Hypothetical protein
OsKitaake01g191100	Y3475_ARATH Probable LRR receptor-like serine/threonine-protein kinase At3g47570 OS=Arabidopsis thaliana GN=At3g47570PE=2 SV=Length=101
OsKitaake01g191150	NU2C2_ORYNI NAD(P)H-quinone oxidoreductase subunit 2 B, chloroplastic OS=Oryza nivara GN=ndhB2 PE=3 SV=Length=51
OsKitaake01g191200	RR18_ORYSJ 30S ribosomal protein S18, chloroplastic OS=Oryza sativa subsp. japonica GN=rps18 PE=3 SV=Length=16
OsKitaake01g191300	A2ZTW2_ORYSJ Uncharacterized protein OS=Oryza sativa subsp. japonica GN=OsJ_02040 PE=4 SV=Length=77
OsKitaake01g191400	Q5QL75_ORYSJ Os01g0524400 protein OS=Oryza sativa subsp. japonica GN=Os01g0524400 PE=2 SV=Length=19
OsKitaake01g191500	MYBS1_ORYSJ Transcription factor MYBS1 OS=Oryza sativa subsp. japonica GN=MYBS1 PE=1 SV=Length=30
OsKitaake01g191600	PUB11_ARATH U-box domain-containing protein 11 OS=Arabidopsis thaliana GN=PUB11 PE=2 SV=Length=61
OsKitaake01g191700	A0A0P0V3H4_ORYSJ Os01g0525350 protein OS=Oryza sativa subsp. japonica GN=Os01g0525350 PE=4 SV=Length=3
OsKitaake01g191900	A0A0E0PJ50_ORYRU Uncharacterized protein OS=Oryza rufipogon PE=4 SV=Length=13
OsKitaake01g192000	Hypothetical protein
OsKitaake01g192100	A0A0P0V3G6_ORYSJ Os01g0525700 protein OS=Oryza sativa subsp. japonica GN=Os01g0525700 PE=4 SV=Length=4
OsKitaake01g192200	A0A0P0V3I1_ORYSJ Os01g0525701 protein OS=Oryza sativa subsp. japonica GN=Os01g0525701 PE=4 SV=Length=3
OsKitaake01g192300	A0A0N7KD31_ORYSJ Os01g0525800 protein OS=Oryza sativa subsp. japonica GN=Os01g0525800 PE=4 SV=Length=4
OsKitaake01g192400	DR111_ARATH DNA-damage-repair/toleration protein DRT111, chloroplastic OS=Arabidopsis thaliana GN=DRT111 PE=1 SV=Length=38
OsKitaake01g192500	AATF_MOUSE Protein AATF OS=Mus musculus GN=Aatf PE=1 SV=Length=52
OsKitaake01g192600	FB110_ARATH F-box protein At2g17036 OS=Arabidopsis thaliana GN=At2g17036 PE=2 SV=Length=40
OsKitaake01g192700	FB110_ARATH F-box protein At2g17036 OS=Arabidopsis thaliana GN=At2g17036 PE=2 SV=Length=40
OsKitaake01g192800	EBS_ARATH Chromatin remodeling protein EBS OS=Arabidopsis thaliana GN=EBS PE=1 SV=Length=23
OsKitaake01g192900	SHL2_ORYSJ Probable RNA-dependent RNA polymerase SHL2 OS=Oryza sativa subsp. japonica GN=SHL2 PE=2 SV=Length=121
OsKitaake01g193000	COX10_ARATH Protoheme IX farnesyltransferase, mitochondrial OS=Arabidopsis thaliana GN=COX10 PE=2 SV=Length=43
OsKitaake01g193100	GSTT3_ARATH Glutathione S-transferase T3 OS=Arabidopsis thaliana GN=GSTT3 PE=2 SV=Length=59
OsKitaake01g193200	TF3C5_HUMAN General transcription factor 3C polypeptide 5 OS=Homo sapiens GN=GTF3C5 PE=1 SV=Length=51
OsKitaake01g193300	AROD6_ARATH Arogenate dehydratase/prephenate dehydratase 6, chloroplastic OS=Arabidopsis thaliana GN=ADT6 PE=1SV=Length=41
OsKitaake01g193400	Q5QM40_ORYSJ Putative uncharacterized protein B1129H01.16 OS=Oryza sativa subsp. japonica GN=B1129H01.16 PE=4 SV=Length=62
OsKitaake01g193500	CCR1_ARATH Cinnamoyl-CoA reductase 1 OS=Arabidopsis thaliana GN=CCR1 PE=1 SV=Length=34
OsKitaake01g193550	A2ZTY5_ORYSJ Uncharacterized protein OS=Oryza sativa subsp. japonica GN=OsJ_02065 PE=4 SV=Length=40
OsKitaake01g193600	A0A0E0MXG1_ORYRU Uncharacterized protein OS=Oryza rufipogon PE=4 SV=Length=15
OsKitaake01g193700	KCS5_ARATH 3-ketoacyl-CoA synthase 5 OS=Arabidopsis thaliana GN=KCS5 PE=2 SV=Length=49
OsKitaake01g193800	EMB74_ARATH Protein EMBRYO DEFECTIVE 1674 OS=Arabidopsis thaliana GN=EMB1674 PE=2 SV=Length=28
OsKitaake01g193900	NRPBC_ARATH DNA-directed RNA polymerases II, IV and V subunit 12 OS=Arabidopsis thaliana GN=NRPB12 PE=1 SV=Length=5
OsKitaake01g194000	GRXS4_ORYSJ Monothiol glutaredoxin-S4, mitochondrial OS=Oryza sativa subsp. japonica GN=GRXS4 PE=2 SV=Length=18
OsKitaake01g194100	FBX7_ARATH F-box only protein 7 OS=Arabidopsis thaliana GN=FBX7 PE=2 SV=Length=39
OsKitaake01g194200	Hypothetical protein
OsKitaake01g194300	A2ZTZ5_ORYSJ Uncharacterized protein OS=Oryza sativa subsp. japonica GN=OsJ_02075 PE=4 SV=Length=39
OsKitaake01g194400	KTNB1_ARATH Katanin p80 WD40 repeat-containing subunit B1 homolog OS=Arabidopsis thaliana GN=At5g23430 PE=2 SV=Length=83
OsKitaake01g194500	Hypothetical protein
OsKitaake01g194600	Q8S0T6_ORYSJ Os01g0756600 protein OS=Oryza sativa subsp. japonica GN=Os01g0756600 PE=2 SV=Length=39
OsKitaake01g194700	USF_AQUPY Protein usf OS=Aquifex pyrophilus GN=usf PE=4 SV=Length=23
OsKitaake01g194800	Q5JM36_ORYSJ Os01g0532100 protein OS=Oryza sativa subsp. japonica GN=Os01g0532100 PE=4 SV=Length=49
OsKitaake01g194900	PR40A_ARATH Pre-mRNA-processing protein 40A OS=Arabidopsis thaliana GN=PRP40A PE=1 SV=Length=95
OsKitaake01g195000	A0A0E0MXI1_ORYRU Uncharacterized protein OS=Oryza rufipogon PE=4 SV=Length=111
OsKitaake01g195100	A0A0E0MXI2_ORYRU Uncharacterized protein OS=Oryza rufipogon PE=4 SV=Length=25
OsKitaake01g195300	HKT3_ORYSJ Probable cation transporter HKT3 OS=Oryza sativa subsp. japonica GN=HKT3 PE=2 SV=Length=50
OsKitaake01g195400	Q0JM65_ORYSJ Os01g0532700 protein OS=Oryza sativa subsp. japonica GN=Os01g0532700 PE=2 SV=Length=39
OsKitaake01g195500	CND2_ARATH Condensin complex subunit 2 OS=Arabidopsis thaliana GN=CAPH PE=1 SV=Length=67
OsKitaake01g195600	CALS7_ARATH Callose synthase 7 OS=Arabidopsis thaliana GN=CALS7 PE=3 SV=Length=195
OsKitaake01g195800	BGAL1_ORYSJ Beta-galactosidase 1 OS=Oryza sativa subsp. japonica GN=Os01g0533400 PE=2 SV=Length=82
OsKitaake01g196000	CALS7_ARATH Callose synthase 7 OS=Arabidopsis thaliana GN=CALS7 PE=3 SV=Length=195
OsKitaake01g196101	A0A1D6P7H9_MAIZE HAT dimerization domain-containing protein / transposase-related OS=Zea mays GN=ZEAMMB73_Zm00001d047170PE=4 SV=Length=69
OsKitaake01g196200	AB11B_ARATH ABC transporter B family member 11 OS=Arabidopsis thaliana GN=ABCB11 PE=2 SV=Length=127
OsKitaake01g196401	Hypothetical protein
OsKitaake01g196600	AB11B_ARATH ABC transporter B family member 11 OS=Arabidopsis thaliana GN=ABCB11 PE=2 SV=Length=127
OsKitaake01g196700	UFD1_DROME Ubiquitin fusion degradation protein 1 homolog OS=Drosophila melanogaster GN=Ufd1-like PE=2 SV=Length=31
OsKitaake01g196800	CSC1_ARATH Calcium permeable stress-gated cation channel 1 OS=Arabidopsis thaliana GN=CSC1 PE=2 SV=Length=77
OsKitaake01g196901	ATL56_ARATH RING-H2 finger protein ATL56 OS=Arabidopsis thaliana GN=ATL56 PE=2 SV=Length=18
OsKitaake01g197001	RN181_MOUSE E3 ubiquitin-protein ligase RNF181 OS=Mus musculus GN=Rnf181 PE=1 SV=Length=16
OsKitaake01g197100	Y4230_ARATH G-type lectin S-receptor-like serine/threonine-protein kinase At4g03230 OS=Arabidopsis thaliana GN=At4g03230PE=3 SV=Length=85
OsKitaake01g197200	CRK10_ORYSJ Cysteine-rich receptor-like protein kinase 10 OS=Oryza sativa subsp. japonica GN=CRK10 PE=2 SV=Length=64
OsKitaake01g197300	Hypothetical protein
OsKitaake01g197400	TRMB_SYNJA tRNA (guanine-N(7)-)-methyltransferase OS=Synechococcus sp. (strain JA-3-3Ab) GN=trmB PE=3 SV=Length=23
OsKitaake01g197500	CIPK8_ORYSJ CBL-interacting protein kinase 8 OS=Oryza sativa subsp. japonica GN=CIPK8 PE=2 SV=Length=44
OsKitaake01g197801	Hypothetical protein
OsKitaake01g198100	Q8GSX7_ORYSJ Os01g0538000 protein OS=Oryza sativa subsp. japonica GN=B1166B08.10-1 PE=2 SV=Length=23
OsKitaake01g198200	Hypothetical protein
OsKitaake01g198300	J3LZT7_ORYBR Uncharacterized protein OS=Oryza brachyantha PE=4 SV=Length=20
OsKitaake01g198350	Q5JL82_ORYSJ Putative uncharacterized protein OSJNBa0047D12.22 OS=Oryza sativa subsp. japonica GN=OSJNBa0047D12.22PE=4 SV=Length=15
OsKitaake01g198400	Q5JL81_ORYSJ Putative uncharacterized protein OSJNBa0047D12.23 OS=Oryza sativa subsp. japonica GN=OSJNBa0047D12.23PE=4 SV=Length=23
OsKitaake01g198501	A0A0E0ERC7_9ORYZ Uncharacterized protein OS=Oryza meridionalis PE=4 SV=Length=16
OsKitaake01g198600	RAC2_ORYSJ Rac-like GTP-binding protein 2 OS=Oryza sativa subsp. japonica GN=RAC2 PE=2 SV=Length=21
OsKitaake01g198650	A0A0N7KD41_ORYSJ Os01g0540400 protein OS=Oryza sativa subsp. japonica GN=Os01g0540400 PE=4 SV=Length=40
OsKitaake01g198700	B8AW87_ORYSI Putative uncharacterized protein OS=Oryza sativa subsp. indica GN=OsI_20848 PE=4 SV=Length=12
OsKitaake01g198800	A0A0E0GSS4_ORYNI Uncharacterized protein OS=Oryza nivara PE=4 SV=Length=6
OsKitaake01g198850	B8A9P8_ORYSI Putative uncharacterized protein OS=Oryza sativa subsp. indica GN=OsI_02316 PE=4 SV=Length=13
OsKitaake01g198900	Y7282_ORYSJ Putative B3 domain-containing protein LOC_Os07g12820 OS=Oryza sativa subsp. japonica GN=Os07g0232100PE=3 SV=Length=26
OsKitaake01g198950	A0A0E0KK29_ORYPU Uncharacterized protein OS=Oryza punctata PE=4 SV=Length=14
OsKitaake01g199000	A0A0E0GST8_ORYNI Uncharacterized protein OS=Oryza nivara PE=4 SV=Length=22
OsKitaake01g199100	Q5JJY7_ORYSJ Os01g0541600 protein OS=Oryza sativa subsp. japonica GN=Os01g0541600 PE=4 SV=Length=39
OsKitaake01g199200	A0A0E0C3A9_9ORYZ Uncharacterized protein OS=Oryza meridionalis PE=4 SV=Length=5
OsKitaake01g199400	SWT2A_ORYSJ Bidirectional sugar transporter SWEET2a OS=Oryza sativa subsp. japonica GN=SWEET2A PE=2 SV=Length=24
OsKitaake01g199500	P2C04_ORYSJ Protein kinase and PP2C-like domain-containing protein OS=Oryza sativa subsp. japonica GN=Os01g0541900PE=2 SV=Length=65
OsKitaake01g199600	DR102_ARATH DNA damage-repair/toleration protein DRT102 OS=Arabidopsis thaliana GN=DRT102 PE=1 SV=Length=31
OsKitaake01g199700	BZP44_ARATH bZIP transcription factor 44 OS=Arabidopsis thaliana GN=BZIP44 PE=1 SV=Length=17
OsKitaake01g199800	BZP44_ARATH bZIP transcription factor 44 OS=Arabidopsis thaliana GN=BZIP44 PE=1 SV=Length=17
OsKitaake01g199900	KAN1_ARATH Transcription repressor KAN1 OS=Arabidopsis thaliana GN=KAN1 PE=1 SV=Length=40
OsKitaake01g200000	PER72_ARATH Peroxidase 72 OS=Arabidopsis thaliana GN=PER72 PE=1 SV=Length=33
OsKitaake01g200100	C71C4_MAIZE indole-2-monooxygenase OS=Zea mays GN=CYP71C4 PE=1 SV=Length=53
OsKitaake01g200200	C71C1_MAIZE 3-hydroxyindolin-2-one monooxygenase OS=Zea mays GN=CYP71C1 PE=1 SV=Length=53
OsKitaake01g200300	C71C4_MAIZE indole-2-monooxygenase OS=Zea mays GN=CYP71C4 PE=1 SV=Length=53
OsKitaake01g200400	C71C1_MAIZE 3-hydroxyindolin-2-one monooxygenase OS=Zea mays GN=CYP71C1 PE=1 SV=Length=53
OsKitaake01g200600	B9EWA7_ORYSJ Os01g0544700 protein OS=Oryza sativa subsp. japonica GN=Os01g0544700 PE=4 SV=Length=5
OsKitaake01g200800	MCM4_ORYSJ DNA replication licensing factor MCM4 OS=Oryza sativa subsp. japonica GN=MCM4 PE=3 SV=Length=86
OsKitaake01g201000	MYB3_HORVU Myb-related protein Hv33 OS=Hordeum vulgare GN=MYB2 PE=2 SV=Length=30
OsKitaake01g201100	CRK10_ARATH Cysteine-rich receptor-like protein kinase 10 OS=Arabidopsis thaliana GN=CRK10 PE=1 SV=Length=66
OsKitaake01g201300	PP104_ARATH Putative pentatricopeptide repeat-containing protein At1g64310 OS=Arabidopsis thaliana GN=PCMP-E65PE=3 SV=Length=55
OsKitaake01g201350	Hypothetical protein
OsKitaake01g201400	LYK3_ARATH LysM domain receptor-like kinase 3 OS=Arabidopsis thaliana GN=LYK3 PE=2 SV=Length=65
[truncated: 33,596 more rows]
